# Supplementary material for: Comprehensive analysis of microbial content in whole-genome sequencing samples from The Cancer Genome Atlas project
Source: bioRxiv. 2024 Aug 19:2024.05.24.595788. Preprint. [Version 3] doi: 10.1101/2024.05.24.595788 (PMC11275966; doi:10.1101/2024.05.24.595788)
Supplement: Supplement 1 [file media-1.xlsx]

## Sheet: TableS7
HopkinsID	project_id	sample_type	CMV	HBV	HCV-1	HCV-2	HPV16	HPV18	HPV31	HPV33	HPV35	HPV39	HPV45	HPV51	HPV52	HPV56	HPV58	HPV59	HPV66	HPV68
h1	TCGA-STAD	blood_derived_normal	4640	18	7406	6935	59	154	62	72	55	68	39	86	50	59	44	75	51	49
h2	TCGA-GBM	blood_derived_normal	8414	49	9518	6232	187	213	179	210	208	155	162	216	157	177	157	168	153	154
h3	TCGA-THCA	primary_tumor	10095	47	11134	26012	345	339	513	460	330	251	220	368	217	387	258	282	264	203
h4	TCGA-UCEC	primary_tumor	0	0	143	165	0	0	0	0	0	0	0	0	0	0	0	0	0	0
h5	TCGA-BRCA	metastatic	5398	17	34597	29518	86	207	83	117	77	78	62	139	77	68	70	61	53	59
h6	TCGA-THCA	blood_derived_normal	5705	17	6293	20484	165	200	244	273	188	164	130	250	148	228	132	184	139	123
h7	TCGA-THCA	blood_derived_normal	6835	46	5958	16544	264	253	323	325	263	236	196	292	229	273	223	274	204	174
h8	TCGA-LAML	primary_blood_derived_cancer_-_peripheral_blood	9878	33	14088	19374	79	143	131	171	148	101	61	143	109	117	77	86	59	83
h9	TCGA-PRAD	blood_derived_normal	0	0	215	392	0	0	0	0	0	0	0	0	0	0	0	0	0	0
h10	TCGA-THCA	blood_derived_normal	0	0	327	655	0	0	0	0	0	0	0	0	0	0	0	0	0	0
h11	TCGA-CESC	primary_tumor	0	0	98	90	4742	0	0	0	0	0	0	0	0	0	0	0	0	0
h12	TCGA-LAML	primary_blood_derived_cancer_-_peripheral_blood	7749	32	20150	95175	101	160	106	154	113	98	67	118	83	87	78	82	84	66
h13	TCGA-PRAD	primary_tumor	0	0	216	193	0	0	0	0	0	0	0	0	0	0	0	0	0	0
h14	TCGA-KIRC	solid_tissue_normal	2629	18	7879	5198	54	93	50	83	52	46	42	82	47	68	51	42	43	48
h15	TCGA-THCA	blood_derived_normal	4174	11	3531	9584	116	135	160	143	88	96	95	138	77	107	83	107	94	73
h16	TCGA-LGG	primary_tumor	12120	63	21908	16495	256	234	240	316	224	175	155	285	189	220	165	180	179	156
h17	TCGA-SKCM	metastatic	0	0	133	217	0	0	0	0	0	0	0	0	0	0	0	0	0	0
h18	TCGA-ESCA	primary_tumor	0	0	180	264	0	0	0	0	0	0	0	0	0	0	0	0	0	0
h19	TCGA-THCA	primary_tumor	8989	33	6319	19133	239	282	352	334	249	227	177	326	202	277	223	232	199	178
h20	TCGA-HNSC	primary_tumor	6745	40	32262	26431	127	252	164	226	168	140	121	224	149	148	108	123	101	103
h21	TCGA-LIHC	primary_tumor	9781	53	42787	38142	197	300	187	309	196	204	146	281	179	223	165	169	121	133
h22	TCGA-THCA	primary_tumor	16334	61	14549	40929	563	531	716	715	436	477	400	670	406	590	444	485	395	369
h23	TCGA-HNSC	blood_derived_normal	0	0	292	387	0	0	0	0	0	0	0	0	0	0	0	0	0	0
h24	TCGA-STAD	solid_tissue_normal	2843	17	3575	3615	59	106	53	57	58	44	42	69	42	50	54	42	40	44
h25	TCGA-SKCM	metastatic	0	0	194	279	0	0	0	0	0	0	0	0	0	0	0	0	0	0
h26	TCGA-UCEC	primary_tumor	4700	27	23056	15689	103	191	112	147	102	89	68	155	73	83	60	82	56	71
h27	TCGA-THCA	primary_tumor	11703	29	10838	30773	313	390	475	551	304	343	270	494	232	477	249	348	236	233
h28	TCGA-BLCA	primary_tumor	0	0	145	122	0	0	0	0	0	0	0	0	0	0	0	0	0	0
h29	TCGA-LUAD	primary_tumor	11409	51	14569	12170	176	230	207	296	201	168	133	256	147	174	144	152	152	130
h30	TCGA-THCA	primary_tumor	10505	44	16166	45341	310	296	445	489	314	306	209	385	228	379	268	269	256	225
h31	TCGA-OV	blood_derived_normal	4814	16	8835	6433	44	121	49	72	45	34	43	73	49	48	34	66	45	29
h32	TCGA-SKCM	metastatic	0	0	151	152	0	0	0	0	0	0	0	0	0	0	0	0	0	0
h33	TCGA-PRAD	blood_derived_normal	0	0	136	158	0	0	0	0	0	0	0	0	0	0	0	0	0	0
h34	TCGA-LIHC	primary_tumor	25429	116	32324	26462	568	538	478	878	643	499	346	613	418	543	467	483	410	392
h35	TCGA-READ	primary_tumor	0	0	72	120	0	0	0	0	0	0	0	0	0	0	0	0	0	0
h36	TCGA-THCA	blood_derived_normal	4188	24	4429	11471	192	175	225	225	187	158	124	225	152	211	188	207	124	135
h37	TCGA-KIRC	primary_tumor	7774	32	29884	25520	178	257	170	226	184	160	111	254	137	173	123	123	107	119
h38	TCGA-CESC	blood_derived_normal	0	0	127	83	0	0	0	0	0	0	0	0	0	0	0	0	0	0
h39	TCGA-HNSC	blood_derived_normal	0	0	154	208	0	0	0	0	0	0	0	0	0	0	0	0	0	0
h40	TCGA-GBM	recurrent_tumor	9491	22	17711	12609	99	229	119	153	129	107	81	146	87	97	80	97	68	76
h41	TCGA-HNSC	primary_tumor	0	0	322	489	0	0	0	0	0	0	0	0	0	0	0	0	0	0
h42	TCGA-THCA	primary_tumor	0	0	259	237	0	0	0	0	0	0	0	0	0	0	0	0	0	0
h43	TCGA-UVM	primary_tumor	0	0	265	204	0	0	0	0	0	0	0	0	0	0	0	0	0	0
h44	TCGA-HNSC	primary_tumor	0	0	159	155	0	0	0	0	0	0	0	0	0	0	0	0	0	0
h45	TCGA-LUAD	blood_derived_normal	8077	22	9718	8511	128	147	143	224	131	113	91	156	101	128	93	98	96	85
h46	TCGA-LUAD	blood_derived_normal	0	0	78	88	0	0	0	0	0	0	0	0	0	0	0	0	0	0
h47	TCGA-UCEC	blood_derived_normal	0	0	360	653	0	0	0	0	0	0	0	0	0	0	0	0	0	0
h48	TCGA-PRAD	blood_derived_normal	0	0	174	299	0	0	0	0	0	0	0	0	0	0	0	0	0	0
h49	TCGA-THCA	blood_derived_normal	5249	37	4993	13927	227	193	252	289	206	180	150	278	182	273	205	184	183	161
h50	TCGA-BLCA	primary_tumor	0	0	43	20	0	0	0	0	0	0	0	0	0	0	0	0	0	0
h51	TCGA-PRAD	blood_derived_normal	0	0	156	262	0	0	0	0	0	0	0	0	0	0	0	0	0	0
h52	TCGA-KIRP	blood_derived_normal	4250	22	14289	12067	63	133	77	109	71	67	58	132	69	68	68	55	51	57
h53	TCGA-BRCA	solid_tissue_normal	2271	9	18588	15825	41	111	39	54	51	46	20	82	37	34	21	44	28	24
h54	TCGA-THCA	blood_derived_normal	4887	20	7347	24210	202	196	230	251	179	189	109	209	163	233	151	177	154	107
h55	TCGA-LGG	recurrent_tumor	18904	73	31871	26009	274	285	289	443	269	272	199	402	242	327	241	279	231	193
h56	TCGA-BRCA	primary_tumor	4230	12	21427	15441	48	232	88	113	79	69	42	122	65	56	55	68	41	53
h57	TCGA-UCEC	primary_tumor	0	0	300	289	0	0	0	0	0	0	0	0	0	0	0	0	0	0
h58	TCGA-UCEC	primary_tumor	0	0	270	614	0	0	0	0	0	0	0	0	0	0	0	0	0	0
h59	TCGA-STAD	primary_tumor	8907	23	22219	70435	284	218	392	427	260	263	163	343	190	309	219	230	178	193
h60	TCGA-SKCM	blood_derived_normal	0	0	284	283	0	0	0	0	0	0	0	0	0	0	0	0	0	0
h61	TCGA-LUAD	primary_tumor	0	0	518	801	0	0	0	0	0	0	0	0	0	0	0	0	0	0
h62	TCGA-THCA	blood_derived_normal	4107	19	3475	9996	113	129	144	170	131	104	106	169	87	121	126	123	105	84
h63	TCGA-THCA	primary_tumor	12371	40	19245	56353	386	370	483	498	351	355	251	498	263	372	330	351	318	225
h64	TCGA-THCA	blood_derived_normal	5585	29	4422	11595	224	209	267	236	211	178	167	235	181	239	199	211	190	176
h65	TCGA-LUAD	solid_tissue_normal	0	0	166	199	0	0	0	0	0	0	0	0	0	0	0	0	0	0
h66	TCGA-THCA	primary_tumor	9979	26	10391	33601	289	343	378	439	285	243	199	386	228	320	222	267	259	214
h67	TCGA-STAD	primary_tumor	0	0	137	238	0	0	0	0	0	0	0	0	0	0	0	0	0	0
h68	TCGA-KIRP	blood_derived_normal	3801	23	13486	11058	82	139	89	101	80	70	57	123	50	66	50	88	58	41
h69	TCGA-CESC	blood_derived_normal	0	0	139	102	0	0	0	0	0	0	0	0	0	0	0	0	0	0
h70	TCGA-KICH	solid_tissue_normal	3927	29	15923	15537	61	137	75	121	63	55	58	104	75	70	70	63	52	54
h71	TCGA-CESC	primary_tumor	5168	35	46819	99853	101	4618	107	159	92	84	54	148	70	78	63	72	67	76
h72	TCGA-READ	blood_derived_normal	0	0	115	118	0	0	0	0	0	0	0	0	0	0	0	0	0	0
h73	TCGA-HNSC	blood_derived_normal	3318	12	12134	10876	60	127	72	121	70	79	34	99	70	72	50	46	44	42
h74	TCGA-THCA	primary_tumor	10197	42	16331	54064	323	335	452	483	293	294	217	416	281	377	278	320	264	262
h75	TCGA-LIHC	primary_tumor	6213	39	22590	15384	135	283	173	214	122	121	109	232	149	131	99	171	101	100
h76	TCGA-UCEC	blood_derived_normal	0	0	180	200	0	0	0	0	0	0	0	0	0	0	0	0	0	0
h77	TCGA-HNSC	primary_tumor	0	0	343	355	0	0	0	0	0	0	0	0	0	0	0	0	0	0
h78	TCGA-HNSC	blood_derived_normal	0	0	264	257	0	0	0	0	0	0	0	0	0	0	0	0	0	0
h79	TCGA-LUAD	primary_tumor	0	0	488	936	0	0	0	0	0	0	0	0	0	0	0	0	0	0
h80	TCGA-LUAD	primary_tumor	16838	109	26283	21334	348	392	433	591	385	332	247	427	297	395	305	329	295	235
h81	TCGA-UCEC	primary_tumor	2	0	229	298	0	0	0	0	0	0	0	0	0	0	0	0	0	0
h82	TCGA-UVM	blood_derived_normal	0	0	103	88	0	0	0	0	0	0	0	0	0	0	0	0	0	0
h83	TCGA-ESCA	solid_tissue_normal	0	0	136	189	0	0	0	0	0	0	0	0	0	0	0	0	0	0
h84	TCGA-SKCM	blood_derived_normal	0	0	244	194	0	0	0	0	0	0	0	0	0	0	0	0	0	0
h85	TCGA-PRAD	blood_derived_normal	0	0	348	752	0	0	0	0	0	0	0	0	0	0	0	0	0	0
h86	TCGA-KIRC	blood_derived_normal	3858	15	7152	4160	45	113	60	89	59	73	52	95	71	66	49	59	51	47
h87	TCGA-STAD	primary_tumor	0	0	123	154	0	0	0	0	0	0	0	0	0	0	0	0	0	0
h88	TCGA-SKCM	metastatic	0	0	173	203	0	0	0	0	0	0	0	0	0	0	0	0	0	0
h89	TCGA-STAD	solid_tissue_normal	4	0	372	240	0	0	0	0	0	0	0	0	0	0	0	0	0	0
h90	TCGA-COAD	primary_tumor	6468	28	31267	27175	121	202	127	195	101	108	54	156	94	126	84	104	75	64
h91	TCGA-THCA	blood_derived_normal	3019	12	3700	10350	90	114	122	113	62	111	77	120	60	97	67	73	61	55
h92	TCGA-SKCM	blood_derived_normal	2337	10	7241	6619	38	108	45	66	29	46	33	56	31	52	27	41	21	35
h93	TCGA-THCA	primary_tumor	11078	46	9350	26931	356	386	493	416	296	307	229	421	253	394	277	283	239	210
h94	TCGA-LUAD	blood_derived_normal	7544	47	9228	7139	122	123	161	253	177	93	88	154	97	128	100	106	119	83
h95	TCGA-BRCA	blood_derived_normal	2866	12	10413	7092	38	117	44	80	71	54	39	86	56	58	47	35	37	39
h96	TCGA-UCEC	primary_tumor	0	0	280	386	0	0	0	0	0	0	0	0	0	0	0	0	0	0
h97	TCGA-THCA	primary_tumor	9749	36	10821	30102	341	371	447	446	337	308	257	368	261	400	284	281	297	208
h98	TCGA-LGG	primary_tumor	0	0	71	56	0	0	0	0	0	0	0	0	0	0	0	0	0	0
h99	TCGA-GBM	blood_derived_normal	6613	23	15112	17738	78	130	75	123	77	86	67	121	60	116	66	77	61	43
h100	TCGA-OV	solid_tissue_normal	1750	10	2149	1347	25	77	53	62	24	37	32	69	29	51	20	24	26	14
h101	TCGA-BLCA	primary_tumor	0	0	222	293	0	0	0	0	0	0	0	0	0	0	0	0	0	0
h102	TCGA-THCA	blood_derived_normal	4593	16	3586	11912	144	120	167	184	111	105	103	157	109	144	104	100	83	82
h103	TCGA-BLCA	primary_tumor	0	0	173	236	9	0	0	0	0	0	0	0	0	0	0	0	0	0
h104	TCGA-STAD	blood_derived_normal	0	0	508	507	0	0	0	0	0	0	0	0	0	0	0	0	0	0
h105	TCGA-LIHC	primary_tumor	17797	63	56157	46268	352	460	345	559	400	370	235	464	330	345	278	322	287	238
h106	TCGA-LGG	primary_tumor	0	0	89	76	0	0	0	0	0	0	0	0	0	0	0	0	0	0
h107	TCGA-LUAD	primary_tumor	0	0	228	305	0	0	0	0	0	0	0	0	0	0	0	0	0	0
h108	TCGA-HNSC	primary_tumor	5494	17	15953	11422	7926	230	108	169	182	92	87	144	92	93	71	77	71	90
h109	TCGA-COAD	primary_tumor	0	0	474	463	0	0	0	0	0	0	0	0	0	0	0	0	0	0
h110	TCGA-THCA	solid_tissue_normal	4648	22	4909	14701	135	133	150	232	121	134	94	187	93	134	122	94	118	79
h111	TCGA-LIHC	blood_derived_normal	5075	31	15674	13404	114	217	115	168	110	104	93	184	106	101	91	119	70	85
h112	TCGA-BLCA	blood_derived_normal	0	0	141	179	0	0	0	0	0	0	0	0	0	0	0	0	0	0
h113	TCGA-UVM	primary_tumor	0	0	138	123	0	0	0	0	0	0	0	0	0	0	0	0	0	0
h114	TCGA-LGG	primary_tumor	4012	24	11826	11960	46	137	86	74	58	79	33	95	58	39	41	46	50	40
h115	TCGA-THCA	primary_tumor	10469	42	20599	59901	299	337	398	447	247	277	225	390	257	339	248	348	232	221
h116	TCGA-UCEC	primary_tumor	0	0	160	180	0	0	0	0	0	0	0	0	0	0	0	0	0	0
h117	TCGA-ESCA	primary_tumor	0	0	107	146	0	0	0	0	0	0	0	0	0	0	0	0	0	0
h118	TCGA-BRCA	primary_tumor	3028	18	17148	12604	41	164	60	124	47	63	36	103	44	56	44	40	31	36
h119	TCGA-OV	blood_derived_normal	2244	15	10065	9156	53	82	47	55	52	44	30	78	30	45	29	35	28	27
h120	TCGA-THCA	primary_tumor	11862	44	19245	58849	395	406	518	528	369	336	264	495	298	385	302	347	289	216
h121	TCGA-COAD	blood_derived_normal	6028	20	13676	11340	135	186	138	166	131	127	64	141	101	100	91	104	88	78
h122	TCGA-BRCA	primary_tumor	3964	17	20192	14175	94	227	82	149	88	78	92	153	83	92	97	79	72	74
h123	TCGA-THCA	blood_derived_normal	3777	35	4383	11390	164	142	199	206	117	131	116	183	130	170	126	152	132	130
h124	TCGA-HNSC	blood_derived_normal	0	0	275	260	0	0	0	0	0	0	0	0	0	0	0	0	0	0
h125	TCGA-HNSC	primary_tumor	0	0	303	259	2	0	0	0	0	0	0	0	0	0	0	0	0	0
h126	TCGA-LIHC	primary_tumor	10654	35	47546	42636	158	311	211	299	182	177	139	277	173	184	130	181	158	124
h127	TCGA-GBM	primary_tumor	12757	48	16960	21694	232	322	227	462	260	196	179	301	196	261	215	253	198	184
h128	TCGA-LAML	primary_blood_derived_cancer_-_peripheral_blood	2	0	9207	16233	2	0	0	1	0	0	0	0	0	0	0	0	0	0
h129	TCGA-STAD	blood_derived_normal	0	0	355	396	0	0	0	0	0	0	0	0	0	0	0	0	0	0
h130	TCGA-THCA	primary_tumor	10877	51	10876	28962	340	338	443	420	282	292	229	418	258	334	268	266	257	233
h131	TCGA-STAD	blood_derived_normal	0	0	178	234	0	0	0	0	0	0	0	0	0	0	0	0	0	0
h132	TCGA-BRCA	blood_derived_normal	3423	14	11475	8851	47	130	46	94	64	50	38	105	46	50	37	44	34	37
h133	TCGA-STAD	primary_tumor	0	0	112	164	0	0	0	0	0	0	0	0	0	0	0	0	0	0
h134	TCGA-BRCA	blood_derived_normal	2536	17	11527	8369	48	130	39	75	51	64	27	106	50	51	47	44	22	52
h135	TCGA-LAML	primary_blood_derived_cancer_-_peripheral_blood	24474	39	14722	27976	162	247	163	238	178	154	88	146	132	134	103	121	128	95
h136	TCGA-SKCM	blood_derived_normal	3938	11	11795	11795	44	128	69	108	50	62	43	88	44	44	48	59	33	42
h137	TCGA-LGG	primary_tumor	0	0	169	99	0	0	0	0	0	0	0	0	0	0	0	0	0	0
h138	TCGA-BRCA	blood_derived_normal	2303	10	10309	7276	39	126	57	51	53	38	37	77	39	50	31	42	33	24
h139	TCGA-KIRP	primary_tumor	7278	27	21093	17145	182	275	167	266	202	202	117	205	138	174	129	126	117	118
h140	TCGA-KIRC	primary_tumor	9730	52	39685	40020	164	320	185	249	177	148	115	269	143	179	128	149	136	112
h141	TCGA-PRAD	blood_derived_normal	0	0	168	195	0	0	0	0	0	0	0	0	0	0	0	0	0	0
h142	TCGA-LUAD	primary_tumor	2783	13	5243	4742	39	107	40	67	30	50	24	61	38	28	29	27	30	31
h143	TCGA-BRCA	primary_tumor	6331	39	14494	15715	119	241	193	356	158	142	110	249	134	171	126	106	110	94
h144	TCGA-STAD	primary_tumor	4	0	125	146	0	0	0	0	0	0	0	0	0	0	0	0	0	0
h145	TCGA-BLCA	primary_tumor	0	0	122	168	0	0	0	0	0	0	0	0	0	0	0	0	0	0
h146	TCGA-PRAD	primary_tumor	0	0	176	181	0	0	0	0	0	0	0	0	0	0	0	0	0	0
h147	TCGA-SKCM	metastatic	0	0	116	159	0	0	0	0	0	0	0	0	0	0	0	0	0	0
h148	TCGA-LUAD	blood_derived_normal	5466	27	8612	8436	75	103	111	107	102	70	57	114	75	97	70	85	63	53
h149	TCGA-BLCA	primary_tumor	2493	15	9360	9450	43	110	47	46	37	38	25	60	30	42	30	35	15	28
h150	TCGA-BLCA	primary_tumor	0	0	202	221	0	0	0	0	0	0	0	0	0	0	0	0	0	0
h151	TCGA-LAML	solid_tissue_normal	26989	54	22545	73323	184	259	214	272	238	184	125	197	177	161	135	135	131	125
h152	TCGA-THCA	solid_tissue_normal	0	0	157	133	0	0	0	0	0	0	0	0	0	0	0	0	0	0
h153	TCGA-PRAD	blood_derived_normal	0	0	154	192	0	0	0	0	0	0	0	0	0	0	0	0	0	0
h154	TCGA-UCEC	blood_derived_normal	0	0	203	239	0	0	0	0	0	0	0	0	0	0	0	0	0	0
h155	TCGA-LUAD	solid_tissue_normal	0	0	70	76	0	0	0	0	0	0	0	0	0	0	0	0	0	0
h156	TCGA-BLCA	primary_tumor	0	0	550	168	0	0	0	0	0	0	0	0	0	0	0	0	0	0
h157	TCGA-UCEC	blood_derived_normal	3266	30	14904	12036	70	176	99	111	88	86	60	144	81	64	59	84	69	63
h158	TCGA-PRAD	primary_tumor	0	0	105	140	0	0	0	0	0	0	0	0	0	0	0	0	0	0
h159	TCGA-CESC	primary_tumor	0	0	108	98	0	467	0	0	0	0	0	0	0	0	0	0	0	0
h160	TCGA-SKCM	blood_derived_normal	3374	18	8341	6214	62	108	54	63	53	59	52	77	50	51	51	65	48	43
h161	TCGA-CESC	primary_tumor	4308	13	17723	12328	61	7260	74	99	56	57	43	135	58	51	49	75	34	53
h162	TCGA-BRCA	blood_derived_normal	1950	13	8714	5014	39	98	31	54	49	29	36	63	31	34	24	20	25	20
h163	TCGA-BRCA	metastatic	6265	32	41130	34731	127	264	139	169	111	127	77	173	78	118	79	106	69	72
h164	TCGA-ESCA	primary_tumor	0	0	95	88	0	0	0	0	0	0	0	0	0	0	0	0	0	0
h165	TCGA-LIHC	blood_derived_normal	2732	205	11791	10718	34	151	49	63	32	33	23	87	37	44	32	33	24	26
h166	TCGA-KIRP	primary_tumor	8220	58	28064	22599	203	316	207	278	183	175	145	242	174	170	153	215	148	138
h167	TCGA-THCA	blood_derived_normal	0	0	274	324	0	0	0	0	0	0	0	0	0	0	0	0	0	0
h168	TCGA-LAML	primary_blood_derived_cancer_-_peripheral_blood	14532	58	48936	62136	200	325	317	359	282	263	140	253	219	198	170	171	147	160
h169	TCGA-UCEC	blood_derived_normal	0	0	193	154	0	0	0	0	0	0	0	0	0	0	0	0	0	0
h170	TCGA-BLCA	primary_tumor	0	0	143	209	0	0	0	0	0	0	0	0	0	0	0	0	0	0
h171	TCGA-THCA	primary_tumor	10046	39	11441	37762	290	326	466	530	265	294	204	441	227	381	229	264	231	213
h172	TCGA-KIRC	solid_tissue_normal	3968	22	16781	17379	59	148	59	142	70	66	55	126	55	75	55	66	57	50
h173	TCGA-THCA	blood_derived_normal	3880	19	3243	8984	93	118	145	150	90	105	75	131	83	101	74	93	93	56
h174	TCGA-UVM	blood_derived_normal	0	0	155	124	0	0	0	0	0	0	0	0	0	0	0	0	0	0
h175	TCGA-SKCM	metastatic	2770	10	8706	9434	42	83	45	66	49	34	27	65	31	43	39	32	25	31
h176	TCGA-STAD	primary_tumor	8137	25	12324	39077	208	291	343	337	188	224	145	324	152	237	184	180	166	158
h177	TCGA-LUAD	primary_tumor	0	0	212	291	0	0	0	0	0	0	0	0	0	0	0	0	0	0
h178	TCGA-THCA	blood_derived_normal	6180	22	9859	7037	79	140	59	102	77	62	54	96	44	74	51	65	66	48
h179	TCGA-LUAD	solid_tissue_normal	0	0	111	84	0	0	0	0	0	0	0	0	0	0	0	0	0	0
h180	TCGA-LUAD	blood_derived_normal	9947	45	10583	10032	151	238	170	206	167	144	141	203	138	170	144	167	146	119
h181	TCGA-THCA	blood_derived_normal	4664	10	5467	18570	132	166	189	210	117	118	88	185	113	150	112	124	77	98
h182	TCGA-LUAD	primary_tumor	0	0	96	122	0	0	0	0	0	0	0	0	0	0	0	0	0	0
h183	TCGA-HNSC	blood_derived_normal	0	0	264	258	0	0	0	0	0	0	0	0	0	0	0	0	0	0
h184	TCGA-PRAD	blood_derived_normal	0	0	186	241	0	0	0	0	0	0	0	0	0	0	0	0	0	0
h185	TCGA-THCA	solid_tissue_normal	3905	17	5383	19519	151	138	172	197	122	129	100	152	88	157	100	109	101	95
h186	TCGA-THCA	primary_tumor	9223	37	7529	22666	284	300	402	357	262	258	206	365	204	331	229	227	260	184
h187	TCGA-UCEC	blood_derived_normal	0	0	241	207	0	0	0	0	0	0	0	0	0	0	0	0	0	0
h188	TCGA-READ	blood_derived_normal	0	0	169	314	0	0	0	0	0	0	0	0	0	0	0	0	0	0
h189	TCGA-HNSC	primary_tumor	0	0	213	232	0	0	0	0	0	0	0	0	0	0	0	0	0	0
h190	TCGA-PRAD	blood_derived_normal	0	0	116	190	0	0	0	0	0	0	0	0	0	0	0	0	0	0
h191	TCGA-PRAD	blood_derived_normal	2681	11	8341	6999	44	80	40	58	49	33	29	63	25	29	30	37	36	26
h192	TCGA-READ	primary_tumor	6250	29	19787	17671	94	172	87	196	83	114	65	172	81	119	67	112	83	68
h193	TCGA-SKCM	blood_derived_normal	2862	19	5354	6605	53	96	54	60	49	52	44	56	50	48	41	56	33	38
h194	TCGA-COAD	primary_tumor	7260	39	23799	22470	110	197	132	189	116	131	82	168	115	115	112	124	106	79
h195	TCGA-KIRC	primary_tumor	5971	26	8891	8353	113	146	148	118	97	96	72	155	95	112	80	89	95	82
h196	TCGA-KICH	primary_tumor	6947	52	19301	14505	172	224	162	216	165	147	133	224	137	153	118	145	111	101
h197	TCGA-BRCA	blood_derived_normal	2530	8	13172	10531	53	146	64	102	55	61	44	97	45	56	40	48	32	45
h198	TCGA-UCEC	blood_derived_normal	0	0	191	212	0	0	0	0	0	0	0	0	0	0	0	0	0	0
h199	TCGA-THCA	blood_derived_normal	4388	17	3821	10997	137	135	141	167	109	102	76	151	105	140	87	102	117	77
h200	TCGA-KIRC	primary_tumor	5607	36	13073	7590	107	215	129	156	118	109	85	156	103	135	110	133	94	85
h201	TCGA-STAD	blood_derived_normal	0	0	218	223	0	0	0	0	0	0	0	0	0	0	0	0	0	0
h202	TCGA-HNSC	blood_derived_normal	0	0	238	270	0	0	0	0	0	0	0	0	0	0	0	0	0	0
h203	TCGA-LUAD	primary_tumor	11903	68	16629	14033	216	310	268	360	228	214	182	303	187	205	193	204	187	168
h204	TCGA-LGG	primary_tumor	0	0	93	79	0	0	0	0	0	0	0	0	0	0	0	0	0	0
h205	TCGA-READ	blood_derived_normal	0	0	95	224	0	0	0	0	0	0	0	0	0	0	0	0	0	0
h206	TCGA-KIRP	solid_tissue_normal	3723	33	11510	9905	70	159	74	108	68	66	53	85	64	62	71	70	57	35
h207	TCGA-LUAD	blood_derived_normal	8254	45	12370	10110	154	209	186	218	166	156	145	209	164	146	136	187	123	112
h208	TCGA-LUAD	solid_tissue_normal	0	0	97	138	0	0	0	0	0	0	0	0	0	0	0	0	0	0
h209	TCGA-THCA	solid_tissue_normal	3370	16	2619	7527	103	99	129	127	100	105	79	138	77	104	76	94	91	73
h210	TCGA-GBM	primary_tumor	17776	87	39958	48634	243	497	388	447	347	282	161	356	270	249	195	224	198	184
h211	TCGA-LAML	solid_tissue_normal	12086	53	31572	36499	185	297	257	294	256	206	140	245	167	175	135	147	113	129
h212	TCGA-THCA	primary_tumor	7809	37	5010	14481	247	291	323	338	212	218	175	351	209	292	206	212	185	169
h213	TCGA-PRAD	primary_tumor	0	0	104	151	0	0	0	0	0	0	0	0	0	0	0	0	0	0
h214	TCGA-BLCA	blood_derived_normal	0	0	194	210	0	0	0	0	0	0	0	0	0	0	0	0	0	0
h215	TCGA-LIHC	primary_tumor	17567	82	35179	27133	348	468	348	561	431	349	219	423	261	360	273	293	252	246
h216	TCGA-UVM	blood_derived_normal	0	0	91	88	0	0	0	0	0	0	0	0	0	0	0	0	0	0
h217	TCGA-BRCA	primary_tumor	3159	9	18762	15052	41	177	56	78	43	59	29	97	34	43	40	35	36	21
h218	TCGA-BRCA	primary_tumor	8246	42	10159	9914	114	213	232	352	127	129	104	246	115	205	103	132	111	97
h219	TCGA-PRAD	primary_tumor	0	0	132	148	0	0	0	0	0	0	0	0	0	0	0	0	0	0
h220	TCGA-STAD	blood_derived_normal	10266	37	14634	11431	119	217	111	199	130	120	95	189	112	138	101	121	102	101
h221	TCGA-SKCM	metastatic	0	0	177	173	0	0	0	0	0	0	0	0	0	0	0	0	0	0
h222	TCGA-LUAD	blood_derived_normal	6613	35	10586	9937	110	165	107	372	119	102	85	117	98	93	83	126	81	72
h223	TCGA-BRCA	primary_tumor	0	0	146	117	0	0	0	0	0	0	0	0	0	0	0	0	0	0
h224	TCGA-BRCA	blood_derived_normal	2636	13	17779	14624	52	151	61	77	42	42	28	95	39	50	41	57	45	36
h225	TCGA-LUSC	solid_tissue_normal	9774	59	10535	7609	150	206	141	180	126	137	114	173	131	152	125	151	121	131
h226	TCGA-THCA	blood_derived_normal	4113	14	6141	16780	112	136	138	179	102	124	83	151	81	138	85	106	89	97
h227	TCGA-BLCA	primary_tumor	0	0	215	283	0	0	0	0	0	0	0	0	0	0	0	0	0	0
h228	TCGA-THCA	primary_tumor	8844	34	11502	36264	282	349	391	377	286	278	220	391	230	323	277	239	223	180
h229	TCGA-COAD	primary_tumor	0	0	73	159	0	0	0	0	0	0	0	0	0	0	0	0	0	0
h230	TCGA-LUAD	primary_tumor	13790	50	18487	16997	184	299	239	451	231	184	160	268	169	232	173	161	156	174
h231	TCGA-THCA	primary_tumor	0	0	221	196	0	0	0	0	0	0	0	0	0	0	0	0	0	0
h232	TCGA-CESC	solid_tissue_normal	0	0	73	96	0	0	0	0	0	0	0	0	0	0	2	0	0	0
h233	TCGA-SKCM	blood_derived_normal	0	0	331	380	0	0	0	0	0	0	0	0	0	0	0	0	0	0
h234	TCGA-BRCA	blood_derived_normal	1900	14	9806	7116	22	99	33	41	34	22	16	60	33	27	27	27	10	32
h235	TCGA-GBM	primary_tumor	2515	23	10707	7127	61	122	43	104	75	68	35	86	59	58	54	64	41	43
h236	TCGA-BRCA	blood_derived_normal	0	0	126	131	0	0	0	0	0	0	0	0	0	0	0	0	0	0
h237	TCGA-ESCA	primary_tumor	0	0	98	97	0	0	0	0	0	0	0	0	0	0	0	0	0	0
h238	TCGA-THCA	primary_tumor	8150	31	5438	14289	274	290	350	446	232	263	160	336	201	285	200	200	203	163
h239	TCGA-BLCA	blood_derived_normal	0	0	198	224	0	0	0	0	0	0	0	0	0	0	0	0	0	0
h240	TCGA-KIRC	primary_tumor	3566	12	10634	9082	51	113	42	75	56	46	37	75	44	49	40	47	33	40
h241	TCGA-COAD	primary_tumor	0	0	92	226	0	0	0	0	0	0	0	0	0	0	0	0	0	0
h242	TCGA-LAML	primary_blood_derived_cancer_-_peripheral_blood	16794	109	22203	43679	277	865	458	520	397	248	259	632	345	274	246	272	212	200
h243	TCGA-COAD	blood_derived_normal	6499	35	14245	10897	152	192	115	220	139	149	85	159	108	118	126	96	99	109
h244	TCGA-SARC	primary_tumor	4137	31	19976	17439	38	221	69	96	58	72	43	123	58	66	37	60	42	41
h245	TCGA-LGG	recurrent_tumor	12914	81	18916	13471	375	315	346	466	328	306	283	373	316	359	302	347	322	291
h246	TCGA-BRCA	primary_tumor	6479	24	20441	17224	101	209	85	149	95	119	76	163	95	97	85	84	72	70
h247	TCGA-THCA	primary_tumor	9136	37	9258	27507	285	321	399	390	252	238	199	334	206	285	200	220	194	179
h248	TCGA-BRCA	primary_tumor	2795	20	16021	10941	56	170	48	66	59	57	39	89	43	43	31	46	28	51
h249	TCGA-THCA	primary_tumor	11128	44	18249	60464	367	407	491	581	344	313	249	451	281	416	318	307	303	233
h250	TCGA-CESC	primary_tumor	0	0	110	128	36511	0	0	0	0	0	0	0	0	0	0	0	0	0
h251	TCGA-THCA	blood_derived_normal	3730	18	3623	11336	136	124	149	162	112	99	79	151	80	128	88	104	79	72
h252	TCGA-THCA	primary_tumor	10243	37	7767	22264	281	357	442	395	267	276	227	375	209	327	245	260	240	248
h253	TCGA-THCA	primary_tumor	9548	44	13498	43099	340	306	391	454	299	277	208	359	232	358	265	264	208	213
h254	TCGA-THCA	solid_tissue_normal	5127	27	4655	11198	152	177	192	199	129	125	107	175	112	159	106	158	112	96
h255	TCGA-LUSC	blood_derived_normal	7093	37	12221	8854	84	188	99	159	91	93	74	146	74	100	78	94	72	84
h256	TCGA-LUAD	primary_tumor	0	0	137	164	0	0	0	0	0	0	0	0	0	0	0	0	0	0
h257	TCGA-THCA	primary_tumor	8618	31	8037	23987	254	316	400	385	247	234	158	344	204	271	201	216	177	165
h258	TCGA-THCA	blood_derived_normal	2	0	270	259	0	0	0	0	0	0	0	0	0	0	0	0	0	0
h259	TCGA-THCA	blood_derived_normal	5057	27	4292	11867	206	191	242	249	154	191	154	229	161	223	162	177	171	140
h260	TCGA-HNSC	blood_derived_normal	5065	24	26861	24721	91	190	77	144	103	92	61	138	70	87	74	76	62	58
h261	TCGA-COAD	primary_tumor	0	0	223	590	0	0	0	0	0	0	0	0	0	0	0	0	0	0
h262	TCGA-READ	blood_derived_normal	4268	25	16737	16301	85	130	106	117	84	58	59	104	72	76	76	81	58	57
h263	TCGA-PRAD	primary_tumor	0	0	208	246	0	0	0	0	0	0	0	0	0	0	0	0	0	0
h264	TCGA-KICH	primary_tumor	13355	152	42508	36427	419	507	447	524	417	379	326	534	357	393	349	380	349	306
h265	TCGA-CESC	primary_tumor	4279	23	18996	13758	18008	228	74	93	68	58	43	146	60	71	41	56	49	56
h266	TCGA-LUAD	primary_tumor	13175	67	19303	16073	240	326	289	416	282	203	205	282	183	269	213	235	241	183
h267	TCGA-LUAD	primary_tumor	4400	22	7974	7414	55	70	72	103	62	62	49	95	46	68	57	64	52	47
h268	TCGA-BRCA	primary_tumor	3776	25	22954	16921	88	225	87	139	68	82	65	121	70	68	69	67	49	65
h269	TCGA-SKCM	blood_derived_normal	0	0	181	248	0	0	0	0	0	0	0	0	0	0	0	0	0	0
h270	TCGA-HNSC	primary_tumor	5808	31	9744	6791	56035	137	89	131	95	87	66	142	95	89	78	105	78	62
h271	TCGA-LUAD	blood_derived_normal	6242	38	7304	7191	107	143	129	168	118	89	71	114	86	87	77	98	80	71
h272	TCGA-THCA	blood_derived_normal	4078	18	5158	12565	111	134	186	142	114	101	100	180	96	145	105	113	97	86
h273	TCGA-THCA	solid_tissue_normal	0	0	237	287	0	0	0	0	0	0	0	0	0	0	0	0	0	0
h274	TCGA-HNSC	primary_tumor	0	0	315	284	0	0	0	0	0	0	0	0	0	0	0	0	0	0
h275	TCGA-THCA	blood_derived_normal	4757	18	3449	10391	142	127	172	166	107	109	79	142	79	122	92	91	88	61
h276	TCGA-BLCA	blood_derived_normal	0	0	229	273	0	0	0	0	0	0	0	0	0	0	0	0	0	0
h277	TCGA-UCEC	primary_tumor	3691	27	20807	15476	69	189	78	102	88	76	47	143	56	59	60	45	53	52
h278	TCGA-CESC	blood_derived_normal	24085	181	11381	9683	1028	462	694	400	927	695	688	367	980	1484	920	874	409	598
h279	TCGA-LUAD	blood_derived_normal	0	0	70	58	0	0	0	0	0	0	0	0	0	0	0	0	0	0
h280	TCGA-LAML	primary_blood_derived_cancer_-_peripheral_blood	8410	36	16739	24959	143	225	187	212	150	133	79	146	115	120	95	105	77	85
h281	TCGA-KICH	primary_tumor	7593	53	32351	30896	152	320	167	225	149	141	103	227	140	145	135	172	108	103
h282	TCGA-LAML	primary_blood_derived_cancer_-_peripheral_blood	6367	40	9848	10389	106	143	122	151	118	103	92	129	121	123	87	95	93	97
h283	TCGA-KICH	blood_derived_normal	5989	54	21662	17996	186	222	149	248	187	169	123	235	181	179	140	158	144	152
h284	TCGA-SKCM	blood_derived_normal	0	0	177	243	0	0	0	0	0	0	0	0	0	0	0	0	0	0
h285	TCGA-LUAD	primary_tumor	7474	27	12210	13585	109	159	121	160	128	97	82	157	91	129	91	108	96	89
h286	TCGA-THCA	blood_derived_normal	3779	27	5060	13788	119	155	163	150	114	97	74	153	103	148	97	107	98	74
h287	TCGA-THCA	primary_tumor	8889	49	9089	25595	299	296	372	364	257	255	233	369	252	312	266	219	218	192
h288	TCGA-THCA	blood_derived_normal	4856	29	5355	16889	214	202	268	260	178	192	150	242	164	220	182	191	139	143
h289	TCGA-KIRC	primary_tumor	5075	39	14318	8100	130	231	118	182	107	123	81	186	105	114	98	123	71	85
h290	TCGA-ESCA	blood_derived_normal	4596	23	152159	119231	163	125	135	179	134	115	79	159	103	141	102	107	84	81
h291	TCGA-BLCA	blood_derived_normal	0	0	109	146	0	0	0	0	0	0	0	0	0	0	0	0	0	0
h292	TCGA-THCA	blood_derived_normal	4330	15	6718	19578	132	149	191	233	112	121	94	188	87	155	115	119	99	77
h293	TCGA-UCEC	blood_derived_normal	2820	18	12324	9115	50	120	56	80	59	65	29	91	37	50	32	46	37	24
h294	TCGA-THCA	primary_tumor	8590	41	7402	19661	239	286	326	371	223	233	173	333	219	278	214	246	189	177
h295	TCGA-THCA	blood_derived_normal	4104	26	5563	18984	136	157	185	226	120	143	83	178	105	178	97	106	96	87
h296	TCGA-THCA	blood_derived_normal	4430	26	7790	25070	127	119	189	174	131	123	86	168	84	123	89	103	105	98
h297	TCGA-UCEC	blood_derived_normal	0	0	156	196	0	0	0	0	0	0	0	0	0	0	0	0	0	0
h298	TCGA-KICH	primary_tumor	6411	34	30140	31605	116	246	145	213	135	139	78	208	108	133	109	106	77	93
h299	TCGA-PRAD	blood_derived_normal	2030	7	5502	4896	23	63	27	30	26	29	23	44	25	31	24	24	31	25
h300	TCGA-LUSC	primary_tumor	8232	57	6881	5357	147	177	268	500	184	196	107	313	163	294	155	203	144	136
h301	TCGA-STAD	blood_derived_normal	0	0	156	185	0	0	0	0	0	0	0	0	0	0	0	0	0	0
h302	TCGA-UVM	primary_tumor	0	0	84	88	0	0	0	0	0	0	0	0	0	0	0	0	0	0
h303	TCGA-SKCM	metastatic	2681	13	7061	5809	50	100	38	76	62	47	37	63	33	52	35	58	43	36
h304	TCGA-KICH	blood_derived_normal	5446	27	20777	19777	97	204	112	134	121	132	73	177	96	88	87	84	67	75
h305	TCGA-THCA	blood_derived_normal	0	0	322	346	0	0	0	0	0	0	0	0	0	0	0	0	0	0
h306	TCGA-KICH	primary_tumor	9185	43	37554	36431	130	328	178	218	154	107	87	223	129	123	93	116	96	91
h307	TCGA-HNSC	primary_tumor	0	0	122	167	0	0	0	0	0	0	0	0	0	0	0	0	0	0
h308	TCGA-THCA	solid_tissue_normal	4528	15	5927	19217	146	150	212	209	145	130	101	194	114	170	120	113	137	126
h309	TCGA-HNSC	blood_derived_normal	4984	26	23706	18250	85	171	99	147	113	76	64	141	88	65	46	93	65	50
h310	TCGA-PRAD	solid_tissue_normal	0	0	177	196	0	0	0	0	0	0	0	0	0	0	0	0	0	0
h311	TCGA-LUAD	primary_tumor	8244	23	14658	17163	124	178	145	154	132	126	97	162	97	139	85	96	88	83
h312	TCGA-GBM	primary_tumor	3603	23	9118	8114	52	109	61	72	67	58	38	88	47	52	43	60	48	39
h313	TCGA-THCA	blood_derived_normal	5130	18	3101	9530	170	155	189	176	140	132	91	195	119	150	119	100	131	86
h314	TCGA-THCA	blood_derived_normal	0	0	178	196	0	0	0	0	0	0	0	0	0	0	0	0	0	0
h315	TCGA-KIRC	primary_tumor	5949	38	12603	6547	95	199	110	199	112	86	86	158	97	141	93	87	87	90
h316	TCGA-THCA	primary_tumor	11414	49	9452	26959	327	406	477	410	309	292	241	464	305	389	268	291	263	204
h317	TCGA-LUSC	primary_tumor	5572	11	18969	17498	50	142	90	128	75	69	47	137	62	72	44	75	46	40
h318	TCGA-THCA	primary_tumor	10567	45	8633	20895	307	339	395	346	312	263	227	424	210	359	241	244	237	196
h319	TCGA-LUAD	blood_derived_normal	0	0	687	350	0	0	0	0	0	0	0	0	0	0	0	0	0	0
h320	TCGA-HNSC	primary_tumor	0	0	280	256	0	0	0	0	0	0	0	0	0	0	0	0	0	0
h321	TCGA-CESC	primary_tumor	0	0	193	279	4807	0	0	0	0	0	0	0	0	0	0	0	0	0
h322	TCGA-LUAD	blood_derived_normal	0	0	165	294	0	0	0	0	0	0	0	0	0	0	0	0	0	0
h323	TCGA-THCA	primary_tumor	9210	39	10274	28317	290	356	397	404	265	238	218	339	251	307	246	281	215	197
h324	TCGA-HNSC	primary_tumor	0	0	187	204	2	0	0	0	0	0	0	0	0	0	0	0	0	0
h325	TCGA-BLCA	solid_tissue_normal	0	0	149	221	0	0	0	0	0	0	0	0	0	0	0	0	0	0
h326	TCGA-LUAD	primary_tumor	12379	50	22108	18928	251	315	286	411	255	212	148	314	179	241	183	194	201	152
h327	TCGA-UCEC	blood_derived_normal	3303	13	20998	20695	52	140	62	82	73	53	46	93	34	41	42	45	23	39
h328	TCGA-THCA	primary_tumor	9257	45	7988	21300	299	313	439	472	235	259	203	404	247	368	227	341	243	210
h329	TCGA-THCA	blood_derived_normal	4681	22	5278	17848	140	124	173	200	140	132	124	205	102	150	114	147	113	86
h330	TCGA-THCA	blood_derived_normal	4421	22	6562	16901	129	159	177	181	112	117	80	176	104	147	90	99	96	93
h331	TCGA-SKCM	blood_derived_normal	0	0	256	333	0	0	0	0	0	0	0	0	0	0	0	0	0	0
h332	TCGA-BRCA	blood_derived_normal	1669	7	9075	6126	21	95	34	47	22	31	24	54	34	19	13	25	15	12
h333	TCGA-STAD	blood_derived_normal	0	0	134	177	0	0	0	0	0	0	0	0	0	0	0	0	0	0
h334	TCGA-ESCA	solid_tissue_normal	6549	41	110150	83010	209	198	198	222	186	155	155	168	204	249	141	198	155	109
h335	TCGA-LUAD	primary_tumor	0	0	85	136	0	0	0	0	0	0	0	0	0	0	0	0	0	0
h336	TCGA-BLCA	blood_derived_normal	0	0	170	193	0	0	0	0	0	0	0	0	0	0	0	0	0	0
h337	TCGA-ESCA	primary_tumor	13177	80	226728	203107	473	350	385	601	427	384	281	440	342	436	363	388	352	294
h338	TCGA-BLCA	primary_tumor	0	0	149	214	0	0	0	0	0	0	0	0	0	0	0	0	0	0
h339	TCGA-THCA	blood_derived_normal	4238	18	3497	9644	115	129	168	169	116	102	83	148	103	138	107	108	92	83
h340	TCGA-CESC	blood_derived_normal	0	0	127	137	0	0	0	0	0	0	0	0	0	0	0	0	0	0
h341	TCGA-GBM	blood_derived_normal	3728	39	7442	5410	98	141	118	138	116	101	66	125	103	101	104	114	97	75
h342	TCGA-THCA	blood_derived_normal	7798	20	4610	13200	177	159	194	251	147	134	115	221	161	145	141	161	150	122
h343	TCGA-LIHC	solid_tissue_normal	5338	32	14347	11301	105	161	110	159	107	97	68	150	99	112	74	103	69	80
h344	TCGA-THCA	blood_derived_normal	5813	28	6750	22540	167	176	282	270	174	150	120	264	164	222	133	147	141	121
h345	TCGA-KICH	solid_tissue_normal	3858	22	19730	20159	82	124	85	123	84	51	62	141	78	73	56	67	65	54
h346	TCGA-OV	primary_tumor	3286	27	5457	3246	41	91	56	78	36	47	31	68	28	51	30	39	32	30
h347	TCGA-LIHC	blood_derived_normal	4886	25	16078	13115	113	207	109	153	111	101	97	179	107	108	68	112	92	72
h348	TCGA-SKCM	primary_tumor	0	0	178	190	0	0	0	0	0	0	0	0	0	0	0	0	0	0
h349	TCGA-THCA	blood_derived_normal	5602	17	5807	17854	162	181	220	265	146	137	117	228	130	189	116	128	100	107
h350	TCGA-ESCA	blood_derived_normal	0	0	96	113	0	0	0	0	0	0	0	0	0	0	0	0	0	0
h351	TCGA-LIHC	solid_tissue_normal	4148	16	13005	11821	67	149	64	95	71	78	50	120	63	63	70	61	59	58
h352	TCGA-LUSC	blood_derived_normal	7157	33	9772	6761	97	155	84	143	99	74	58	143	84	91	71	93	87	75
h353	TCGA-THCA	blood_derived_normal	4353	22	4054	14227	158	155	222	195	121	130	109	194	115	152	113	121	117	100
h354	TCGA-HNSC	blood_derived_normal	2702	17	6372	3791	31	90	37	65	34	33	26	76	32	40	22	53	31	27
h355	TCGA-BRCA	primary_tumor	2840	9	16256	11138	52	177	78	127	82	66	23	121	56	64	55	96	153	61
h356	TCGA-COAD	blood_derived_normal	0	0	230	478	0	0	0	0	0	0	0	0	0	0	0	0	0	0
h357	TCGA-BLCA	blood_derived_normal	0	0	267	210	0	0	0	0	0	0	0	0	0	0	0	0	0	0
h358	TCGA-LIHC	blood_derived_normal	4948	31	14626	11583	161	213	127	189	134	116	93	147	119	156	117	103	105	88
h359	TCGA-BLCA	blood_derived_normal	6	0	131	209	0	0	0	0	0	0	0	0	0	0	0	0	0	0
h360	TCGA-LUAD	primary_tumor	8562	38	17870	21313	111	226	156	175	121	124	111	185	101	140	122	140	119	75
h361	TCGA-THCA	solid_tissue_normal	0	0	150	166	0	0	0	0	0	0	0	0	0	0	0	0	0	0
h362	TCGA-THCA	primary_tumor	0	0	207	229	0	0	0	0	0	0	0	0	0	0	0	0	0	0
h363	TCGA-SKCM	metastatic	0	0	235	224	0	0	0	0	0	0	0	0	0	0	0	0	0	0
h364	TCGA-THCA	primary_tumor	10022	38	16452	46572	335	348	416	442	281	288	241	391	230	330	303	286	247	199
h365	TCGA-HNSC	primary_tumor	0	0	257	251	0	0	0	0	0	0	0	0	0	0	0	0	0	0
h366	TCGA-HNSC	solid_tissue_normal	3111	20	6751	3999	88	86	67	89	63	48	51	88	51	51	50	52	41	47
h367	TCGA-READ	blood_derived_normal	0	0	159	199	0	0	0	0	0	0	0	0	0	0	0	0	0	0
h368	TCGA-HNSC	solid_tissue_normal	0	0	234	228	4	0	0	0	0	0	0	0	0	0	0	0	0	0
h369	TCGA-LUSC	primary_tumor	10357	54	18496	14658	109	249	132	229	153	138	85	174	120	119	121	140	115	92
h370	TCGA-CESC	blood_derived_normal	0	0	178	140	0	0	0	0	0	0	0	0	0	0	0	0	0	0
h371	TCGA-SKCM	metastatic	0	0	97	120	0	0	0	0	0	0	0	0	0	0	0	0	0	0
h372	TCGA-THCA	blood_derived_normal	0	0	222	232	0	0	0	0	0	0	0	0	0	0	0	0	0	0
h373	TCGA-LUAD	primary_tumor	0	0	83	101	0	0	0	0	0	0	0	0	0	0	0	0	0	0
h374	TCGA-THCA	primary_tumor	10286	44	21710	76645	348	332	429	508	307	305	224	410	267	384	279	269	250	205
h375	TCGA-THCA	primary_tumor	12249	49	21177	65237	371	426	519	509	350	346	258	481	278	407	333	337	313	249
h376	TCGA-LAML	primary_blood_derived_cancer_-_peripheral_blood	9334	39	19722	48396	89	172	138	178	128	129	103	151	94	115	88	104	68	69
h377	TCGA-THCA	primary_tumor	12065	45	21119	61559	370	390	512	529	350	299	277	461	260	393	282	338	266	271
h378	TCGA-OV	primary_tumor	8828	31	22304	17884	111	196	124	157	112	97	80	165	106	118	88	97	71	87
h379	TCGA-SKCM	primary_tumor	0	0	221	196	0	0	0	0	0	0	0	0	0	0	0	0	0	0
h380	TCGA-LUAD	blood_derived_normal	8274	40	8674	7590	123	176	157	271	147	124	103	158	138	142	117	137	124	112
h381	TCGA-THCA	primary_tumor	9705	42	12360	38707	321	337	433	400	312	295	202	420	265	332	259	291	246	192
h382	TCGA-THCA	blood_derived_normal	0	0	304	186	0	0	0	0	0	0	0	0	0	0	0	0	0	0
h383	TCGA-THCA	primary_tumor	10521	53	11510	34669	304	368	510	533	252	321	223	456	225	402	247	287	244	204
h384	TCGA-PRAD	primary_tumor	0	0	208	223	0	0	0	0	0	0	0	0	0	0	0	0	0	0
h385	TCGA-THCA	blood_derived_normal	3791	18	6004	16303	146	102	213	165	127	143	76	153	91	123	105	105	98	93
h386	TCGA-THCA	blood_derived_normal	4410	31	5049	13072	165	169	207	222	196	158	130	214	164	208	141	165	141	139
h387	TCGA-SKCM	metastatic	0	0	225	207	0	0	0	0	0	0	0	0	0	0	0	0	0	0
h388	TCGA-THCA	blood_derived_normal	5082	21	4525	22257	138	174	188	203	131	121	93	198	113	182	105	137	110	102
h389	TCGA-HNSC	primary_tumor	0	0	164	177	0	0	0	0	0	0	0	0	0	0	0	0	0	0
h390	TCGA-HNSC	primary_tumor	0	0	266	384	6965	0	0	0	0	0	0	0	0	0	0	0	0	0
h391	TCGA-COAD	primary_tumor	3578	15	16637	13548	52	127	57	82	59	51	40	86	74	64	45	72	40	54
h392	TCGA-THCA	blood_derived_normal	5243	14	3691	10830	111	168	183	200	123	120	91	159	104	161	133	120	132	104
h393	TCGA-UCEC	blood_derived_normal	2863	7	13808	11324	56	115	66	89	66	57	41	113	60	57	41	52	33	39
h394	TCGA-LUAD	blood_derived_normal	0	0	171	276	0	0	0	0	0	0	0	0	0	0	0	0	0	0
h395	TCGA-BRCA	primary_tumor	0	0	159	150	0	0	0	0	0	0	0	0	0	0	0	0	0	0
h396	TCGA-THCA	blood_derived_normal	3869	11	3774	11757	122	138	149	207	96	119	66	159	88	141	93	102	89	70
h397	TCGA-LIHC	solid_tissue_normal	4948	22	14302	11977	94	158	85	144	81	95	63	142	83	101	74	58	68	68
h398	TCGA-HNSC	primary_tumor	0	0	157	183	0	0	0	0	0	0	0	0	0	0	0	0	0	0
h399	TCGA-PRAD	blood_derived_normal	0	0	166	317	0	0	0	0	0	0	0	0	0	0	0	0	0	0
h400	TCGA-UCEC	primary_tumor	0	0	133	186	0	0	0	0	0	0	0	0	0	0	0	0	0	0
h401	TCGA-LUAD	blood_derived_normal	6917	41	9561	8191	145	197	147	187	141	107	113	171	123	127	117	123	110	87
h402	TCGA-THCA	primary_tumor	11213	44	17890	52953	402	349	450	473	310	289	241	407	231	369	275	287	249	210
h403	TCGA-HNSC	primary_tumor	7134	41	30280	26811	214	271	175	197	171	138	104	206	122	150	133	114	94	93
h404	TCGA-KIRC	primary_tumor	4217	26	8506	6214	84	126	93	135	88	78	60	130	81	108	67	97	85	69
h405	TCGA-LUAD	primary_tumor	18637	96	33490	27989	380	437	437	582	391	337	267	528	308	370	316	336	315	256
h406	TCGA-THCA	primary_tumor	9770	46	22676	73626	306	283	395	442	270	273	214	415	238	338	256	259	267	199
h407	TCGA-BRCA	blood_derived_normal	2010	6	11285	9747	30	108	35	43	34	43	27	59	28	36	32	66	23	27
h408	TCGA-BLCA	solid_tissue_normal	0	0	134	162	0	0	0	0	0	0	0	0	0	0	0	0	0	0
h409	TCGA-LUAD	blood_derived_normal	0	0	166	182	0	0	0	0	0	0	0	0	0	0	0	0	0	0
h410	TCGA-SKCM	blood_derived_normal	0	0	198	191	0	0	0	0	0	0	0	0	0	0	0	0	0	0
h411	TCGA-UCEC	blood_derived_normal	0	0	240	229	0	0	0	0	0	0	0	0	0	0	0	0	0	0
h412	TCGA-THCA	blood_derived_normal	4908	29	3178	7742	200	199	243	253	190	207	141	263	168	227	171	213	169	141
h413	TCGA-KIRC	solid_tissue_normal	3931	19	17888	16464	47	162	84	80	58	71	49	93	53	69	53	41	49	48
h414	TCGA-THCA	primary_tumor	11507	60	10834	25755	392	400	460	506	340	351	283	443	287	414	315	373	285	246
h415	TCGA-LGG	blood_derived_normal	5818	16	12386	8671	100	104	118	194	103	113	66	165	80	119	74	103	71	78
h416	TCGA-LGG	blood_derived_normal	0	0	118	101	0	0	0	0	0	0	0	0	0	0	0	0	0	0
h417	TCGA-HNSC	primary_tumor	4880	37	9839	6671	79957	160	129	129	110	102	81	136	98	106	87	112	98	85
h418	TCGA-COAD	primary_tumor	9279	51	23895	18084	234	281	204	290	220	211	143	246	163	170	140	160	130	140
h419	TCGA-KIRP	primary_tumor	8236	58	29086	23254	221	276	197	281	215	171	148	266	186	198	131	220	144	144
h420	TCGA-LUAD	solid_tissue_normal	6580	38	8991	7664	119	144	140	176	137	95	86	133	106	108	101	108	93	89
h421	TCGA-CESC	blood_derived_normal	1888	10	12203	10685	36	99	38	58	37	28	16	58	32	29	22	20	13	26
h422	TCGA-READ	primary_tumor	6427	33	23590	17667	118	285	149	198	110	142	89	193	132	122	79	76	98	69
h423	TCGA-THCA	primary_tumor	11254	40	19619	63138	342	337	477	489	311	291	242	411	247	466	252	295	252	232
h424	TCGA-SKCM	blood_derived_normal	0	0	406	211	0	0	0	0	0	0	0	0	0	0	0	0	0	0
h425	TCGA-LUSC	blood_derived_normal	3069	14	9148	7530	41	86	32	54	37	32	18	65	30	43	26	34	26	33
h426	TCGA-BLCA	primary_tumor	2544	14	6621	6249	28	108	30	43	30	32	21	56	33	28	28	31	22	24
h427	TCGA-SARC	primary_tumor	5412	22	24346	22532	71	209	76	104	59	64	41	149	55	75	41	52	50	49
h428	TCGA-CESC	blood_derived_normal	0	0	130	111	0	0	0	0	0	0	0	0	0	0	0	0	0	0
h429	TCGA-PRAD	blood_derived_normal	0	0	144	193	0	0	0	0	0	0	0	0	0	0	0	0	0	0
h430	TCGA-BLCA	primary_tumor	0	0	192	147	0	0	0	0	0	0	0	0	0	0	0	0	0	0
h431	TCGA-LUAD	primary_tumor	5459	22	8265	8145	62	71	91	107	79	60	56	118	69	93	56	75	66	63
h432	TCGA-THCA	primary_tumor	9654	36	6780	17530	342	360	371	423	296	254	229	385	222	309	246	264	249	209
h433	TCGA-THCA	primary_tumor	0	0	248	214	0	0	0	0	0	0	0	0	0	0	0	0	0	0
h434	TCGA-HNSC	blood_derived_normal	0	0	301	440	0	0	0	0	0	0	0	0	0	0	0	0	0	0
h435	TCGA-COAD	blood_derived_normal	0	0	407	427	0	0	0	0	0	0	0	0	0	0	0	0	0	0
h436	TCGA-ESCA	primary_tumor	10803	84	189885	188694	372	254	327	485	371	281	219	393	257	333	248	294	294	229
h437	TCGA-BLCA	blood_derived_normal	0	0	176	267	0	0	0	0	0	0	0	0	0	0	0	0	0	0
h438	TCGA-BLCA	blood_derived_normal	0	0	198	183	0	0	0	0	0	0	0	0	0	0	0	0	0	0
h439	TCGA-LGG	blood_derived_normal	0	0	163	163	0	0	0	0	0	0	0	0	0	0	0	0	0	0
h440	TCGA-BLCA	primary_tumor	0	0	142	147	0	0	0	0	0	0	0	0	0	0	0	0	0	0
h441	TCGA-HNSC	blood_derived_normal	0	0	278	283	0	0	0	0	0	0	0	0	0	0	0	0	0	0
h442	TCGA-SKCM	blood_derived_normal	0	0	250	256	0	0	0	0	0	0	0	0	0	0	0	0	0	0
h443	TCGA-THCA	blood_derived_normal	3224	12	3652	21803	109	125	166	187	123	101	83	146	85	126	71	87	80	70
h444	TCGA-ESCA	blood_derived_normal	0	0	115	136	0	0	0	0	0	0	0	0	0	0	0	0	0	0
h445	TCGA-LUAD	solid_tissue_normal	0	0	103	151	0	0	0	0	0	0	0	0	0	0	0	0	0	0
h446	TCGA-SARC	blood_derived_normal	2093	13	10137	8076	39	108	27	61	27	43	24	53	33	38	33	30	31	28
h447	TCGA-COAD	primary_tumor	15675	80	51200	48382	229	368	276	355	237	260	174	339	210	284	231	227	192	176
h448	TCGA-LUAD	primary_tumor	0	0	157	211	0	0	0	0	0	0	0	0	0	0	0	0	0	0
h449	TCGA-THCA	primary_tumor	11292	44	18832	56813	388	360	456	518	335	291	251	426	263	386	270	329	235	226
h450	TCGA-THCA	primary_tumor	9094	30	8406	24097	275	330	399	341	268	286	192	376	217	298	202	223	215	169
h451	TCGA-UCEC	primary_tumor	0	0	180	196	0	0	0	0	0	0	0	0	0	0	0	0	0	0
h452	TCGA-LUAD	solid_tissue_normal	0	0	148	136	0	0	0	0	0	0	0	0	0	0	0	0	0	0
h453	TCGA-UCEC	blood_derived_normal	0	0	189	274	0	0	0	0	0	0	0	0	0	0	0	0	0	0
h454	TCGA-SKCM	metastatic	0	0	268	268	0	0	0	0	0	0	0	0	0	0	0	0	0	0
h455	TCGA-THCA	blood_derived_normal	3929	16	3889	13118	109	147	168	197	93	101	81	152	90	130	93	92	97	63
h456	TCGA-THCA	blood_derived_normal	3802	13	4160	19114	115	134	146	178	119	119	71	165	85	126	93	101	96	73
h457	TCGA-SARC	primary_tumor	4125	15	21764	16001	73	177	69	96	67	59	42	120	58	61	38	49	34	37
h458	TCGA-THCA	blood_derived_normal	6499	21	4633	13000	163	175	189	237	150	134	131	208	146	218	133	131	116	121
h459	TCGA-THCA	blood_derived_normal	4222	12	4003	12458	113	120	158	139	94	112	91	156	113	114	82	113	101	63
h460	TCGA-SKCM	metastatic	3364	13	8312	7385	44	109	62	61	48	54	34	72	53	43	31	45	29	30
h461	TCGA-LAML	solid_tissue_normal	19673	71	68671	92301	312	556	395	506	360	313	189	361	280	281	226	243	194	178
h462	TCGA-KICH	solid_tissue_normal	3507	23	16452	13533	105	123	70	98	81	71	40	113	66	62	65	69	69	51
h463	TCGA-READ	blood_derived_normal	0	0	133	132	0	0	0	0	0	0	0	0	0	0	0	0	0	0
h464	TCGA-LIHC	blood_derived_normal	3063	12	17308	17533	37	120	58	93	59	50	41	89	32	56	45	52	34	35
h465	TCGA-THCA	primary_tumor	9688	44	6072	14122	299	346	378	413	262	289	248	389	242	326	247	273	262	217
h466	TCGA-THCA	blood_derived_normal	16136	14	2875	6587	125	114	143	157	111	110	87	137	88	108	83	112	77	81
h467	TCGA-STAD	primary_tumor	10324	37	17711	13818	118	209	115	182	114	91	66	164	96	119	86	105	74	88
h468	TCGA-THCA	primary_tumor	10144	38	12174	42341	319	318	418	469	309	291	207	434	255	381	252	304	230	208
h469	TCGA-PRAD	blood_derived_normal	0	0	132	214	0	0	0	0	0	0	0	0	0	0	0	0	0	0
h470	TCGA-KIRP	primary_tumor	6015	30	21557	18007	161	234	136	170	128	123	113	174	123	141	130	153	100	102
h471	TCGA-PRAD	blood_derived_normal	0	0	115	162	0	0	0	0	0	0	0	0	0	0	0	0	0	0
h472	TCGA-LUAD	blood_derived_normal	8306	64	10360	8376	192	215	203	281	186	148	151	206	152	200	162	170	146	136
h473	TCGA-THCA	primary_tumor	8907	53	12908	33384	310	304	380	416	287	271	222	377	234	402	257	235	212	190
h474	TCGA-THCA	primary_tumor	11079	49	7769	20370	343	364	427	449	303	272	226	374	264	388	283	283	298	248
h475	TCGA-SKCM	blood_derived_normal	0	0	314	308	0	0	0	0	0	0	0	0	0	0	0	0	0	0
h476	TCGA-THCA	primary_tumor	0	0	126	123	0	0	0	0	0	0	0	0	0	0	0	0	0	0
h477	TCGA-THCA	blood_derived_normal	73	0	300	300	0	0	0	0	0	0	0	0	0	0	0	0	0	0
h478	TCGA-STAD	primary_tumor	0	0	260	266	0	0	0	0	0	0	0	0	0	0	0	0	0	0
h479	TCGA-THCA	blood_derived_normal	5604	22	7801	22454	261	218	262	271	188	196	152	261	159	237	170	194	164	163
h480	TCGA-THCA	solid_tissue_normal	3845	13	4439	12175	107	130	168	156	95	103	72	179	112	135	110	120	78	99
h481	TCGA-BLCA	blood_derived_normal	0	0	167	213	0	0	0	0	0	0	0	0	0	0	0	0	0	0
h482	TCGA-STAD	primary_tumor	0	0	205	204	0	0	0	0	0	0	0	0	0	0	0	0	0	0
h483	TCGA-LUSC	primary_tumor	12108	52	16912	11521	149	251	161	250	166	154	118	186	161	182	136	148	122	122
h484	TCGA-THCA	primary_tumor	9739	41	11463	30417	278	335	411	492	268	308	213	400	200	368	248	267	242	199
h485	TCGA-LUSC	solid_tissue_normal	21985	190	17017	11603	377	569	443	556	468	401	369	518	439	403	351	380	393	350
h486	TCGA-SKCM	blood_derived_normal	0	0	115	95	0	0	0	0	0	0	0	0	0	0	0	0	0	0
h487	TCGA-BLCA	primary_tumor	3543	15	13942	14755	36	153	48	67	42	40	37	77	55	28	24	31	23	37
h488	TCGA-OV	primary_tumor	8029	23	19068	14822	91	209	130	186	109	102	74	166	93	107	92	132	96	83
h489	TCGA-BRCA	blood_derived_normal	2782	18	17389	14991	52	142	54	92	40	49	45	98	43	52	40	42	42	44
h490	TCGA-HNSC	solid_tissue_normal	0	0	263	291	0	0	0	0	0	0	0	0	0	0	0	0	0	0
h491	TCGA-READ	blood_derived_normal	0	0	160	113	0	0	0	0	0	0	0	0	0	0	0	0	0	0
h492	TCGA-BLCA	primary_tumor	0	0	107	142	0	0	0	0	0	0	0	0	0	584	0	0	1	0
h493	TCGA-ESCA	primary_tumor	0	0	148	255	0	0	0	0	0	0	0	0	0	0	0	0	0	0
h494	TCGA-THCA	blood_derived_normal	3836	14	3356	10334	113	113	145	165	113	117	90	164	87	137	81	108	95	68
h495	TCGA-LUSC	primary_tumor	12059	49	18675	13599	135	226	141	210	145	138	98	220	123	127	114	124	115	99
h496	TCGA-COAD	blood_derived_normal	0	0	167	304	0	0	0	0	0	0	0	0	0	0	0	0	0	0
h497	TCGA-LIHC	blood_derived_normal	3930	24	13361	10779	79	140	110	137	103	88	85	117	90	84	76	90	63	66
h498	TCGA-LUAD	blood_derived_normal	0	0	156	199	0	0	0	0	0	0	0	0	0	0	0	0	0	0
h499	TCGA-SKCM	metastatic	3364	23	7070	6475	37	132	37	75	46	46	22	66	21	50	38	51	32	36
h500	TCGA-UVM	primary_tumor	0	0	49	49	0	0	0	0	0	0	0	0	0	0	0	0	0	0
h501	TCGA-UVM	primary_tumor	0	0	110	109	0	0	0	0	0	0	0	0	0	0	0	0	0	0
h502	TCGA-ESCA	blood_derived_normal	6888	51	120463	119823	306	221	251	368	325	233	162	261	207	280	257	231	208	167
h503	TCGA-HNSC	solid_tissue_normal	5923	25	24058	20634	115	204	125	154	107	99	61	143	95	90	86	93	66	86
h504	TCGA-LUAD	primary_tumor	11652	44	13984	12138	195	243	216	297	230	165	140	233	144	194	130	181	164	116
h505	TCGA-THCA	blood_derived_normal	3328	12	3151	10217	93	138	153	179	84	87	88	143	78	106	80	85	84	69
h506	TCGA-BLCA	blood_derived_normal	0	0	193	231	0	0	0	0	0	0	0	0	0	0	0	0	0	0
h507	TCGA-PRAD	primary_tumor	0	0	119	132	0	0	0	0	0	0	0	0	0	0	0	0	0	0
h508	TCGA-SKCM	blood_derived_normal	2580	14	7624	7128	37	90	52	44	48	47	35	60	33	38	43	45	33	33
h509	TCGA-KICH	solid_tissue_normal	3554	18	11621	10655	69	127	61	95	72	58	59	109	74	64	51	79	56	50
h510	TCGA-LAML	solid_tissue_normal	23869	60	19145	29607	152	253	199	245	266	177	165	199	178	180	152	162	145	126
h511	TCGA-ESCA	primary_tumor	0	0	153	170	0	0	0	0	0	0	0	0	0	0	0	0	0	0
h512	TCGA-OV	blood_derived_normal	5945	21	9800	6989	53	148	69	99	62	60	42	92	50	56	42	48	36	52
h513	TCGA-THCA	primary_tumor	10291	50	19248	51615	353	309	416	497	324	326	205	474	240	367	257	249	252	191
h514	TCGA-BRCA	blood_derived_normal	2485	11	11864	8632	59	133	64	90	69	56	54	108	59	60	59	52	62	48
h515	TCGA-BLCA	primary_tumor	0	0	156	204	0	0	0	0	0	0	0	0	0	0	0	0	0	0
h516	TCGA-HNSC	blood_derived_normal	0	0	196	241	0	0	0	0	0	0	0	0	0	0	0	0	0	0
h517	TCGA-COAD	primary_tumor	4844	26	14739	14373	74	141	70	122	82	84	67	96	85	74	71	103	69	48
h518	TCGA-BLCA	blood_derived_normal	0	0	141	148	0	0	0	0	0	0	0	0	0	0	0	0	0	0
h519	TCGA-THCA	primary_tumor	9045	43	7371	19070	255	291	392	460	224	263	192	357	196	302	212	251	215	180
h520	TCGA-KIRC	solid_tissue_normal	1861	2	5911	4311	21	105	35	50	27	33	23	58	26	48	22	34	25	22
h521	TCGA-THCA	blood_derived_normal	4450	14	4303	12563	132	149	196	208	128	128	88	167	115	154	117	114	127	100
h522	TCGA-STAD	primary_tumor	0	0	95	143	0	0	0	0	0	0	0	0	0	0	0	0	0	0
h523	TCGA-CESC	primary_tumor	0	0	173	130	0	1217	0	0	0	0	1	0	0	0	0	0	0	0
h524	TCGA-LUAD	blood_derived_normal	0	0	209	304	0	0	0	0	0	0	0	0	0	0	0	0	0	0
h525	TCGA-LGG	primary_tumor	3839	27	7504	6928	46	96	53	65	51	51	39	74	45	31	40	43	40	38
h526	TCGA-BLCA	primary_tumor	4469	15	7815	7570	56	81	85	89	88	77	54	94	37	64	63	66	62	50
h527	TCGA-THCA	primary_tumor	9488	39	23936	86428	376	339	455	498	314	319	209	538	245	398	267	321	256	186
h528	TCGA-BLCA	blood_derived_normal	0	0	149	162	0	0	0	0	0	0	0	0	0	0	0	0	0	0
h529	TCGA-SKCM	metastatic	0	0	112	133	0	0	0	0	0	0	0	0	0	0	0	0	0	0
h530	TCGA-THCA	primary_tumor	0	0	208	259	0	0	0	0	0	0	0	0	0	0	0	0	0	0
h531	TCGA-THCA	primary_tumor	12821	43	18041	51548	348	435	534	527	370	325	296	479	312	494	308	312	286	284
h532	TCGA-LUSC	primary_tumor	8462	49	13312	11656	129	206	158	177	130	150	99	207	123	120	104	126	99	86
h533	TCGA-LUAD	primary_tumor	0	0	48	70	0	0	0	0	0	0	0	0	0	0	0	0	0	0
h534	TCGA-LAML	solid_tissue_normal	37366	62	11936	24761	427	328	358	536	583	356	200	342	354	382	319	365	291	303
h535	TCGA-COAD	blood_derived_normal	6755	36	22525	17810	120	187	126	156	106	110	90	178	115	101	82	111	76	86
h536	TCGA-ESCA	solid_tissue_normal	0	0	115	96	0	0	0	0	0	0	0	0	0	0	0	0	0	0
h537	TCGA-HNSC	primary_tumor	0	0	259	272	0	0	0	0	0	0	0	0	0	0	0	0	0	0
h538	TCGA-BLCA	blood_derived_normal	0	0	187	180	0	0	0	0	0	0	0	0	0	0	0	0	0	0
h539	TCGA-BLCA	primary_tumor	0	0	147	180	0	0	0	0	0	0	0	0	0	0	0	0	0	0
h540	TCGA-SARC	primary_tumor	4555	31	18043	14031	66	186	68	84	75	67	43	155	52	77	54	54	53	50
h541	TCGA-PRAD	primary_tumor	0	0	160	173	0	0	0	0	0	0	0	0	0	0	0	0	0	0
h542	TCGA-THCA	blood_derived_normal	4484	38	6980	23185	182	193	264	252	212	192	133	254	151	203	176	170	163	132
h543	TCGA-LUAD	primary_tumor	9718	46	16581	15086	170	188	229	418	201	175	134	221	150	169	155	167	143	127
h544	TCGA-SKCM	metastatic	3236	10	5517	5088	39	147	38	76	41	52	29	70	39	44	50	57	42	30
h545	TCGA-STAD	primary_tumor	0	0	141	130	0	0	0	0	0	0	0	0	0	0	0	0	0	0
h546	TCGA-SARC	primary_tumor	4330	22	18973	14422	68	352	61	123	60	53	52	123	67	51	48	40	53	44
h547	TCGA-ESCA	primary_tumor	13747	97	247691	225389	418	340	429	653	458	412	292	469	363	467	377	398	352	269
h548	TCGA-OV	primary_tumor	44704	143	113108	129942	586	816	779	1004	731	587	417	840	506	704	448	557	440	384
h549	TCGA-HNSC	solid_tissue_normal	0	0	253	279	0	0	0	0	0	0	0	0	0	0	0	0	0	0
h550	TCGA-GBM	primary_tumor	7440	39	20336	42613	74	167	108	141	123	63	49	99	79	93	50	60	59	57
h551	TCGA-LUAD	solid_tissue_normal	2860	14	5317	4274	36	77	41	60	40	42	33	66	40	43	33	38	25	19
h552	TCGA-KIRC	primary_tumor	2634	16	6767	3478	46	87	54	78	57	52	31	81	58	71	40	39	41	33
h553	TCGA-READ	blood_derived_normal	0	0	149	98	0	0	0	0	0	0	0	0	0	0	0	0	0	0
h554	TCGA-GBM	primary_tumor	9062	33	25403	30913	87	214	103	155	85	77	53	118	76	91	49	69	68	59
h555	TCGA-THCA	primary_tumor	10332	48	8736	25720	325	346	438	490	283	271	242	465	210	374	262	272	240	190
h556	TCGA-COAD	primary_tumor	0	0	117	253	0	0	0	0	0	0	0	0	0	0	0	0	0	0
h557	TCGA-THCA	blood_derived_normal	6740	25	8782	53414	231	258	277	328	196	236	146	277	160	255	217	161	147	110
h558	TCGA-BRCA	blood_derived_normal	2919	18	21347	18548	57	126	53	90	63	65	27	82	55	46	43	40	35	38
h559	TCGA-LUSC	solid_tissue_normal	16087	87	7032	5244	238	310	417	600	251	304	217	507	231	411	282	305	230	230
h560	TCGA-BRCA	blood_derived_normal	7797	44	12856	9215	100	214	264	580	96	218	103	301	113	264	101	181	85	96
h561	TCGA-LUAD	solid_tissue_normal	0	0	144	168	0	0	0	0	0	0	0	0	0	0	0	0	0	0
h562	TCGA-THCA	solid_tissue_normal	1799	12	6279	5639	31	69	40	29	33	25	12	50	22	21	22	20	19	19
h563	TCGA-LGG	primary_tumor	13757	57	28064	21961	205	258	275	324	228	218	154	302	182	262	173	218	168	172
h564	TCGA-LUAD	blood_derived_normal	3924	18	6645	6757	41	100	62	52	57	46	44	71	64	48	34	51	38	44
h565	TCGA-STAD	blood_derived_normal	0	0	161	138	0	0	0	0	0	0	0	0	0	0	0	0	0	0
h566	TCGA-LIHC	primary_tumor	16789	88	32660	24975	409	450	395	624	446	399	299	486	297	380	379	339	287	266
h567	TCGA-LUAD	primary_tumor	3249	10	5300	4558	33	97	35	83	39	37	15	73	25	43	29	53	34	21
h568	TCGA-THCA	blood_derived_normal	4463	23	5382	15788	135	165	196	191	119	126	98	171	90	143	109	102	114	91
h569	TCGA-BLCA	solid_tissue_normal	0	0	126	119	0	0	0	0	0	0	0	0	0	0	0	0	0	0
h570	TCGA-LUAD	solid_tissue_normal	0	0	99	144	0	0	0	0	0	0	0	0	0	0	0	0	0	0
h571	TCGA-READ	blood_derived_normal	4734	28	17675	16676	70	176	100	162	88	88	74	133	89	119	82	82	77	74
h572	TCGA-THCA	primary_tumor	12950	61	14768	43354	328	386	475	496	304	310	246	455	297	370	290	295	244	201
h573	TCGA-THCA	primary_tumor	10754	44	14178	42048	306	383	432	451	294	300	231	434	240	366	248	271	274	246
h574	TCGA-HNSC	primary_tumor	918	2	2809	2604	98	22	21	24	18	11	8	25	18	13	14	21	8	9
h575	TCGA-SKCM	blood_derived_normal	0	0	185	150	0	0	0	0	0	0	0	0	0	0	0	0	0	0
h576	TCGA-HNSC	primary_tumor	0	0	146	182	0	0	0	0	0	0	0	0	0	0	0	0	0	0
h577	TCGA-HNSC	primary_tumor	0	0	286	274	0	0	0	0	0	0	0	0	0	0	0	0	0	0
h578	TCGA-STAD	primary_tumor	0	0	160	169	0	0	0	0	0	0	0	0	0	0	0	0	0	0
h579	TCGA-THCA	blood_derived_normal	3847	24	3398	9963	95	114	155	163	106	104	85	162	95	142	98	98	81	79
h580	TCGA-STAD	blood_derived_normal	0	0	196	177	0	0	0	0	0	0	0	0	0	0	0	0	0	0
h581	TCGA-LUAD	blood_derived_normal	9133	57	8534	6727	220	240	227	273	274	187	159	256	173	213	205	210	176	198
h582	TCGA-BLCA	solid_tissue_normal	0	0	135	153	0	0	0	0	0	0	0	0	0	0	0	0	0	0
h583	TCGA-STAD	blood_derived_normal	2838	9	4306	11214	69	77	100	85	59	69	45	75	57	94	57	52	37	51
h584	TCGA-HNSC	blood_derived_normal	0	0	329	311	0	0	0	0	0	0	0	0	0	0	0	0	0	0
h585	TCGA-LUAD	primary_tumor	12622	65	18153	14946	238	281	280	352	234	175	198	298	183	227	206	223	206	146
h586	TCGA-LGG	primary_tumor	0	0	138	70	0	0	0	0	0	0	0	0	0	0	0	0	0	0
h587	TCGA-THCA	primary_tumor	16437	65	22779	17795	199	297	196	433	243	213	167	308	192	224	197	231	187	171
h588	TCGA-LUAD	blood_derived_normal	4193	17	6202	4833	61	141	61	92	55	57	54	85	63	57	43	60	55	44
h589	TCGA-UVM	primary_tumor	0	0	138	121	0	0	0	0	0	0	0	0	0	0	0	0	0	0
h590	TCGA-PRAD	blood_derived_normal	0	0	159	163	0	0	0	0	0	0	0	0	0	0	0	0	0	0
h591	TCGA-SKCM	blood_derived_normal	0	0	206	261	0	0	0	0	0	0	0	0	0	0	0	0	0	0
h592	TCGA-BRCA	primary_tumor	3368	14	16471	10456	53	188	60	113	52	62	42	128	50	50	35	89	34	48
h593	TCGA-LUSC	primary_tumor	16923	128	24021	17660	346	529	406	495	370	379	343	508	362	396	313	362	310	275
h594	TCGA-THCA	primary_tumor	8688	31	7607	20056	288	354	336	407	274	237	162	338	212	316	228	289	230	200
h595	TCGA-GBM	blood_derived_normal	5645	27	12474	14048	108	146	108	143	122	93	75	105	115	128	81	119	105	70
h596	TCGA-ESCA	blood_derived_normal	5428	32	181496	140712	196	116	149	258	185	126	121	163	134	161	122	127	120	102
h597	TCGA-LAML	primary_blood_derived_cancer_-_peripheral_blood	30196	67	19105	21607	222	260	244	313	285	169	132	240	248	216	171	166	155	155
h598	TCGA-LUSC	primary_tumor	11519	38	20358	14943	114	233	139	223	125	104	91	190	123	126	100	131	116	110
h599	TCGA-THCA	blood_derived_normal	4534	16	5592	16702	123	141	177	170	117	133	79	156	107	157	91	111	116	97
h600	TCGA-THCA	blood_derived_normal	4944	31	5570	15606	193	157	237	257	166	188	128	232	145	216	176	174	162	115
h601	TCGA-LUAD	primary_tumor	14296	54	23337	20249	241	298	286	437	271	208	183	325	210	250	204	283	186	184
h602	TCGA-COAD	primary_tumor	0	0	72	131	0	0	0	0	0	0	0	0	0	0	0	0	0	0
h603	TCGA-UVM	blood_derived_normal	0	0	94	100	0	0	0	0	0	0	0	0	0	0	0	0	0	0
h604	TCGA-CESC	blood_derived_normal	0	0	128	117	0	0	0	0	0	0	0	0	0	0	0	0	0	0
h605	TCGA-CESC	primary_tumor	0	0	92	84	0	8536	0	0	0	0	3	0	0	0	288	0	0	0
h606	TCGA-KICH	solid_tissue_normal	4338	48	9551	7552	154	198	144	199	142	129	95	194	159	144	127	146	119	122
h607	TCGA-SKCM	metastatic	0	0	286	313	0	0	0	0	0	0	0	0	0	0	0	0	0	0
h608	TCGA-BRCA	primary_tumor	3151	15	15917	8634	66	145	71	102	60	70	43	97	62	61	42	49	43	47
h609	TCGA-THCA	primary_tumor	0	0	176	180	0	0	0	0	0	0	0	0	0	0	0	0	0	0
h610	TCGA-LUAD	primary_tumor	11203	53	18852	16979	193	274	215	593	214	155	119	241	169	186	151	161	139	132
h611	TCGA-STAD	primary_tumor	0	0	147	169	0	0	0	0	0	0	0	0	0	0	0	0	0	0
h612	TCGA-THCA	blood_derived_normal	3209	20	8573	8726	47	107	61	71	53	54	37	79	44	42	45	51	31	28
h613	TCGA-LUAD	blood_derived_normal	0	0	268	293	0	0	0	0	0	0	0	0	0	0	0	0	0	0
h614	TCGA-OV	recurrent_tumor	4222	14	4378	4812	30	84	74	189	38	52	33	91	37	47	34	33	25	27
h615	TCGA-READ	primary_tumor	0	0	298	302	0	0	0	0	0	0	0	0	0	0	0	0	0	0
h616	TCGA-THCA	blood_derived_normal	0	0	127	160	0	0	0	0	0	0	0	0	0	0	0	0	0	0
h617	TCGA-THCA	primary_tumor	12117	55	8780	23899	331	410	456	466	308	313	243	452	266	401	289	290	253	245
h618	TCGA-UVM	primary_tumor	0	0	129	138	0	0	0	0	0	0	0	0	0	0	0	0	0	0
h619	TCGA-UCEC	primary_tumor	0	0	159	200	0	0	0	0	0	0	0	0	0	0	0	0	0	0
h620	TCGA-HNSC	blood_derived_normal	0	0	175	210	0	0	0	0	0	0	0	0	0	0	0	0	0	0
h621	TCGA-LUAD	primary_tumor	0	0	215	100	0	0	0	0	0	0	0	0	0	0	0	0	0	0
h622	TCGA-THCA	primary_tumor	9119	29	12420	37988	323	320	379	444	295	263	211	347	231	338	260	345	254	197
h623	TCGA-SKCM	blood_derived_normal	0	0	261	208	0	0	0	0	0	0	0	0	0	0	0	0	0	0
h624	TCGA-COAD	blood_derived_normal	0	0	380	452	0	0	0	0	0	0	0	0	0	0	0	0	0	0
h625	TCGA-ESCA	blood_derived_normal	12335	78	347151	334447	468	361	396	810	434	386	278	429	339	441	339	419	357	281
h626	TCGA-THCA	primary_tumor	9517	34	16502	53317	314	282	358	398	271	264	207	387	196	343	225	231	219	185
h627	TCGA-LUAD	solid_tissue_normal	0	0	100	136	0	0	0	0	0	0	0	0	0	0	0	0	0	0
h628	TCGA-KICH	solid_tissue_normal	4415	38	17033	15426	99	164	101	127	108	77	68	145	83	78	84	92	65	71
h629	TCGA-PRAD	primary_tumor	0	0	268	227	0	0	0	0	0	0	0	0	0	0	0	0	0	0
h630	TCGA-STAD	primary_tumor	0	0	122	178	0	0	0	0	0	0	0	0	0	0	0	0	0	0
h631	TCGA-COAD	primary_tumor	5729	23	19478	14336	99	217	125	162	105	117	74	167	90	119	81	91	76	81
h632	TCGA-KIRC	primary_tumor	7071	44	34693	30131	139	261	158	227	137	132	118	222	147	165	116	156	102	122
h633	TCGA-SKCM	metastatic	3932	14	6505	6628	37	171	49	77	61	41	35	58	28	58	43	64	37	40
h634	TCGA-COAD	primary_tumor	0	0	98	153	0	0	0	0	0	0	0	0	0	0	0	0	0	0
h635	TCGA-LUAD	blood_derived_normal	4409	17	6979	7199	57	119	58	86	55	43	43	78	48	49	39	48	50	43
h636	TCGA-OV	blood_derived_normal	1694	14	3085	1657	21	57	50	88	22	35	18	48	28	35	15	26	18	18
h637	TCGA-BLCA	primary_tumor	0	0	177	236	0	0	0	0	0	0	0	0	0	0	0	0	0	0
h638	TCGA-OV	blood_derived_normal	5965	29	18379	100865	84	167	116	132	96	81	56	136	81	91	69	83	60	57
h639	TCGA-THCA	blood_derived_normal	4364	23	4956	21647	128	161	221	234	106	142	103	179	80	167	107	136	79	87
h640	TCGA-LUAD	blood_derived_normal	0	0	63	63	0	0	0	0	0	0	0	0	0	0	0	0	0	0
h641	TCGA-KIRC	solid_tissue_normal	2055	17	5663	3595	40	86	41	72	37	33	25	50	41	50	31	40	32	24
h642	TCGA-LGG	primary_tumor	14064	83	19173	13250	409	338	424	614	435	343	301	499	291	438	375	361	357	296
h643	TCGA-THCA	primary_tumor	11417	47	10713	27281	343	382	481	462	305	331	237	460	282	388	282	403	273	220
h644	TCGA-GBM	blood_derived_normal	43403	200	86576	105052	630	893	811	1095	791	612	464	820	556	780	541	651	483	488
h645	TCGA-KIRC	primary_tumor	2607	18	6893	3487	33	87	49	67	36	32	42	82	33	69	38	54	30	28
h646	TCGA-READ	primary_tumor	0	0	67	149	0	0	0	0	0	0	0	0	0	0	0	0	0	0
h647	TCGA-READ	blood_derived_normal	0	0	168	210	0	0	0	0	0	0	0	0	0	0	0	0	0	0
h648	TCGA-THCA	blood_derived_normal	0	0	175	203	0	0	0	0	0	0	0	0	0	0	0	0	0	0
h649	TCGA-CESC	primary_tumor	0	0	140	163	0	0	0	0	0	2	920	0	0	0	0	0	0	0
h650	TCGA-READ	primary_tumor	0	0	49	76	0	0	0	0	0	0	0	0	0	0	0	0	0	0
h651	TCGA-THCA	primary_tumor	0	0	174	205	0	0	0	0	0	0	0	0	0	0	0	0	0	0
h652	TCGA-BRCA	primary_tumor	0	0	148	143	0	0	0	0	0	0	0	0	0	0	0	0	0	0
h653	TCGA-UCEC	primary_tumor	0	0	418	354	0	0	0	0	0	0	0	0	0	0	0	0	0	0
h654	TCGA-THCA	blood_derived_normal	4405	22	5129	14544	147	165	223	229	172	132	127	185	144	179	147	112	142	96
h655	TCGA-LUAD	primary_tumor	7962	33	14476	17430	117	144	147	157	93	92	92	162	85	130	80	90	95	84
h656	TCGA-THCA	blood_derived_normal	2928	15	7866	7800	60	118	52	58	51	37	37	75	50	56	50	43	30	46
h657	TCGA-BRCA	blood_derived_normal	0	0	135	149	0	0	0	0	0	0	0	0	0	0	0	0	0	0
h658	TCGA-LUAD	blood_derived_normal	15721	96	6839	6484	287	369	436	604	339	333	252	463	316	513	334	368	311	286
h659	TCGA-COAD	blood_derived_normal	6292	28	22604	20171	98	162	114	133	109	85	64	154	111	96	75	101	65	66
h660	TCGA-PRAD	primary_tumor	0	0	157	139	0	0	0	0	0	0	0	0	0	0	0	0	0	0
h661	TCGA-THCA	primary_tumor	8193	24	10903	34358	258	291	380	425	202	244	178	406	176	333	181	239	190	170
h662	TCGA-THCA	blood_derived_normal	3783	15	4825	13286	93	135	152	183	123	109	85	158	90	169	114	95	91	82
h663	TCGA-BRCA	primary_tumor	2912	13	18148	15609	43	191	40	87	47	51	38	101	37	47	36	87	27	35
h664	TCGA-READ	primary_tumor	4	0	202	221	0	0	0	0	0	0	0	0	0	0	0	0	0	0
h665	TCGA-THCA	primary_tumor	10956	52	26130	80005	338	352	456	491	317	288	220	450	258	389	271	358	255	209
h666	TCGA-KIRC	solid_tissue_normal	6162	34	8997	8799	95	156	108	126	84	86	71	113	74	92	73	90	84	66
h667	TCGA-LIHC	primary_tumor	7986	3005	25981	23716	148	360	183	218	145	150	103	237	136	133	102	158	110	120
h668	TCGA-COAD	blood_derived_normal	7334	28	21507	19056	105	181	113	180	108	96	57	139	79	96	80	77	79	79
h669	TCGA-LUAD	blood_derived_normal	11905	58	22192	19703	252	477	271	384	300	228	165	358	244	242	197	215	178	152
h670	TCGA-HNSC	blood_derived_normal	0	0	204	258	0	0	0	0	0	0	0	0	0	0	0	0	0	0
h671	TCGA-THCA	primary_tumor	9536	36	13039	37249	271	313	406	504	279	290	228	422	219	368	265	274	229	226
h672	TCGA-SKCM	blood_derived_normal	0	0	187	187	0	0	0	0	0	0	0	0	0	0	0	0	0	0
h673	TCGA-THCA	primary_tumor	0	0	184	294	0	0	0	0	0	0	0	0	0	0	0	0	0	0
h674	TCGA-STAD	primary_tumor	0	0	169	209	0	0	0	0	0	0	0	0	0	0	0	0	0	0
h675	TCGA-STAD	primary_tumor	0	0	153	144	0	0	0	0	0	0	0	0	0	0	0	0	0	0
h676	TCGA-STAD	primary_tumor	0	0	213	330	0	0	0	0	0	0	0	0	0	0	0	0	0	0
h677	TCGA-LUAD	blood_derived_normal	7255	35	7265	6436	103	176	133	215	129	108	99	162	113	112	92	92	106	96
h678	TCGA-UVM	blood_derived_normal	0	0	243	188	0	0	0	0	0	0	0	0	0	0	0	0	0	0
h679	TCGA-THCA	primary_tumor	8885	35	14772	52471	291	323	392	440	259	267	196	392	216	356	236	214	221	165
h680	TCGA-THCA	primary_tumor	8297	30	7637	22361	241	253	352	398	243	239	157	316	175	329	219	327	166	170
h681	TCGA-UCEC	primary_tumor	3716	18	14849	11777	59	196	76	80	61	49	54	97	48	54	40	58	44	39
h682	TCGA-THCA	blood_derived_normal	3023	19	4717	13735	100	100	145	128	85	72	71	118	55	100	70	96	69	70
h683	TCGA-SKCM	blood_derived_normal	0	0	234	261	0	0	0	0	0	0	0	0	0	0	0	0	0	0
h684	TCGA-SKCM	metastatic	0	0	162	163	0	0	0	0	0	0	0	0	0	0	0	0	0	0
h685	TCGA-LUSC	solid_tissue_normal	8190	31	10778	7527	67	199	85	122	94	94	71	133	90	92	71	81	69	63
h686	TCGA-SKCM	blood_derived_normal	0	0	138	181	0	0	0	0	0	0	0	0	0	0	0	0	0	0
h687	TCGA-BLCA	primary_tumor	8538	19	23845	80781	249	294	394	329	207	246	172	332	165	269	183	233	185	150
h688	TCGA-THCA	primary_tumor	10203	39	18457	16297	103	213	112	180	112	128	83	180	102	111	96	101	83	78
h689	TCGA-KIRP	primary_tumor	8285	48	31927	27733	199	328	192	263	176	188	133	294	189	151	180	165	141	133
h690	TCGA-THCA	blood_derived_normal	5713	34	4615	12244	229	216	293	246	214	199	166	267	191	234	202	230	177	141
h691	TCGA-HNSC	primary_tumor	8	0	121	127	0	0	0	0	0	0	0	0	0	0	0	0	0	0
h692	TCGA-HNSC	primary_tumor	3889	16	6854	4912	64	90	65	82	60	76	39	80	75	64	69	88	56	64
h693	TCGA-THCA	primary_tumor	9213	48	14572	51469	281	299	411	436	261	297	217	422	225	296	212	234	239	179
h694	TCGA-COAD	solid_tissue_normal	0	0	134	301	0	0	0	0	0	0	0	0	0	0	0	0	0	0
h695	TCGA-THCA	blood_derived_normal	2311	9	6585	6259	49	92	50	56	47	43	32	53	44	25	36	38	40	23
h696	TCGA-SKCM	blood_derived_normal	2787	12	7620	7716	45	97	44	58	40	41	39	65	36	33	35	27	36	37
h697	TCGA-STAD	primary_tumor	0	0	191	232	0	0	0	0	0	0	0	0	0	0	0	0	0	0
h698	TCGA-CESC	blood_derived_normal	0	0	128	137	0	0	0	0	0	0	0	0	0	0	0	0	0	0
h699	TCGA-LUAD	primary_tumor	0	0	109	167	0	0	0	0	0	0	0	0	0	0	0	0	0	0
h700	TCGA-CESC	primary_tumor	4488	23	27302	22721	477103	201	95	159	85	94	83	147	73	71	66	116	54	59
h701	TCGA-PRAD	blood_derived_normal	0	0	157	166	0	0	0	0	0	0	0	0	0	0	0	0	0	0
h702	TCGA-BLCA	blood_derived_normal	0	0	221	228	0	0	0	0	0	0	0	0	0	0	0	0	0	0
h703	TCGA-STAD	blood_derived_normal	0	0	367	362	0	0	0	0	0	0	0	0	0	0	0	0	0	0
h704	TCGA-LUSC	solid_tissue_normal	5114	21	6697	4412	57	102	63	92	52	65	42	99	56	86	53	63	70	44
h705	TCGA-BRCA	primary_tumor	4134	16	25487	20359	64	187	82	100	85	89	52	160	59	69	39	56	44	49
h706	TCGA-PRAD	blood_derived_normal	0	0	166	150	0	0	0	0	0	0	0	0	0	0	0	0	0	0
h707	TCGA-THCA	primary_tumor	13052	66	18881	50934	386	363	505	494	312	292	297	463	325	423	320	311	286	209
h708	TCGA-LAML	primary_blood_derived_cancer_-_peripheral_blood	6886	28	15509	28778	82	161	122	129	121	98	49	99	83	89	52	71	63	66
h709	TCGA-PRAD	primary_tumor	0	0	159	154	0	0	0	0	0	0	0	0	0	0	0	0	0	0
h710	TCGA-UCEC	primary_tumor	3966	12	20781	19009	64	201	76	116	58	70	44	122	69	64	44	66	44	39
h711	TCGA-LAML	primary_blood_derived_cancer_-_peripheral_blood	15772	47	18441	80586	147	204	145	205	172	127	90	164	110	132	98	118	115	91
h712	TCGA-HNSC	primary_tumor	0	0	155	203	0	0	0	0	0	0	0	0	0	0	0	0	0	0
h713	TCGA-HNSC	primary_tumor	0	0	297	239	0	0	0	0	0	0	0	0	0	0	0	0	0	0
h714	TCGA-KICH	primary_tumor	6728	48	22742	18145	152	257	156	224	173	137	114	224	152	153	155	178	134	104
h715	TCGA-LUAD	primary_tumor	5978	33	11009	10926	97	88	105	131	92	71	59	119	59	92	76	79	80	59
h716	TCGA-THCA	primary_tumor	13395	47	18784	15653	128	276	129	177	143	119	84	181	114	131	123	139	91	99
h717	TCGA-THCA	blood_derived_normal	4031	20	5132	15998	126	118	155	184	107	117	81	147	95	115	89	100	93	90
h718	TCGA-THCA	blood_derived_normal	4065	14	4993	15879	126	119	173	161	104	119	82	118	85	136	83	101	102	84
h719	TCGA-THCA	primary_tumor	9772	45	6855	17432	269	305	396	413	258	281	248	351	209	306	229	253	214	214
h720	TCGA-READ	primary_tumor	0	0	166	310	0	0	0	0	0	0	0	0	0	0	0	0	0	0
h721	TCGA-LUSC	primary_tumor	9875	41	23605	20689	119	249	140	178	139	121	101	163	115	109	105	111	109	97
h722	TCGA-STAD	solid_tissue_normal	0	0	474	302	0	0	0	0	0	0	0	0	0	0	0	0	0	0
h723	TCGA-THCA	blood_derived_normal	0	0	156	212	0	0	0	0	0	0	0	0	0	0	0	0	0	0
h724	TCGA-COAD	solid_tissue_normal	8371	41	21315	17027	149	239	233	299	142	241	114	193	139	228	222	140	167	104
h725	TCGA-LUAD	primary_tumor	12531	77	23453	19154	204	311	270	409	272	218	192	323	200	220	205	226	192	208
h726	TCGA-SARC	primary_tumor	3709	20	20887	17625	61	210	57	99	61	52	46	124	51	59	52	79	43	36
h727	TCGA-LGG	primary_tumor	0	0	118	160	0	0	0	0	0	0	0	0	0	0	0	0	0	0
h728	TCGA-SARC	solid_tissue_normal	6574	33	23055	20020	125	174	125	158	101	89	61	160	96	87	80	78	76	67
h729	TCGA-LAML	solid_tissue_normal	18610	47	15901	87887	181	224	205	284	263	188	121	220	163	194	133	148	143	131
h730	TCGA-ESCA	metastatic	10754	50	342755	288780	355	269	267	560	359	287	201	327	227	289	193	248	254	199
h731	TCGA-BLCA	blood_derived_normal	0	0	178	170	0	0	0	0	0	0	0	0	0	0	0	0	0	0
h732	TCGA-LUAD	primary_tumor	11406	63	14252	12400	181	206	202	298	206	163	171	224	179	214	162	181	152	125
h733	TCGA-LUAD	blood_derived_normal	2	0	219	271	0	0	0	0	0	0	0	0	0	0	0	0	0	0
h734	TCGA-COAD	blood_derived_normal	0	0	231	261	0	0	0	0	0	0	0	0	0	0	0	0	0	0
h735	TCGA-BLCA	primary_tumor	3365	15	8903	8066	39	117	51	66	54	44	35	73	46	45	26	36	31	44
h736	TCGA-OV	blood_derived_normal	4775	11	8271	5904	38	98	44	67	50	43	33	88	39	63	31	46	30	30
h737	TCGA-UCEC	primary_tumor	0	0	190	187	0	0	0	0	0	0	0	0	0	0	0	0	0	0
h738	TCGA-SKCM	metastatic	0	0	180	183	0	0	0	0	0	0	0	0	0	0	0	0	0	0
h739	TCGA-THCA	primary_tumor	10751	41	9627	29934	320	371	480	472	301	310	235	410	254	330	279	268	265	222
h740	TCGA-BRCA	blood_derived_normal	0	0	283	271	0	0	0	0	0	0	0	0	0	0	0	0	0	0
h741	TCGA-COAD	primary_tumor	0	0	206	172	0	0	0	0	0	0	0	0	0	0	0	0	0	0
h742	TCGA-LUAD	solid_tissue_normal	0	0	99	154	0	0	0	0	0	0	0	0	0	0	0	0	0	0
h743	TCGA-STAD	primary_tumor	0	0	307	311	0	0	0	0	0	0	0	0	0	0	0	0	0	0
h744	TCGA-LUAD	primary_tumor	0	0	52	317	0	0	0	0	0	0	0	0	0	0	0	0	0	0
h745	TCGA-PRAD	primary_tumor	4071	17	13998	13150	45	169	44	62	38	51	30	75	32	32	42	79	29	35
h746	TCGA-UCEC	primary_tumor	5192	20	34914	39267	112	207	105	205	111	128	78	158	129	107	86	101	84	78
h747	TCGA-LAML	primary_blood_derived_cancer_-_peripheral_blood	8563	42	16941	25997	149	224	191	211	159	140	82	159	116	113	90	97	78	86
h748	TCGA-COAD	blood_derived_normal	0	0	128	160	0	0	0	0	0	0	0	0	0	0	0	0	0	0
h749	TCGA-LIHC	primary_tumor	17927	111	34577	25407	490	570	471	669	520	422	273	501	360	408	364	387	361	288
h750	TCGA-LGG	primary_tumor	5116	22	13320	11221	68	150	77	81	67	67	61	100	57	61	52	90	59	54
h751	TCGA-THCA	primary_tumor	11670	47	14433	43598	385	438	463	554	338	367	250	456	296	449	275	344	274	261
h752	TCGA-LUAD	blood_derived_normal	0	0	94	74	0	0	0	0	0	0	0	0	0	0	0	0	0	0
h753	TCGA-STAD	primary_tumor	12167	60	17334	11995	184	273	188	282	211	175	133	260	155	203	182	215	134	142
h754	TCGA-BRCA	primary_tumor	9521	66	17363	15349	205	330	502	879	194	350	175	467	189	430	158	236	158	183
h755	TCGA-THCA	blood_derived_normal	8	0	284	293	0	0	0	0	0	0	0	0	0	0	0	0	0	0
h756	TCGA-LUAD	primary_tumor	0	0	143	133	0	0	0	0	0	0	0	0	0	0	0	0	0	0
h757	TCGA-ESCA	primary_tumor	0	0	268	341	0	0	0	0	0	0	0	0	0	0	0	0	0	0
h758	TCGA-PRAD	primary_tumor	3504	18	10289	9105	67	129	64	88	54	57	40	87	53	49	46	63	53	40
h759	TCGA-HNSC	blood_derived_normal	0	0	333	376	0	0	0	0	0	0	0	0	0	0	0	0	0	0
h760	TCGA-LGG	blood_derived_normal	7651	18	10070	6674	145	156	148	157	134	98	81	153	103	123	100	128	101	78
h761	TCGA-LGG	blood_derived_normal	0	0	145	165	0	0	0	0	0	0	0	0	0	0	0	0	0	0
h762	TCGA-KIRC	blood_derived_normal	9041	47	4588	3301	82	189	108	150	93	94	68	138	88	127	92	111	106	67
h763	TCGA-HNSC	blood_derived_normal	0	0	152	204	0	0	0	0	0	0	0	0	0	0	0	0	0	0
h764	TCGA-SARC	primary_tumor	4257	29	25191	22176	72	224	68	94	83	63	37	139	44	58	51	51	51	56
h765	TCGA-BRCA	blood_derived_normal	3441	15	7228	6521	33	99	115	223	48	66	32	116	41	96	36	58	46	35
h766	TCGA-BRCA	primary_tumor	5712	35	25226	49843	133	198	122	212	103	109	72	168	103	145	92	90	89	82
h767	TCGA-LUAD	primary_tumor	14210	76	17688	15860	174	265	204	527	200	164	167	252	163	189	163	178	175	122
h768	TCGA-LUSC	primary_tumor	5697	35	8453	7998	91	189	111	132	103	90	55	133	79	86	101	89	62	63
h769	TCGA-UVM	primary_tumor	0	0	113	88	0	0	0	0	0	0	0	0	0	0	0	0	0	0
h770	TCGA-SKCM	metastatic	0	0	127	182	0	0	0	0	0	0	0	0	0	0	0	0	0	0
h771	TCGA-LUAD	solid_tissue_normal	0	0	242	249	0	0	0	0	0	0	0	0	0	0	0	0	0	0
h772	TCGA-COAD	solid_tissue_normal	0	0	106	113	0	0	0	0	0	0	0	0	0	0	0	0	0	0
h773	TCGA-KICH	primary_tumor	8305	44	26057	22113	192	307	215	260	201	169	130	255	159	144	165	145	146	145
h774	TCGA-LUAD	solid_tissue_normal	0	0	326	511	0	0	0	0	0	0	0	0	0	0	0	0	0	0
h775	TCGA-BLCA	blood_derived_normal	0	0	139	128	0	0	0	0	0	0	0	0	0	0	0	0	0	0
h776	TCGA-PRAD	primary_tumor	0	0	155	176	0	0	0	0	0	0	0	0	0	0	0	0	0	0
h777	TCGA-LUAD	primary_tumor	50724	264	177883	176603	1012	1857	1297	1627	1097	909	667	1383	929	1001	742	824	703	627
h778	TCGA-THCA	primary_tumor	9252	41	6535	16118	291	352	379	427	273	282	228	394	238	331	258	276	228	186
h779	TCGA-READ	blood_derived_normal	3754	14	12394	11698	67	81	43	132	58	56	31	81	50	60	37	69	51	43
h780	TCGA-COAD	blood_derived_normal	0	0	80	100	0	0	0	0	0	0	0	0	0	0	0	0	0	0
h781	TCGA-BLCA	primary_tumor	9311	45	14463	39224	260	307	338	385	230	271	171	339	184	302	212	210	174	175
h782	TCGA-LGG	primary_tumor	0	0	91	83	0	0	0	0	0	0	0	0	0	0	0	0	0	0
h783	TCGA-BLCA	blood_derived_normal	0	0	196	248	0	0	0	0	0	0	0	0	0	0	0	0	0	0
h784	TCGA-ESCA	solid_tissue_normal	12137	81	343371	320124	666	474	545	1118	692	494	393	621	412	636	530	542	469	358
h785	TCGA-BLCA	blood_derived_normal	3806	19	7037	17275	106	131	149	125	78	96	71	139	84	113	83	84	65	66
h786	TCGA-COAD	blood_derived_normal	3368	14	16966	17945	69	136	66	95	58	53	35	91	56	69	56	75	43	37
h787	TCGA-PRAD	blood_derived_normal	0	0	347	315	0	0	0	0	0	0	0	0	0	0	0	0	0	0
h788	TCGA-READ	primary_tumor	0	0	118	189	0	0	0	0	0	0	0	0	0	0	0	0	0	0
h789	TCGA-THCA	solid_tissue_normal	4665	14	4724	15214	176	159	206	232	167	122	117	197	134	162	142	139	121	94
h790	TCGA-LGG	primary_tumor	13093	65	24991	18866	235	253	275	433	288	231	172	346	222	286	235	252	228	188
h791	TCGA-LUAD	primary_tumor	0	0	85	96	0	0	0	0	0	0	0	0	0	0	0	0	0	0
h792	TCGA-LUAD	primary_tumor	3335	21	8194	5785	82	100	68	80	69	47	46	78	64	65	60	50	62	45
h793	TCGA-SKCM	blood_derived_normal	0	0	512	501	0	0	0	0	0	0	0	0	0	0	0	0	0	0
h794	TCGA-COAD	primary_tumor	0	0	74	96	0	0	0	0	0	0	0	0	0	0	0	0	0	0
h795	TCGA-STAD	primary_tumor	26	0	314	381	0	0	0	0	0	0	0	0	0	0	0	0	0	0
h796	TCGA-KICH	solid_tissue_normal	6127	29	22738	19624	108	165	118	179	117	86	68	163	98	98	83	98	80	70
h797	TCGA-CESC	blood_derived_normal	1942	9	11421	9363	31	92	43	52	35	39	20	47	30	28	19	17	20	18
h798	TCGA-SKCM	blood_derived_normal	0	0	173	238	0	0	0	0	0	0	0	0	0	0	0	0	0	0
h799	TCGA-DLBC	blood_derived_normal	3160	13	15741	14793	56	165	47	91	52	47	34	104	45	42	43	40	34	17
h800	TCGA-LAML	primary_blood_derived_cancer_-_peripheral_blood	14328	36	18039	40589	117	170	123	157	159	88	82	154	86	89	74	95	73	62
h801	TCGA-THCA	solid_tissue_normal	3522	19	4869	13320	87	114	152	140	88	87	71	106	68	105	77	83	93	53
h802	TCGA-PRAD	solid_tissue_normal	0	0	181	185	0	0	0	0	0	0	0	0	0	0	0	0	0	0
h803	TCGA-ESCA	blood_derived_normal	11645	73	286350	254234	411	301	342	515	408	346	242	414	305	375	308	319	257	225
h804	TCGA-READ	primary_tumor	4	0	365	316	0	0	0	0	0	0	0	0	0	0	0	0	0	0
h805	TCGA-KIRP	blood_derived_normal	5634	41	17138	15033	113	202	110	120	112	81	66	144	105	104	81	75	83	74
h806	TCGA-BLCA	primary_tumor	0	0	210	215	0	0	0	0	0	0	0	0	0	0	0	0	0	0
h807	TCGA-UCEC	primary_tumor	0	0	177	181	0	0	0	0	0	0	0	0	0	0	0	0	0	0
h808	TCGA-BRCA	primary_tumor	4348	18	20411	15179	73	203	72	110	58	72	48	121	61	56	32	61	55	48
h809	TCGA-COAD	blood_derived_normal	6917	30	13591	9664	175	176	127	208	169	147	111	179	122	149	98	114	124	110
h810	TCGA-PRAD	blood_derived_normal	0	0	128	178	0	0	0	0	0	0	0	0	0	0	0	0	0	0
h811	TCGA-THCA	blood_derived_normal	3508	12	4126	9946	104	157	167	128	105	103	88	141	101	129	85	99	86	71
h812	TCGA-LUAD	primary_tumor	11143	42	15503	13755	196	204	198	262	177	119	122	238	143	166	134	150	117	130
h813	TCGA-LIHC	blood_derived_normal	5064	44	11666	9592	72	146	118	127	81	69	75	130	76	73	74	62	59	50
h814	TCGA-THCA	blood_derived_normal	6984	30	9965	7428	127	159	112	143	110	116	87	159	99	93	100	109	84	87
h815	TCGA-THCA	blood_derived_normal	2	0	411	842	0	0	0	0	0	0	0	0	0	0	0	0	0	0
h816	TCGA-BLCA	primary_tumor	2883	18	8165	7601	63	118	37	76	61	47	34	69	48	54	38	33	45	46
h817	TCGA-PRAD	primary_tumor	0	0	121	131	0	0	0	0	0	0	0	0	0	0	0	0	0	0
h818	TCGA-THCA	primary_tumor	2480	18	8127	7828	42	99	38	60	37	41	19	71	34	34	32	50	32	28
h819	TCGA-BRCA	primary_tumor	4439	14	8693	7478	50	148	161	269	57	96	48	205	58	132	44	56	41	46
h820	TCGA-SKCM	metastatic	0	0	163	174	0	0	0	0	0	0	0	0	0	0	0	0	0	0
h821	TCGA-BLCA	solid_tissue_normal	0	0	114	185	0	0	0	0	0	0	0	0	0	0	0	0	0	0
h822	TCGA-THCA	primary_tumor	9476	38	14149	44930	321	313	435	558	288	276	216	462	192	412	257	320	228	211
h823	TCGA-LUAD	blood_derived_normal	0	0	51	63	0	0	0	0	0	0	0	0	0	0	0	0	0	0
h824	TCGA-THCA	blood_derived_normal	4865	29	5391	15309	146	176	222	223	174	154	140	206	141	198	150	121	117	114
h825	TCGA-GBM	recurrent_tumor	10539	43	17789	14215	142	222	137	203	157	126	82	201	124	151	111	128	89	122
h826	TCGA-READ	blood_derived_normal	0	0	66	77	0	0	0	0	0	0	0	0	0	0	0	0	0	0
h827	TCGA-LUAD	primary_tumor	13073	49	18658	16894	194	289	234	306	219	207	151	260	166	196	138	160	161	129
h828	TCGA-THCA	blood_derived_normal	6052	25	6228	17054	177	228	290	294	179	180	143	262	125	237	176	172	176	112
h829	TCGA-THCA	primary_tumor	10286	37	20778	63187	335	369	461	487	277	307	245	374	269	421	302	281	263	221
h830	TCGA-THCA	blood_derived_normal	3244	11	2179	6301	78	111	103	114	77	76	78	113	80	91	67	84	59	65
h831	TCGA-UCEC	primary_tumor	0	0	148	145	0	0	0	0	0	0	0	0	0	0	0	0	0	0
h832	TCGA-LIHC	primary_tumor	7403	49	42250	36977	176	282	179	276	202	147	110	212	150	154	115	132	125	108
h833	TCGA-LUAD	primary_tumor	7366	33	11542	13213	97	130	100	126	116	92	79	135	74	96	85	77	83	67
h834	TCGA-THCA	primary_tumor	11748	55	11835	34205	390	440	460	500	348	332	264	470	293	433	286	342	291	246
h835	TCGA-THCA	blood_derived_normal	5709	21	2395	5296	186	240	218	265	162	178	115	213	143	191	187	159	138	107
h836	TCGA-BLCA	blood_derived_normal	0	0	196	225	0	0	0	0	0	0	0	0	0	0	0	0	0	0
h837	TCGA-LUSC	solid_tissue_normal	6817	40	9404	9532	75	214	117	139	88	90	92	120	85	110	92	79	71	58
h838	TCGA-LUAD	blood_derived_normal	4635	22	6039	6258	66	102	71	71	69	54	50	80	41	64	45	55	38	44
h839	TCGA-KICH	primary_tumor	11065	82	34156	28120	204	375	231	331	213	226	170	306	186	245	181	199	164	134
h840	TCGA-LUAD	primary_tumor	12037	81	17925	16731	237	244	252	499	222	216	192	284	195	216	161	208	189	154
h841	TCGA-SKCM	blood_derived_normal	0	0	169	200	0	0	0	0	0	0	0	0	0	0	0	0	0	0
h842	TCGA-LAML	primary_blood_derived_cancer_-_peripheral_blood	21114	36	15295	69189	158	252	171	235	220	145	99	178	200	120	109	134	104	132
h843	TCGA-BLCA	primary_tumor	7155	23	11591	44650	235	237	287	326	229	196	3936	283	158	250	193	200	171	139
h844	TCGA-LUAD	solid_tissue_normal	6074	35	8172	7185	113	160	134	166	126	102	82	133	100	117	97	103	93	89
h845	TCGA-SKCM	metastatic	4319	29	8919	13018	53	132	62	95	62	55	32	86	48	50	53	57	41	35
h846	TCGA-UCEC	blood_derived_normal	2881	12	12694	10574	59	117	75	81	58	64	41	88	54	67	43	52	35	55
h847	TCGA-OV	blood_derived_normal	2686	19	13792	19382	39	110	50	71	47	48	23	106	45	43	52	40	33	36
h848	TCGA-LGG	primary_tumor	0	0	146	79	0	0	0	0	0	0	0	0	0	0	0	0	0	0
h849	TCGA-THCA	primary_tumor	0	0	245	276	0	0	0	0	0	0	0	0	0	0	0	0	0	0
h850	TCGA-LUAD	primary_tumor	3726	18	11670	9489	54	96	65	72	54	48	41	100	45	57	37	56	41	48
h851	TCGA-SKCM	metastatic	0	0	166	167	0	0	0	0	0	0	0	0	0	0	0	0	0	0
h852	TCGA-LUAD	primary_tumor	7688	52	15001	12166	155	190	143	181	129	124	110	179	139	141	116	132	116	84
h853	TCGA-THCA	primary_tumor	10979	57	15255	36697	345	354	434	481	319	306	261	420	265	378	290	291	299	214
h854	TCGA-THCA	primary_tumor	8981	44	8259	23069	295	298	387	389	269	259	211	339	197	327	210	275	215	196
h855	TCGA-BLCA	blood_derived_normal	0	0	155	204	0	0	0	0	0	0	0	0	0	0	0	0	0	0
h856	TCGA-HNSC	solid_tissue_normal	0	0	269	235	0	0	0	0	0	0	0	0	0	0	0	0	0	0
h857	TCGA-LUAD	primary_tumor	12504	50	17553	14978	225	237	241	288	231	199	182	261	171	225	168	209	167	172
h858	TCGA-HNSC	primary_tumor	10011	43	27519	23272	246	304	223	327	257	206	157	279	147	187	152	157	169	133
h859	TCGA-THCA	blood_derived_normal	4218	15	7873	25948	131	141	180	204	131	114	79	165	91	126	97	120	104	85
h860	TCGA-THCA	primary_tumor	9944	61	6981	17472	296	337	369	380	298	291	215	373	239	311	245	272	233	190
h861	TCGA-SARC	primary_tumor	3610	18	19603	20660	56	164	53	101	48	54	37	104	50	44	33	44	54	27
h862	TCGA-UVM	primary_tumor	0	0	105	120	0	0	0	0	0	0	0	0	0	0	0	0	0	0
h863	TCGA-UVM	blood_derived_normal	0	0	101	118	0	0	0	0	0	0	0	0	0	0	0	0	0	0
h864	TCGA-LGG	primary_tumor	13754	66	24557	16964	209	251	297	353	238	214	183	301	199	259	184	263	180	166
h865	TCGA-THCA	primary_tumor	11186	50	15145	45487	355	357	475	573	320	335	251	467	274	402	282	305	230	242
h866	TCGA-THCA	blood_derived_normal	0	0	161	140	0	0	0	0	0	0	0	0	0	0	0	0	0	0
h867	TCGA-THCA	blood_derived_normal	3492	15	4413	14888	114	121	169	188	87	123	83	159	91	107	103	93	74	80
h868	TCGA-THCA	primary_tumor	10534	26	18069	13807	113	190	93	192	100	131	63	149	86	110	93	108	82	78
h869	TCGA-THCA	blood_derived_normal	4584	15	4904	16430	116	144	184	206	130	149	98	183	104	157	103	112	114	89
h870	TCGA-HNSC	primary_tumor	0	0	153	153	0	0	0	0	0	0	0	0	0	0	0	0	0	0
h871	TCGA-KIRC	solid_tissue_normal	2530	12	5392	2725	35	91	50	87	41	44	37	74	41	55	51	40	34	41
h872	TCGA-UCEC	blood_derived_normal	0	0	460	410	0	0	0	0	0	0	0	0	0	0	0	0	0	0
h873	TCGA-PRAD	blood_derived_normal	0	0	150	248	0	0	0	0	0	0	0	0	0	0	0	0	0	0
h874	TCGA-LUAD	blood_derived_normal	3636	14	6468	7001	50	91	47	67	52	59	26	66	36	48	42	48	44	35
h875	TCGA-OV	blood_derived_normal	1855	11	9573	9059	40	69	54	65	49	53	30	75	33	32	24	38	36	26
h876	TCGA-THCA	blood_derived_normal	3784	9	5307	36992	107	107	165	177	116	99	81	161	89	120	102	87	88	70
h877	TCGA-BLCA	primary_tumor	0	0	174	295	0	0	0	0	0	0	0	0	0	0	0	0	0	0
h878	TCGA-LUAD	primary_tumor	0	0	135	188	0	0	0	0	0	0	0	0	0	0	0	0	0	0
h879	TCGA-STAD	primary_tumor	0	0	287	445	0	0	0	0	0	0	0	0	0	0	0	0	0	0
h880	TCGA-THCA	blood_derived_normal	2908	12	6034	18023	99	116	106	121	78	95	75	99	66	105	82	105	54	53
h881	TCGA-LUAD	blood_derived_normal	0	0	104	198	0	0	0	0	0	0	0	0	0	0	0	0	0	0
h882	TCGA-COAD	blood_derived_normal	0	0	516	609	0	0	0	0	0	0	0	0	0	0	0	0	0	0
h883	TCGA-STAD	solid_tissue_normal	0	0	215	190	0	0	0	0	0	0	0	0	0	0	0	0	0	0
h884	TCGA-THCA	primary_tumor	10734	55	21089	68850	337	370	464	548	325	334	248	466	256	399	265	299	263	216
h885	TCGA-HNSC	primary_tumor	9853	58	26122	22463	216	301	213	270	218	229	126	261	168	217	166	206	153	148
h886	TCGA-UCEC	primary_tumor	3924	18	21892	17267	119	198	91	119	112	81	73	144	91	78	64	87	58	74
h887	TCGA-LUSC	primary_tumor	16571	64	10678	17896	152	565	451	424	192	159	142	467	160	224	139	132	122	130
h888	TCGA-STAD	blood_derived_normal	0	0	253	272	0	0	0	0	0	0	0	0	0	0	0	0	0	0
h889	TCGA-THCA	blood_derived_normal	4133	19	4840	13372	136	138	183	197	115	116	94	163	84	158	118	98	96	85
h890	TCGA-OV	primary_tumor	7174	21	15456	12000	67	156	77	128	67	71	48	124	64	75	50	99	71	68
h891	TCGA-LUAD	primary_tumor	4177	16	5723	5510	58	67	68	75	77	43	41	80	49	75	51	56	51	37
h892	TCGA-UCEC	primary_tumor	3317	9	20926	20243	58	188	81	93	51	46	40	124	53	41	42	74	31	32
h893	TCGA-SKCM	metastatic	0	0	131	155	0	0	0	0	0	0	0	0	0	0	0	0	0	0
h894	TCGA-COAD	blood_derived_normal	0	0	8	610	0	0	0	0	0	0	0	0	0	0	0	0	0	0
h895	TCGA-UCEC	primary_tumor	5765	37	25705	21632	100	269	104	165	126	118	76	166	84	111	74	92	75	61
h896	TCGA-THCA	solid_tissue_normal	4193	11	4516	11719	128	136	174	199	113	117	87	170	94	144	111	132	72	81
h897	TCGA-UVM	blood_derived_normal	0	0	179	170	0	0	0	0	0	0	0	0	0	0	0	0	0	0
h898	TCGA-HNSC	blood_derived_normal	0	0	221	225	0	0	0	0	0	0	0	0	0	0	0	0	0	0
h899	TCGA-UCEC	blood_derived_normal	1838	8	11692	10708	27	98	47	58	37	20	20	68	29	28	20	18	22	21
h900	TCGA-THCA	blood_derived_normal	3846	0	303	495	0	0	0	0	0	0	0	0	0	0	0	0	0	0
h901	TCGA-THCA	primary_tumor	11905	47	7492	20545	348	364	468	467	258	326	234	432	259	350	277	336	250	209
h902	TCGA-BLCA	primary_tumor	0	0	136	182	0	0	0	0	0	0	0	0	0	0	0	0	0	0
h903	TCGA-HNSC	primary_tumor	14347	53	25136	23425	267	345	254	409	316	273	160	316	214	283	244	269	163	193
h904	TCGA-HNSC	solid_tissue_normal	4160	21	7089	5255	75	117	83	88	70	74	49	98	54	67	59	65	65	47
h905	TCGA-LGG	primary_tumor	2644	12	6757	7782	42	69	48	46	36	45	35	52	30	34	34	43	22	31
h906	TCGA-KICH	primary_tumor	6482	37	35689	38248	161	262	152	247	172	160	92	230	156	144	123	122	107	96
h907	TCGA-READ	primary_tumor	0	0	88	54	0	0	0	0	0	0	0	0	0	0	0	0	0	0
h908	TCGA-THCA	primary_tumor	10147	30	18219	47375	335	372	449	612	273	315	214	477	228	398	269	335	243	220
h909	TCGA-COAD	blood_derived_normal	0	0	181	141	0	0	0	0	0	0	0	0	0	0	0	0	0	0
h910	TCGA-HNSC	blood_derived_normal	0	0	191	231	0	0	0	0	0	0	0	0	0	0	0	0	0	0
h911	TCGA-THCA	primary_tumor	9741	39	12159	34238	294	327	409	471	265	299	187	400	205	359	231	344	246	168
h912	TCGA-BLCA	blood_derived_normal	0	0	128	212	0	0	0	0	0	0	0	0	0	0	0	0	0	0
h913	TCGA-LAML	primary_blood_derived_cancer_-_peripheral_blood	9584	37	18350	35809	90	173	114	148	116	97	72	140	99	102	68	91	86	60
h914	TCGA-HNSC	blood_derived_normal	2917	24	6888	3767	52	98	64	69	50	48	42	75	45	54	33	44	38	51
h915	TCGA-LUAD	primary_tumor	11745	60	15657	12604	221	244	253	391	223	205	185	298	212	201	168	190	167	153
h916	TCGA-UCEC	primary_tumor	0	0	110	185	0	0	0	0	0	0	0	0	0	0	0	0	0	0
h917	TCGA-BRCA	blood_derived_normal	0	0	206	147	0	0	0	0	0	0	0	0	0	0	0	0	0	0
h918	TCGA-OV	primary_tumor	7456	40	9802	39762	89	156	118	179	109	85	56	153	81	151	80	95	89	79
h919	TCGA-OV	blood_derived_normal	5573	22	10186	7687	63	134	65	94	61	32	39	83	50	52	45	52	47	41
h920	TCGA-UCEC	blood_derived_normal	0	0	544	436	0	0	0	0	0	0	0	0	0	0	0	0	0	0
h921	TCGA-STAD	primary_tumor	3369	28	7443	6762	52	154	65	79	51	44	36	89	49	53	53	55	48	38
h922	TCGA-PRAD	primary_tumor	0	0	169	201	0	0	0	0	0	0	0	0	0	0	0	0	0	0
h923	TCGA-LGG	blood_derived_normal	0	0	179	137	0	0	0	0	0	0	0	0	0	0	0	0	0	0
h924	TCGA-THCA	blood_derived_normal	0	0	384	617	0	0	0	0	0	0	0	0	0	0	0	0	0	0
h925	TCGA-HNSC	blood_derived_normal	3283	25	5924	4213	60	91	51	66	52	64	48	60	50	56	46	44	59	49
h926	TCGA-READ	primary_tumor	0	0	54	80	0	0	0	0	0	0	0	0	0	0	0	0	0	0
h927	TCGA-COAD	primary_tumor	4119	21	13631	12025	68	105	82	87	58	71	56	101	55	77	57	76	63	66
h928	TCGA-COAD	primary_tumor	0	0	121	162	0	0	0	0	0	0	0	0	0	0	0	0	0	0
h929	TCGA-THCA	primary_tumor	10478	41	7328	19472	315	338	406	423	290	262	211	372	242	304	251	278	239	218
h930	TCGA-THCA	blood_derived_normal	4814	27	4967	12730	187	167	250	221	196	171	150	195	156	216	159	146	133	152
h931	TCGA-HNSC	primary_tumor	4320	15	16058	12040	78	197	88	86389	44	62	51	116	50	64	52	67	46	49
h932	TCGA-HNSC	primary_tumor	0	0	175	155	0	0	0	0	0	0	0	0	0	0	0	0	0	0
h933	TCGA-STAD	primary_tumor	0	0	204	386	0	0	0	47	0	0	0	0	0	0	0	0	0	0
h934	TCGA-LGG	blood_derived_normal	0	0	206	183	0	0	0	0	0	0	0	0	0	0	0	0	0	0
h935	TCGA-UCEC	primary_tumor	0	0	114	125	0	0	0	0	0	0	0	0	0	0	0	0	0	0
h936	TCGA-UVM	blood_derived_normal	0	0	184	152	0	0	0	0	0	0	0	0	0	0	0	0	0	0
h937	TCGA-GBM	blood_derived_normal	2710	10	8100	6112	54	106	59	53	53	49	30	80	45	54	33	41	32	40
h938	TCGA-THCA	blood_derived_normal	4188	15	2758	8074	121	112	145	160	102	99	88	143	79	111	84	125	85	69
h939	TCGA-LUSC	blood_derived_normal	5597	30	8149	5993	60	126	73	108	81	59	55	90	65	84	74	62	78	65
h940	TCGA-HNSC	blood_derived_normal	0	0	313	378	0	0	0	0	0	0	0	0	0	0	0	0	0	0
h941	TCGA-THCA	blood_derived_normal	4912	16	4397	16549	145	167	211	242	153	139	88	205	107	198	123	120	110	90
h942	TCGA-LGG	blood_derived_normal	6808	33	12561	9552	157	167	168	218	153	130	107	183	131	154	127	146	132	90
h943	TCGA-COAD	blood_derived_normal	0	0	5	1112	0	0	0	0	0	0	0	0	0	0	0	0	0	0
h944	TCGA-THCA	blood_derived_normal	3360	18	3613	12538	105	115	161	175	120	95	84	190	104	142	86	93	82	80
h945	TCGA-THCA	blood_derived_normal	0	0	175	209	0	0	0	0	0	0	0	0	0	0	0	0	0	0
h946	TCGA-PRAD	primary_tumor	0	0	104	140	0	0	0	0	0	0	0	0	0	0	0	0	0	0
h947	TCGA-LGG	primary_tumor	15999	66	30663	25027	269	324	324	508	286	266	187	401	214	361	235	297	215	216
h948	TCGA-LIHC	blood_derived_normal	6360	38	17580	14465	128	188	127	186	142	98	100	181	118	124	116	114	98	78
h949	TCGA-HNSC	primary_tumor	4500	24	16116	11398	192	203	110	173	209	71	80	121	163	197	74	181	80	58
h950	TCGA-BLCA	solid_tissue_normal	0	0	167	178	0	0	0	0	0	0	0	0	0	0	0	0	0	0
h951	TCGA-STAD	solid_tissue_normal	0	0	144	169	0	0	0	0	0	0	0	0	0	0	0	0	0	0
h952	TCGA-LUAD	primary_tumor	13220	78	18283	15588	245	275	275	422	293	211	184	318	193	224	196	253	205	152
h953	TCGA-STAD	primary_tumor	0	0	105	132	0	0	0	0	0	0	0	0	0	0	0	0	0	0
h954	TCGA-THCA	blood_derived_normal	5132	12	2719	7617	143	151	171	189	126	135	108	175	122	154	128	113	94	93
h955	TCGA-LGG	recurrent_tumor	10466	56	16504	10520	256	271	313	452	300	213	213	337	234	308	242	279	220	195
h956	TCGA-OV	solid_tissue_normal	5013	12	9330	7180	44	131	44	75	48	50	43	68	53	43	30	57	42	29
h957	TCGA-STAD	blood_derived_normal	0	0	128	202	0	0	0	0	0	0	0	0	0	0	0	0	0	0
h958	TCGA-SKCM	metastatic	3566	7	7420	7363	42	115	36	59	56	46	32	82	48	42	37	44	43	28
h959	TCGA-LUAD	blood_derived_normal	0	0	95	152	0	0	0	0	0	0	0	0	0	0	0	0	0	0
h960	TCGA-LUAD	primary_tumor	6842	16	5859	5235	58	130	74	99	77	82	57	105	71	69	55	61	56	43
h961	TCGA-SARC	blood_derived_normal	2499	12	10689	8177	40	123	40	71	41	38	32	80	34	42	35	34	30	35
h962	TCGA-STAD	primary_tumor	0	0	182	188	0	0	0	0	0	0	0	0	0	0	0	0	0	0
h963	TCGA-UCEC	blood_derived_normal	0	0	150	195	0	0	0	0	0	0	0	0	0	0	0	0	0	0
h964	TCGA-SARC	primary_tumor	12535	100	234609	199160	905	456	633	883	742	615	413	605	530	656	637	554	523	444
h965	TCGA-KIRP	solid_tissue_normal	4848	21	15874	14618	82	156	100	111	86	74	65	117	78	97	79	70	60	59
h966	TCGA-STAD	primary_tumor	0	0	146	164	0	0	0	0	0	0	0	0	0	0	0	0	0	0
h967	TCGA-UCEC	blood_derived_normal	1822	3	11813	8631	21	100	36	33	26	34	12	68	29	32	21	20	11	22
h968	TCGA-LAML	primary_blood_derived_cancer_-_peripheral_blood	4982	24	15327	23782	72	152	79	117	92	77	47	89	56	79	42	76	41	54
h969	TCGA-THCA	primary_tumor	10175	37	15655	44103	331	320	471	474	350	300	222	429	269	386	291	280	254	237
h970	TCGA-BLCA	primary_tumor	0	0	1131	867	0	0	0	0	0	0	0	0	0	0	0	0	0	0
h971	TCGA-UVM	primary_tumor	0	0	123	122	0	0	0	0	0	0	0	0	0	0	0	0	0	0
h972	TCGA-HNSC	primary_tumor	0	0	229	223	0	0	0	0	0	0	0	0	0	0	0	0	0	0
h973	TCGA-STAD	primary_tumor	0	0	81	100	0	0	0	0	0	0	0	0	0	0	0	0	0	0
h974	TCGA-THCA	primary_tumor	0	0	243	330	0	0	0	0	0	0	0	0	0	0	0	0	0	0
h975	TCGA-KICH	primary_tumor	8222	61	28877	26993	158	299	165	269	192	187	149	269	146	166	135	155	137	129
h976	TCGA-COAD	primary_tumor	3165	15	14123	13291	55	129	60	78	67	58	36	93	54	58	37	66	38	48
h977	TCGA-SKCM	blood_derived_normal	0	0	320	347	0	0	0	0	0	0	0	0	0	0	0	0	0	0
h978	TCGA-THCA	primary_tumor	9850	31	10025	29276	331	317	406	474	338	306	228	369	262	302	240	259	259	214
h979	TCGA-THCA	primary_tumor	10955	52	12165	31202	408	364	429	481	316	315	284	448	286	402	298	327	292	267
h980	TCGA-LUAD	solid_tissue_normal	4978	22	4787	7082	104	153	180	228	80	145	73	207	73	162	75	126	100	84
h981	TCGA-GBM	recurrent_tumor	12338	39	20231	17963	124	240	132	239	152	128	90	202	127	145	105	152	103	98
h982	TCGA-THCA	blood_derived_normal	5784	33	7146	6426	110	145	100	157	128	141	65	137	85	107	103	100	62	85
h983	TCGA-COAD	primary_tumor	3455	23	13261	11036	71	145	77	100	99	80	54	102	68	52	57	75	59	52
h984	TCGA-GBM	blood_derived_normal	3625	25	7775	5641	99	158	104	111	119	89	85	144	105	98	94	109	94	88
h985	TCGA-LUAD	blood_derived_normal	4968	16	8079	7069	65	128	84	121	93	58	62	96	57	59	59	95	58	40
h986	TCGA-LUSC	primary_tumor	5309	19	15167	12381	65	143	64	106	67	71	36	118	57	93	52	53	51	48
h987	TCGA-LAML	solid_tissue_normal	24997	80	83768	138470	312	591	518	637	376	372	210	489	397	390	268	276	226	219
h988	TCGA-UVM	blood_derived_normal	0	0	97	104	0	0	0	0	0	0	0	0	0	0	0	0	0	0
h989	TCGA-UVM	blood_derived_normal	0	0	159	163	0	0	0	0	0	0	0	0	0	0	0	0	0	0
h990	TCGA-SKCM	metastatic	0	0	130	164	0	0	0	0	0	0	0	0	0	0	0	0	0	0
h991	TCGA-LUAD	solid_tissue_normal	3859	26	9833	7174	76	103	70	86	99	56	42	97	67	68	64	69	51	45
h992	TCGA-SARC	blood_derived_normal	2820	17	14645	11734	36	135	59	70	51	26	30	79	47	45	26	34	25	33
h993	TCGA-OV	blood_derived_normal	5964	23	9400	6765	47	132	67	94	60	53	41	84	55	61	52	72	45	53
h994	TCGA-COAD	primary_tumor	0	0	140	267	0	0	0	0	0	0	0	0	0	0	0	0	0	0
h995	TCGA-LUAD	blood_derived_normal	2	0	161	249	0	0	0	0	0	0	0	0	0	0	0	0	0	0
h996	TCGA-THCA	blood_derived_normal	0	0	196	186	0	0	0	0	0	0	0	0	0	0	0	0	0	0
h997	TCGA-BRCA	blood_derived_normal	1990	6	11590	8377	32	92	38	56	39	46	20	61	40	36	21	24	27	38
h998	TCGA-BRCA	primary_tumor	3711	22	21164	14670	61	238	71	117	67	59	56	122	69	72	48	50	47	47
h999	TCGA-LGG	recurrent_tumor	16969	68	166518	145131	313	342	362	539	373	297	242	463	250	371	250	321	279	231
h1000	TCGA-THCA	primary_tumor	9438	46	24132	86721	328	290	394	443	276	255	213	379	214	352	248	253	219	188
h1001	TCGA-PRAD	blood_derived_normal	0	0	334	788	0	0	0	0	0	0	0	0	0	0	0	0	0	0
h1002	TCGA-THCA	primary_tumor	0	0	147	143	0	0	0	0	0	0	0	0	0	0	0	0	0	0
h1003	TCGA-LGG	blood_derived_normal	0	0	126	111	0	0	0	0	0	0	0	0	0	0	0	0	0	0
h1004	TCGA-LIHC	primary_tumor	7476	54	31586	48140	172	275	190	262	169	167	145	248	156	178	143	135	123	117
h1005	TCGA-THCA	primary_tumor	11084	60	16972	48815	368	383	474	496	358	314	236	441	276	416	282	300	281	253
h1006	TCGA-HNSC	primary_tumor	0	0	271	263	0	0	0	0	0	0	0	0	0	0	0	0	0	0
h1007	TCGA-LUSC	solid_tissue_normal	8117	44	13019	13196	99	252	159	152	119	112	82	160	84	93	101	104	106	79
h1008	TCGA-SKCM	blood_derived_normal	0	0	192	230	0	0	0	0	0	0	0	0	0	0	0	0	0	0
h1009	TCGA-THCA	blood_derived_normal	5088	22	3944	10178	172	167	229	227	189	151	145	201	159	194	167	162	137	153
h1010	TCGA-LIHC	solid_tissue_normal	4359	25	15763	13561	125	153	128	150	108	104	79	124	103	105	84	99	72	69
h1011	TCGA-STAD	primary_tumor	0	0	127	150	0	0	0	0	0	0	0	0	0	0	0	0	0	0
h1012	TCGA-LGG	primary_tumor	13523	52	23629	17551	240	209	252	362	231	219	150	289	179	237	173	266	192	133
h1013	TCGA-LUAD	blood_derived_normal	3004	17	8960	6876	50	107	58	83	66	48	41	80	53	47	51	71	47	43
h1014	TCGA-UCEC	primary_tumor	0	0	151	212	0	0	0	0	0	0	0	0	0	0	0	0	0	0
h1015	TCGA-HNSC	blood_derived_normal	4105	26	17927	14967	95	144	108	119	77	77	64	138	67	83	53	88	58	64
h1016	TCGA-LIHC	solid_tissue_normal	5272	42	17219	14341	135	200	148	157	138	118	82	141	109	134	109	122	95	68
h1017	TCGA-SKCM	blood_derived_normal	2304	8	9486	8039	19	88	18	35	33	25	28	70	20	32	15	27	25	15
h1018	TCGA-LUAD	primary_tumor	0	0	80	135	0	0	0	0	0	0	0	0	0	0	0	0	0	0
h1019	TCGA-GBM	blood_derived_normal	3776	32	9597	8284	106	133	96	129	96	106	73	134	92	103	92	102	86	87
h1020	TCGA-STAD	blood_derived_normal	6427	36	12439	10012	134	192	143	162	103	104	103	166	117	130	129	126	112	87
h1021	TCGA-HNSC	blood_derived_normal	3931	22	14001	13689	58	137	75	78	67	56	43	94	61	61	43	53	41	42
h1022	TCGA-GBM	primary_tumor	14267	73	25540	18636	201	342	212	336	245	176	148	266	181	218	179	245	161	144
h1023	TCGA-LGG	primary_tumor	0	0	138	128	0	0	0	0	0	0	0	0	0	0	0	0	0	0
h1024	TCGA-ESCA	solid_tissue_normal	0	0	144	218	0	0	0	0	0	0	0	0	0	0	0	0	0	0
h1025	TCGA-BRCA	blood_derived_normal	2527	19	10228	7664	93	136	66	99	76	72	62	96	67	71	61	74	50	61
h1026	TCGA-LGG	primary_tumor	2299	13	5415	5704	31	88	26	43	38	31	25	65	23	27	21	22	30	19
h1027	TCGA-LAML	solid_tissue_normal	3946	13	7003	8573	52	73	38	67	47	42	34	66	34	48	49	56	33	39
h1028	TCGA-LUAD	blood_derived_normal	3628	19	10808	8413	53	118	60	68	53	55	21	64	50	60	56	34	54	47
h1029	TCGA-STAD	primary_tumor	0	0	314	529	0	0	0	0	0	0	0	0	0	0	0	0	0	0
h1030	TCGA-LGG	primary_tumor	0	0	140	107	0	0	0	0	0	0	0	0	0	0	0	0	0	0
h1031	TCGA-COAD	primary_tumor	41	0	84	112	0	0	0	0	0	0	0	0	0	0	0	0	0	0
h1032	TCGA-GBM	primary_tumor	10541	40	18201	14065	88	205	111	162	99	99	83	146	85	100	62	92	82	96
h1033	TCGA-LUAD	solid_tissue_normal	10001	59	6799	19302	147	212	288	570	229	224	135	341	170	302	176	220	134	122
h1034	TCGA-THCA	solid_tissue_normal	0	0	196	271	0	0	0	0	0	0	0	0	0	0	0	0	0	0
h1035	TCGA-CESC	primary_tumor	0	0	228	190	0	0	0	0	0	1595	0	0	0	0	0	0	0	0
h1036	TCGA-THCA	blood_derived_normal	4317	22	5352	15441	231	161	233	259	177	179	135	220	162	185	172	188	136	140
h1037	TCGA-THCA	primary_tumor	11051	41	16982	51382	345	346	475	499	308	326	251	457	249	398	317	288	277	240
h1038	TCGA-THCA	primary_tumor	9743	33	7301	20140	318	325	369	434	263	262	189	370	228	324	254	257	225	220
h1039	TCGA-HNSC	blood_derived_normal	3404	15	7008	5214	40	91	58	62	52	41	27	65	51	46	34	67	27	43
h1040	TCGA-HNSC	primary_tumor	0	0	205	259	0	0	0	0	0	0	0	0	0	0	0	0	0	0
h1041	TCGA-THCA	primary_tumor	13231	38	22780	65620	428	451	558	607	396	364	284	584	304	504	334	351	323	320
h1042	TCGA-KIRC	solid_tissue_normal	4026	27	15760	15892	84	126	92	113	73	72	63	110	73	81	55	80	71	54
h1043	TCGA-LUSC	blood_derived_normal	3126	10	9822	7849	34	110	48	89	45	33	36	82	42	25	26	42	24	33
h1044	TCGA-BLCA	solid_tissue_normal	0	0	270	291	0	0	0	0	0	0	0	0	0	0	0	0	0	0
h1045	TCGA-STAD	blood_derived_normal	7365	19	11461	8883	92	163	88	126	93	90	77	132	82	108	94	93	74	63
h1046	TCGA-STAD	blood_derived_normal	2924	20	5631	10951	39	104	54	49	49	56	33	63	39	52	48	36	42	38
h1047	TCGA-LUAD	primary_tumor	0	0	82	130	0	0	0	0	0	0	0	0	0	0	0	0	0	0
h1048	TCGA-LGG	blood_derived_normal	0	0	127	100	0	0	0	0	0	0	0	0	0	0	0	0	0	0
h1049	TCGA-STAD	primary_tumor	15539	65	21696	15958	213	317	212	297	225	182	159	298	186	196	184	186	153	144
h1050	TCGA-THCA	primary_tumor	11125	45	14248	40104	331	387	417	484	274	296	236	422	249	333	254	283	228	215
h1051	TCGA-LUAD	solid_tissue_normal	3321	11	5093	4720	38	94	44	47	34	35	24	59	29	37	31	31	34	35
h1052	TCGA-THCA	primary_tumor	11759	35	16054	42763	349	408	505	584	339	327	267	494	273	448	286	369	286	236
h1053	TCGA-BRCA	primary_tumor	0	0	183	134	0	0	0	0	0	0	0	0	0	0	0	0	0	0
h1054	TCGA-ESCA	blood_derived_normal	0	0	167	288	0	0	0	0	0	0	0	0	0	0	0	0	0	0
h1055	TCGA-READ	blood_derived_normal	0	0	281	327	0	0	0	0	0	0	0	0	0	0	0	0	0	0
h1056	TCGA-HNSC	blood_derived_normal	0	0	226	271	0	0	0	0	0	0	0	0	0	0	0	0	0	0
h1057	TCGA-THCA	blood_derived_normal	3441	13	3787	12377	120	139	170	186	117	101	76	150	84	138	79	90	84	86
h1058	TCGA-THCA	blood_derived_normal	0	0	297	235	0	0	0	0	0	0	0	0	0	0	0	0	0	0
h1059	TCGA-UCEC	primary_tumor	3662	16	17362	13212	52	140	46	73	53	51	36	101	51	58	46	42	42	37
h1060	TCGA-THCA	blood_derived_normal	3807	18	4470	11703	97	118	154	144	117	75	77	142	74	111	111	102	87	83
h1061	TCGA-STAD	blood_derived_normal	0	0	228	274	0	0	0	0	0	0	0	0	0	0	0	0	0	0
h1062	TCGA-THCA	blood_derived_normal	0	0	200	319	0	0	0	0	0	0	0	0	0	0	0	0	0	0
h1063	TCGA-COAD	blood_derived_normal	0	0	145	245	0	0	0	0	0	0	0	0	0	0	0	0	0	0
h1064	TCGA-SKCM	blood_derived_normal	0	0	245	227	0	0	0	0	0	0	0	0	0	0	0	0	0	0
h1065	TCGA-LUAD	blood_derived_normal	5121	31	7044	6310	77	101	122	140	114	81	77	121	79	99	101	86	82	61
h1066	TCGA-GBM	primary_tumor	4614	21	10663	9680	88	147	78	96	87	71	58	123	83	86	74	79	60	69
h1067	TCGA-STAD	blood_derived_normal	6412	38	11022	8316	102	175	116	159	125	102	79	162	114	127	101	108	109	91
h1068	TCGA-STAD	solid_tissue_normal	0	0	166	259	0	0	0	0	0	0	0	0	0	0	0	0	0	0
h1069	TCGA-GBM	recurrent_tumor	11974	46	23141	17519	131	260	138	235	150	120	99	188	124	137	112	150	111	97
h1070	TCGA-GBM	recurrent_tumor	10545	32	21328	16212	118	221	118	171	119	93	95	180	126	115	90	120	88	81
h1071	TCGA-STAD	solid_tissue_normal	0	0	284	192	0	0	0	0	0	0	0	0	0	0	0	0	0	0
h1072	TCGA-THCA	blood_derived_normal	0	0	273	342	0	0	0	0	0	0	0	0	0	0	0	0	0	0
h1073	TCGA-LUAD	solid_tissue_normal	0	0	109	123	0	0	0	0	0	0	0	0	0	0	0	0	0	0
h1074	TCGA-LGG	primary_tumor	0	0	123	135	0	0	0	0	0	0	0	0	0	0	0	0	0	0
h1075	TCGA-LUAD	primary_tumor	3796	19	8962	6748	79	119	67	101	77	73	68	114	66	62	48	64	57	51
h1076	TCGA-PRAD	blood_derived_normal	0	0	170	251	0	0	0	0	0	0	0	0	0	0	0	0	0	0
h1077	TCGA-HNSC	blood_derived_normal	2899	14	7226	5188	48	96	49	72	41	43	38	77	62	36	39	38	32	36
h1078	TCGA-UCEC	primary_tumor	0	0	209	231	0	0	0	0	0	0	0	0	0	0	0	0	0	0
h1079	TCGA-SKCM	metastatic	0	0	239	236	0	0	0	0	0	0	0	0	0	0	0	0	0	0
h1080	TCGA-LUAD	blood_derived_normal	3403	18	7937	7700	64	82	80	75	61	59	54	78	52	68	55	60	66	43
h1081	TCGA-THCA	primary_tumor	9651	27	18301	14820	101	219	115	209	113	127	75	158	106	122	88	131	100	88
h1082	TCGA-LAML	primary_blood_derived_cancer_-_peripheral_blood	10950	52	27659	44226	172	242	216	260	176	174	81	171	159	164	119	131	124	137
h1083	TCGA-DLBC	blood_derived_normal	3221	7	15739	13603	48	133	55	89	51	55	44	83	42	63	31	50	35	32
h1084	TCGA-BLCA	blood_derived_normal	0	0	177	224	0	0	0	0	0	0	0	0	0	0	0	0	0	0
h1085	TCGA-GBM	recurrent_tumor	14323	57	18376	13369	117	272	131	187	127	99	98	179	120	143	103	121	92	80
h1086	TCGA-THCA	primary_tumor	9443	35	12945	43686	302	311	378	397	269	258	217	347	252	328	253	250	210	181
h1087	TCGA-LUAD	blood_derived_normal	5298	21	8051	6999	70	108	86	106	81	65	61	98	67	76	56	60	44	55
h1088	TCGA-SKCM	blood_derived_normal	0	0	193	240	0	0	0	0	0	0	0	0	0	0	0	0	0	0
h1089	TCGA-BLCA	primary_tumor	0	0	131	199	0	0	0	0	0	0	0	0	0	0	0	0	0	0
h1090	TCGA-THCA	primary_tumor	8629	28	8640	26089	267	286	361	345	260	265	184	292	205	273	199	223	188	182
h1091	TCGA-SARC	primary_tumor	4727	16	17333	15618	43	160	53	77	44	55	40	100	43	43	34	52	43	34
h1092	TCGA-GBM	blood_derived_normal	2849	15	7488	5296	56	111	71	64	68	51	58	82	61	60	43	64	46	41
h1093	TCGA-HNSC	blood_derived_normal	0	0	325	356	0	0	0	0	0	0	0	0	0	0	0	0	0	0
h1094	TCGA-THCA	primary_tumor	10050	39	12828	35680	295	343	429	467	267	267	206	451	242	365	211	233	261	244
h1095	TCGA-THCA	blood_derived_normal	4798	18	6088	15778	159	170	171	198	129	147	129	180	108	169	129	129	129	101
h1096	TCGA-THCA	blood_derived_normal	4178	15	5077	12204	144	156	175	177	125	114	103	152	108	157	115	149	101	90
h1097	TCGA-LUAD	solid_tissue_normal	0	0	173	201	0	0	0	0	0	0	0	0	0	0	0	0	0	0
h1098	TCGA-LIHC	primary_tumor	7730	812	30365	24596	181	295	196	249	178	169	124	248	133	154	146	141	129	126
h1099	TCGA-THCA	primary_tumor	8542	40	13053	40664	273	341	423	510	243	285	197	382	219	344	256	239	211	183
h1100	TCGA-BRCA	primary_tumor	0	0	215	183	0	0	0	0	0	0	0	0	0	0	0	0	0	0
h1101	TCGA-COAD	primary_tumor	0	0	122	156	0	0	0	0	0	0	0	0	0	0	0	0	0	0
h1102	TCGA-COAD	blood_derived_normal	0	0	151	241	0	0	0	0	0	0	0	0	0	0	0	0	0	0
h1103	TCGA-UCEC	primary_tumor	0	0	186	180	0	0	0	0	0	0	0	0	0	0	0	0	0	0
h1104	TCGA-THCA	primary_tumor	9704	31	10394	30189	320	348	466	451	272	310	252	429	218	350	252	355	212	186
h1105	TCGA-KIRP	primary_tumor	9782	53	20700	16277	221	339	237	385	269	238	146	289	192	250	171	200	162	144
h1106	TCGA-BRCA	blood_derived_normal	3170	21	13792	9975	49	106	45	75	57	40	38	85	52	46	32	44	27	41
h1107	TCGA-STAD	primary_tumor	0	0	154	141	0	0	0	0	0	0	0	0	0	0	0	0	0	0
h1108	TCGA-READ	blood_derived_normal	4569	14	14283	12387	52	127	61	76	73	50	30	95	49	49	36	62	41	47
h1109	TCGA-THCA	solid_tissue_normal	3469	14	2868	7879	109	126	134	152	102	102	75	130	76	115	100	107	103	73
h1110	TCGA-ESCA	primary_tumor	0	0	116	109	0	0	0	0	0	0	0	0	0	0	0	0	0	0
h1111	TCGA-LAML	primary_blood_derived_cancer_-_peripheral_blood	11045	55	25322	30319	119	232	171	242	192	134	93	191	132	136	117	107	89	98
h1112	TCGA-LUAD	solid_tissue_normal	0	0	67	120	0	0	0	0	0	0	0	0	0	0	0	0	0	0
h1113	TCGA-PRAD	primary_tumor	5267	26	13357	11595	71	158	86	107	75	81	52	120	60	62	50	87	48	42
h1114	TCGA-COAD	primary_tumor	9089	60	30538	23809	207	299	204	293	230	190	130	281	160	196	149	170	171	144
h1115	TCGA-BLCA	blood_derived_normal	0	0	214	290	0	0	0	0	0	0	0	0	0	0	0	0	0	0
h1116	TCGA-STAD	primary_tumor	0	0	180	223	0	0	0	0	0	0	0	0	0	0	0	0	0	0
h1117	TCGA-THCA	blood_derived_normal	4434	17	4832	22742	155	148	197	231	113	135	107	190	110	169	106	133	94	86
h1118	TCGA-THCA	blood_derived_normal	4901	22	4866	14407	195	171	224	235	185	156	135	232	163	200	171	180	157	128
h1119	TCGA-DLBC	primary_tumor	7467	51	18123	16599	153	269	156	215	149	110	106	178	104	121	121	128	124	90
h1120	TCGA-THCA	primary_tumor	9505	41	13979	41040	329	317	459	441	277	277	217	406	240	361	249	265	214	228
h1121	TCGA-BRCA	primary_tumor	0	0	187	140	0	0	0	0	0	0	0	0	0	0	0	0	0	0
h1122	TCGA-THCA	primary_tumor	9714	52	12799	39256	300	346	408	434	276	267	229	374	219	303	249	276	225	207
h1123	TCGA-UVM	blood_derived_normal	0	0	72	89	0	0	0	0	0	0	0	0	0	0	0	0	0	0
h1124	TCGA-PRAD	blood_derived_normal	0	0	104	166	0	0	0	0	0	0	0	0	0	0	0	0	0	0
h1125	TCGA-UCEC	primary_tumor	3514	16	19794	16967	80	175	80	112	70	71	50	138	72	65	48	67	51	56
h1126	TCGA-THCA	primary_tumor	10874	44	8867	23389	297	330	395	392	277	301	206	395	259	314	290	257	215	206
h1127	TCGA-THCA	blood_derived_normal	3997	17	4572	11080	114	150	153	157	114	93	87	173	94	133	104	109	84	71
h1128	TCGA-COAD	blood_derived_normal	0	0	100	143	0	0	0	0	0	0	0	0	0	0	0	0	0	0
h1129	TCGA-KICH	solid_tissue_normal	5590	50	18626	16986	147	254	165	215	170	148	126	230	156	191	163	173	151	113
h1130	TCGA-SKCM	metastatic	3164	14	5467	5698	43	110	44	70	27	34	33	60	38	39	29	46	33	27
h1131	TCGA-OV	solid_tissue_normal	2654	16	12347	15063	55	106	46	87	54	48	28	76	35	54	29	38	30	38
h1132	TCGA-BLCA	primary_tumor	0	0	99	166	0	0	0	0	0	0	0	0	0	0	0	0	0	0
h1133	TCGA-STAD	primary_tumor	0	0	165	183	0	0	0	0	0	0	0	0	0	0	0	0	0	0
h1134	TCGA-BLCA	primary_tumor	2287	12	5938	5008	39	111	49	53	47	41	45	62	39	30	32	38	40	32
h1135	TCGA-THCA	blood_derived_normal	0	0	328	414	0	0	0	0	0	0	0	0	0	0	0	0	0	0
h1136	TCGA-LUAD	solid_tissue_normal	0	0	73	93	0	0	0	0	0	0	0	0	0	0	0	0	0	0
h1137	TCGA-SKCM	blood_derived_normal	0	0	180	244	0	0	0	0	0	0	0	0	0	0	0	0	0	0
h1138	TCGA-UVM	primary_tumor	0	0	159	113	0	0	0	0	0	0	0	0	0	0	0	0	0	0
h1139	TCGA-THCA	primary_tumor	10792	24	9974	26435	348	373	496	480	312	294	241	407	252	377	304	313	258	249
h1140	TCGA-THCA	primary_tumor	3	0	203	229	0	0	0	0	0	0	0	0	0	0	0	0	0	0
h1141	TCGA-LGG	blood_derived_normal	2722	13	7747	7448	29	82	35	50	43	35	36	45	29	40	29	39	27	16
h1142	TCGA-LUAD	solid_tissue_normal	0	0	54	93	0	0	0	0	0	0	0	0	0	0	0	0	0	0
h1143	TCGA-UVM	blood_derived_normal	0	0	243	198	0	0	0	0	0	0	0	0	0	0	0	0	0	0
h1144	TCGA-THCA	primary_tumor	9484	35	12419	36244	273	242	361	392	262	290	207	358	236	310	229	248	204	188
h1145	TCGA-COAD	blood_derived_normal	0	0	85	97	0	0	0	0	0	0	0	0	0	0	0	0	0	0
h1146	TCGA-LUAD	blood_derived_normal	4804	13	10395	9045	79	128	101	129	100	66	57	107	82	96	72	79	67	56
h1147	TCGA-HNSC	solid_tissue_normal	6005	35	11060	8243	149	175	157	160	143	130	112	145	131	129	139	133	94	104
h1148	TCGA-KIRC	primary_tumor	3177	9	7670	4615	42	113	39	43	48	45	28	73	46	29	20	25	34	30
h1149	TCGA-SKCM	blood_derived_normal	0	0	147	171	0	0	0	0	0	0	0	0	0	0	0	0	0	0
h1150	TCGA-HNSC	primary_tumor	5471	50	7273	5169	52984	211	212	255	199	185	164	256	178	233	192	198	176	173
h1151	TCGA-THCA	primary_tumor	0	0	135	161	0	0	0	0	0	0	0	0	0	0	0	0	0	0
h1152	TCGA-THCA	primary_tumor	10322	54	15820	51407	340	319	422	477	301	294	215	406	225	358	267	304	217	204
h1153	TCGA-KIRC	solid_tissue_normal	3182	15	14225	14525	65	126	82	112	60	53	48	98	55	51	59	53	41	50
h1154	TCGA-THCA	blood_derived_normal	3371	25	4381	11100	99	125	151	132	100	79	73	149	86	110	96	85	80	76
h1155	TCGA-LIHC	solid_tissue_normal	3364	19	15441	15073	79	152	86	107	76	64	40	100	70	61	62	63	52	42
h1156	TCGA-STAD	blood_derived_normal	3280	9	9830	25703	82	92	141	146	67	89	56	118	61	112	63	101	53	59
h1157	TCGA-READ	blood_derived_normal	0	0	156	232	0	0	0	0	0	0	0	0	0	0	0	0	0	0
h1158	TCGA-SKCM	blood_derived_normal	4745	29	12171	14412	101	124	102	118	108	83	77	121	92	124	102	110	70	76
h1159	TCGA-SKCM	blood_derived_normal	0	0	163	170	0	0	0	0	0	0	0	0	0	0	0	0	0	0
h1160	TCGA-KICH	solid_tissue_normal	5409	45	21048	17531	126	189	156	165	138	122	90	153	126	114	90	100	93	77
h1161	TCGA-LGG	blood_derived_normal	8522	35	11766	8242	115	137	126	161	116	102	91	196	111	146	107	127	99	94
h1162	TCGA-THCA	blood_derived_normal	5449	31	7229	22357	232	215	273	286	207	199	179	257	200	273	192	178	184	152
h1163	TCGA-ESCA	primary_tumor	0	0	437	416	0	0	0	0	0	0	0	0	0	0	0	0	0	0
h1164	TCGA-BLCA	primary_tumor	8048	40	16787	19079	104	240	150	156	126	107	104	163	91	117	99	114	112	97
h1165	TCGA-PRAD	blood_derived_normal	0	0	251	344	0	0	0	0	0	0	0	0	0	0	0	0	0	0
h1166	TCGA-COAD	blood_derived_normal	0	0	36922	40392	0	0	0	0	0	0	0	0	0	0	0	0	0	0
h1167	TCGA-THCA	primary_tumor	0	0	186	161	0	0	0	0	0	0	0	0	0	0	0	0	0	0
h1168	TCGA-LGG	primary_tumor	0	0	140	149	0	0	0	0	0	0	0	0	0	0	0	0	0	0
h1169	TCGA-SKCM	metastatic	0	0	132	177	0	0	0	0	0	0	0	0	0	0	0	0	0	0
h1170	TCGA-THCA	blood_derived_normal	4253	17	4659	20607	129	139	199	236	130	134	96	191	96	163	108	129	72	96
h1171	TCGA-KICH	solid_tissue_normal	6087	45	33232	36445	124	303	163	212	133	139	108	261	126	157	93	140	112	95
h1172	TCGA-LUAD	primary_tumor	14948	89	21545	18105	280	333	296	389	303	236	193	353	236	294	214	314	235	214
h1173	TCGA-KIRC	solid_tissue_normal	2157	14	7332	4274	31	94	38	86	40	50	34	82	35	44	30	54	32	19
h1174	TCGA-BRCA	primary_tumor	5589	31	34048	30948	97	282	120	150	91	95	72	193	84	93	74	78	87	63
h1175	TCGA-BRCA	primary_tumor	5945	23	33665	26928	132	257	133	182	80	112	63	181	95	110	65	74	63	56
h1176	TCGA-BLCA	primary_tumor	0	0	170	196	0	0	0	0	0	0	0	0	0	0	0	0	0	0
h1177	TCGA-LUAD	blood_derived_normal	5	0	188	304	0	0	0	0	0	0	0	0	0	0	0	0	0	0
h1178	TCGA-SKCM	blood_derived_normal	2516	13	7717	6038	44	89	48	50	44	52	31	52	46	46	48	31	32	27
h1179	TCGA-KIRC	primary_tumor	3212	12	7773	4553	58	123	70	89	63	46	39	82	57	48	55	41	40	43
h1180	TCGA-STAD	primary_tumor	12719	52	20281	15254	139	241	135	287	144	143	118	218	129	150	109	158	111	115
h1181	TCGA-STAD	primary_tumor	0	0	280	289	0	0	0	0	0	0	0	0	0	0	0	0	0	0
h1182	TCGA-THCA	blood_derived_normal	4340	13	4223	13266	127	135	168	186	110	118	88	169	104	151	106	97	99	74
h1183	TCGA-THCA	blood_derived_normal	4971	26	3624	9061	194	198	226	256	182	168	154	259	172	208	151	186	159	130
h1184	TCGA-PRAD	primary_tumor	0	0	180	186	0	0	0	0	0	0	0	0	0	0	0	0	0	0
h1185	TCGA-SKCM	primary_tumor	0	0	164	209	0	0	0	0	0	0	0	0	0	0	0	0	0	0
h1186	TCGA-STAD	primary_tumor	0	0	192	267	0	0	0	0	0	0	0	0	0	0	0	0	0	0
h1187	TCGA-BRCA	primary_tumor	5786	26	9060	7863	56	156	156	292	68	102	52	163	81	142	69	117	63	63
h1188	TCGA-KIRC	solid_tissue_normal	2356	13	5064	2890	24	98	37	99	23	30	13	64	26	54	24	28	25	21
h1189	TCGA-LGG	blood_derived_normal	6051	33	11993	8841	123	139	153	149	124	121	59	135	90	132	92	102	92	82
h1190	TCGA-OV	blood_derived_normal	48247	155	106445	142106	510	864	710	974	681	571	362	765	497	602	427	484	418	376
h1191	TCGA-LUAD	primary_tumor	0	0	390	677	0	0	0	0	0	0	0	0	0	0	0	0	0	0
h1192	TCGA-SKCM	metastatic	0	0	157	157	0	0	0	0	0	0	0	0	0	0	0	0	0	0
h1193	TCGA-UCEC	primary_tumor	0	0	535	432	0	0	0	0	0	0	0	0	0	0	0	0	0	0
h1194	TCGA-THCA	primary_tumor	12003	57	5856	15071	337	338	426	494	279	302	252	449	263	427	287	285	275	237
h1195	TCGA-BRCA	blood_derived_normal	2076	11	11188	8402	37	115	55	65	49	45	23	87	39	36	31	33	30	34
h1196	TCGA-COAD	primary_tumor	0	0	94	169	0	0	0	0	0	0	0	0	0	0	0	0	0	0
h1197	TCGA-LAML	primary_blood_derived_cancer_-_peripheral_blood	10957	48	27701	44447	162	246	211	278	178	164	93	188	155	155	119	128	127	122
h1198	TCGA-BLCA	primary_tumor	0	0	183	203	0	0	0	0	0	0	0	0	0	0	0	0	0	0
h1199	TCGA-GBM	blood_derived_normal	8213	32	21314	29927	68	169	102	138	72	73	47	130	62	69	66	59	52	48
h1200	TCGA-PRAD	blood_derived_normal	0	0	136	154	0	0	0	0	0	0	0	0	0	0	0	0	0	0
h1201	TCGA-GBM	primary_tumor	4116	23	10551	9323	61	115	71	76	66	55	38	91	52	67	46	66	29	37
h1202	TCGA-UVM	primary_tumor	0	0	68	94	0	0	0	0	0	0	0	0	0	0	0	0	0	0
h1203	TCGA-DLBC	primary_tumor	7904	37	21751	17823	134	271	149	227	155	131	89	196	122	154	110	150	94	83
h1204	TCGA-COAD	blood_derived_normal	0	0	122	154	0	0	0	0	0	0	0	0	0	0	0	0	0	0
h1205	TCGA-BLCA	primary_tumor	0	0	113	139	0	0	0	0	0	0	0	0	0	0	0	0	0	0
h1206	TCGA-THCA	blood_derived_normal	5547	25	6837	20072	168	180	257	260	151	183	137	231	115	230	148	125	115	114
h1207	TCGA-LGG	blood_derived_normal	0	0	117	142	0	0	0	0	0	0	0	0	0	0	0	0	0	0
h1208	TCGA-KIRP	primary_tumor	8257	57	20602	15218	219	280	187	261	209	189	142	236	172	200	158	180	152	137
h1209	TCGA-PRAD	primary_tumor	0	0	173	157	0	0	0	0	0	0	0	0	0	0	0	0	0	0
h1210	TCGA-THCA	primary_tumor	9044	51	18245	13714	115	229	145	179	118	113	82	172	103	132	96	124	99	91
h1211	TCGA-SARC	primary_tumor	2954	12	16179	13547	66	174	54	87	60	55	29	108	47	47	44	49	49	40
h1212	TCGA-THCA	blood_derived_normal	4241	16	4596	14714	129	134	184	232	109	120	90	186	110	151	97	140	93	92
h1213	TCGA-HNSC	primary_tumor	0	0	215	208	0	0	0	0	0	0	0	0	0	0	0	0	0	0
h1214	TCGA-SKCM	primary_tumor	0	0	185	152	0	0	0	0	0	0	0	0	0	0	0	0	0	0
h1215	TCGA-UCEC	primary_tumor	0	0	141	170	0	0	0	0	0	0	0	0	0	0	0	0	0	0
h1216	TCGA-CESC	primary_tumor	0	0	156	163	0	0	0	0	0	0	0	0	0	0	0	0	0	0
h1217	TCGA-CESC	blood_derived_normal	0	0	114	108	0	0	0	0	0	0	0	0	0	0	0	0	0	0
h1218	TCGA-THCA	blood_derived_normal	3032	10	9716	35077	109	113	151	155	109	106	60	156	92	138	95	84	89	70
h1219	TCGA-BLCA	blood_derived_normal	0	0	135	71	0	0	0	0	0	0	0	0	0	0	0	0	0	0
h1220	TCGA-THCA	primary_tumor	10484	43	14415	43257	327	372	450	481	272	303	242	431	268	356	286	271	267	207
h1221	TCGA-THCA	primary_tumor	10154	45	12044	32871	313	379	425	442	294	290	262	413	267	341	249	420	228	191
h1222	TCGA-OV	primary_tumor	6801	29	24227	20851	117	223	138	185	135	103	87	161	99	119	91	103	105	78
h1223	TCGA-LUAD	solid_tissue_normal	6739	38	8456	7447	107	180	147	166	137	109	95	137	95	121	125	104	125	118
h1224	TCGA-HNSC	solid_tissue_normal	0	0	193	231	0	0	0	0	0	0	0	0	0	0	0	0	0	0
h1225	TCGA-PRAD	solid_tissue_normal	3545	23	9504	9002	79	106	90	89	79	77	68	80	72	72	63	90	69	58
h1226	TCGA-THCA	blood_derived_normal	0	0	347	513	0	0	0	0	0	0	0	0	0	0	0	0	0	0
h1227	TCGA-PRAD	primary_tumor	3614	14	12184	11164	41	134	64	66	51	57	38	95	43	54	39	34	34	31
h1228	TCGA-THCA	primary_tumor	8954	36	7956	20618	249	311	363	486	242	240	201	370	181	342	229	289	230	162
h1229	TCGA-THCA	primary_tumor	8588	31	8846	25455	281	304	387	347	240	255	193	345	232	307	205	231	179	196
h1230	TCGA-STAD	primary_tumor	0	0	101	103	0	0	0	0	0	0	0	0	0	0	0	0	0	0
h1231	TCGA-BRCA	blood_derived_normal	0	0	152	151	0	0	0	0	0	0	0	0	0	0	0	0	0	0
h1232	TCGA-ESCA	solid_tissue_normal	0	0	81	85	0	0	0	0	0	0	0	0	0	0	0	0	0	0
h1233	TCGA-STAD	primary_tumor	83	0	317	377	0	0	0	0	0	0	0	0	0	0	0	0	0	0
h1234	TCGA-SKCM	blood_derived_normal	0	0	232	232	0	0	0	0	0	0	0	0	0	0	0	0	0	0
h1235	TCGA-KIRP	primary_tumor	8875	53	40116	35473	219	332	245	276	245	193	169	331	199	190	182	171	174	150
h1236	TCGA-CESC	blood_derived_normal	0	0	156	97	0	0	0	0	0	0	0	0	0	0	0	0	0	0
h1237	TCGA-PRAD	blood_derived_normal	0	0	191	207	0	0	0	0	0	0	0	0	0	0	0	0	0	0
h1238	TCGA-COAD	primary_tumor	0	0	190	159	0	0	0	0	0	0	0	0	0	0	0	0	0	0
h1239	TCGA-SKCM	blood_derived_normal	0	0	286	274	0	0	0	0	0	0	0	0	0	0	0	0	0	0
h1240	TCGA-COAD	blood_derived_normal	0	0	105	162	0	0	0	0	0	0	0	0	0	0	0	0	0	0
h1241	TCGA-LUAD	primary_tumor	14852	90	21194	17008	296	335	340	459	343	277	217	359	253	327	267	288	256	234
h1242	TCGA-SKCM	blood_derived_normal	0	0	246	263	0	0	0	0	0	0	0	0	0	0	0	0	0	0
h1243	TCGA-UVM	blood_derived_normal	0	0	260	228	0	0	0	0	0	0	0	0	0	0	0	0	0	0
h1244	TCGA-PRAD	primary_tumor	0	0	73	130	0	0	0	0	0	0	0	0	0	0	0	0	0	0
h1245	TCGA-LGG	blood_derived_normal	2133	11	5416	6040	50	81	41	55	47	31	23	51	32	49	28	33	35	23
h1246	TCGA-LUAD	primary_tumor	0	0	183	176	0	0	0	0	0	0	0	0	0	0	0	0	0	0
h1247	TCGA-HNSC	primary_tumor	6521	41	30829	27288	141	250	162	190	144	127	89	227	107	126	117	128	100	95
h1248	TCGA-SKCM	blood_derived_normal	2154	3	3994	4033	14	100	21	42	28	21	24	43	24	20	18	28	14	19
h1249	TCGA-THCA	blood_derived_normal	4346	14	3290	9702	129	140	167	179	122	104	89	135	88	142	101	100	79	77
h1250	TCGA-GBM	primary_tumor	6995	27	20975	28175	66	166	101	121	78	92	58	119	69	94	58	97	83	65
h1251	TCGA-SARC	primary_tumor	12784	60	310451	274050	426	386	349	664	399	349	233	410	273	388	274	323	277	246
h1252	TCGA-LUAD	blood_derived_normal	15477	96	38863	32980	334	593	427	520	396	338	235	446	298	317	239	311	258	241
h1253	TCGA-THCA	blood_derived_normal	5120	16	3785	11984	122	147	185	167	129	111	92	181	81	176	82	119	112	69
h1254	TCGA-BLCA	solid_tissue_normal	0	0	182	298	0	0	0	0	0	0	0	0	0	0	0	0	0	0
h1255	TCGA-BLCA	primary_tumor	8355	37	6865	26843	222	344	362	354	215	248	180	326	210	278	195	216	182	173
h1256	TCGA-THCA	primary_tumor	2623	10	8889	8866	38	99	41	48	36	56	34	70	29	36	32	45	34	32
h1257	TCGA-PRAD	blood_derived_normal	3858	7	9345	14440	41	127	55	62	31	48	32	78	28	43	35	58	26	28
h1258	TCGA-LUAD	blood_derived_normal	6028	21	9450	8687	66	148	131	200	124	90	63	129	75	81	75	91	73	71
h1259	TCGA-KICH	solid_tissue_normal	2923	12	8460	7894	36	155	68	60	28	51	41	77	37	48	38	42	38	31
h1260	TCGA-LAML	solid_tissue_normal	20852	30	21206	30297	196	262	217	393	226	157	138	301	292	260	151	227	143	147
h1261	TCGA-BLCA	solid_tissue_normal	0	0	134	172	0	0	0	0	0	0	0	0	0	0	0	0	0	0
h1262	TCGA-THCA	primary_tumor	11868	46	10624	31431	361	419	502	527	333	353	276	518	302	444	314	313	300	273
h1263	TCGA-THCA	blood_derived_normal	3825	10	4055	9705	90	121	148	137	91	91	74	100	94	107	62	74	84	78
h1264	TCGA-BLCA	blood_derived_normal	0	0	198	162	0	0	0	0	0	0	0	0	0	0	0	0	0	0
h1265	TCGA-LUAD	blood_derived_normal	3760	23	9491	6570	67	118	83	70	75	57	56	109	58	73	70	63	57	46
h1266	TCGA-SKCM	blood_derived_normal	0	0	274	278	0	0	0	0	0	0	0	0	0	0	0	0	0	0
h1267	TCGA-THCA	primary_tumor	0	0	96	137	0	0	0	0	0	0	0	0	0	0	0	0	0	0
h1268	TCGA-STAD	solid_tissue_normal	0	0	171	153	0	0	0	0	0	0	0	0	0	0	0	0	0	0
h1269	TCGA-READ	solid_tissue_normal	4442	16	15265	12311	60	116	79	90	66	52	48	113	50	53	52	57	47	40
h1270	TCGA-BRCA	solid_tissue_normal	1751	11	9898	7234	29	93	37	61	39	36	20	61	31	31	21	26	30	33
h1271	TCGA-THCA	primary_tumor	0	0	162	190	0	0	0	0	0	0	0	0	0	0	0	0	0	0
h1272	TCGA-HNSC	solid_tissue_normal	0	0	275	244	0	0	0	0	0	0	0	0	0	0	0	0	0	0
h1273	TCGA-THCA	blood_derived_normal	3785	20	4817	12500	99	107	149	133	81	84	74	131	88	102	93	104	81	79
h1274	TCGA-BRCA	primary_tumor	9594	54	16367	13803	192	478	444	724	219	281	142	450	224	340	164	242	169	188
h1275	TCGA-UCEC	blood_derived_normal	2761	15	15419	11115	49	121	47	86	50	60	27	85	47	56	47	32	36	56
h1276	TCGA-COAD	primary_tumor	7285	43	25359	19904	160	261	134	225	161	126	86	179	114	146	103	149	101	93
h1277	TCGA-PRAD	blood_derived_normal	2386	10	7978	6775	29	109	41	51	23	35	21	59	35	28	29	48	26	25
h1278	TCGA-UCEC	primary_tumor	3990	28	24235	18426	90	222	93	113	121	98	56	185	70	94	79	62	71	68
h1279	TCGA-THCA	blood_derived_normal	4759	11	5518	16106	146	164	170	199	119	118	87	175	98	128	95	101	91	84
h1280	TCGA-LGG	blood_derived_normal	0	0	129	99	0	0	0	0	0	0	0	0	0	0	0	0	0	0
h1281	TCGA-COAD	primary_tumor	0	0	50	143	0	0	0	0	0	0	0	0	0	0	0	0	0	0
h1282	TCGA-UCEC	blood_derived_normal	0	0	160	188	0	0	0	0	0	0	0	0	0	0	0	0	0	0
h1283	TCGA-LUAD	primary_tumor	21670	119	45310	38745	437	695	494	674	492	405	318	556	385	425	327	395	299	290
h1284	TCGA-STAD	blood_derived_normal	0	0	124	187	0	0	0	0	0	0	0	0	0	0	0	0	0	0
h1285	TCGA-OV	primary_tumor	2656	20	5738	3070	39	100	69	111	46	57	30	81	46	51	44	29	18	30
h1286	TCGA-STAD	primary_tumor	8523	24	13632	39539	232	300	317	334	203	208	156	319	174	259	183	194	168	150
h1287	TCGA-THCA	blood_derived_normal	5956	19	6775	19123	133	176	215	208	146	149	119	198	136	170	144	206	124	94
h1288	TCGA-THCA	primary_tumor	10659	36	7654	21347	301	327	444	513	271	333	212	373	253	393	255	475	257	178
h1289	TCGA-GBM	primary_tumor	3449	11	10609	9278	61	90	68	79	53	53	39	79	47	63	37	51	44	37
h1290	TCGA-SKCM	blood_derived_normal	0	0	268	302	0	0	0	0	0	0	0	0	0	0	0	0	0	0
h1291	TCGA-UVM	primary_tumor	0	0	116	101	0	0	0	0	0	0	0	0	0	0	0	0	0	0
h1292	TCGA-LIHC	primary_tumor	8494	46	30510	23504	180	270	177	251	195	137	107	240	141	144	129	130	107	107
h1293	TCGA-HNSC	primary_tumor	0	0	261	259	0	0	0	0	0	0	0	0	0	0	0	0	0	0
h1294	TCGA-THCA	blood_derived_normal	4129	23	6012	17998	115	130	185	214	81	128	77	171	94	165	96	92	79	81
h1295	TCGA-UCEC	blood_derived_normal	1664	11	8512	5949	40	102	25	53	34	30	21	74	32	35	23	25	24	27
h1296	TCGA-SARC	blood_derived_normal	2628	9	13023	12695	72	132	51	92	52	47	35	83	45	55	38	39	39	43
h1297	TCGA-CESC	primary_tumor	0	0	108	104	3227	0	0	0	0	0	0	0	0	0	0	0	0	0
h1298	TCGA-HNSC	primary_tumor	0	0	283	313	0	0	0	0	0	0	0	0	0	0	0	0	0	0
h1299	TCGA-THCA	blood_derived_normal	1879	12	6497	6006	26	86	34	42	34	37	15	49	24	30	20	19	25	25
h1300	TCGA-COAD	primary_tumor	0	0	149	173	0	0	0	0	0	0	0	0	0	0	0	0	0	0
h1301	TCGA-ESCA	blood_derived_normal	0	0	188	212	0	0	0	0	0	0	0	0	0	0	0	0	0	0
h1302	TCGA-THCA	blood_derived_normal	0	0	68	87	0	0	0	0	0	0	0	0	0	0	0	0	0	0
h1303	TCGA-GBM	blood_derived_normal	4183	21	10547	8469	70	137	73	95	75	73	61	102	53	61	57	58	52	51
h1304	TCGA-BRCA	blood_derived_normal	6804	32	9184	7794	63	159	218	393	101	142	66	228	76	160	76	107	62	66
h1305	TCGA-LUAD	primary_tumor	0	0	251	165	0	0	0	0	0	0	0	0	0	0	0	0	0	0
h1306	TCGA-SKCM	blood_derived_normal	0	0	239	258	0	0	0	0	0	0	0	0	0	0	0	0	0	0
h1307	TCGA-BLCA	blood_derived_normal	0	0	167	185	0	0	0	0	0	0	0	0	0	0	0	0	0	0
h1308	TCGA-THCA	blood_derived_normal	4512	24	2932	8950	124	175	212	213	130	111	94	183	114	141	112	108	93	94
h1309	TCGA-LAML	solid_tissue_normal	5692	27	10008	21286	62	142	85	99	88	79	45	97	53	64	39	58	41	28
h1310	TCGA-SKCM	blood_derived_normal	3120	21	6308	5907	63	136	52	64	70	47	36	78	51	54	41	79	47	37
h1311	TCGA-HNSC	blood_derived_normal	3806	19	11598	9814	55	117	56	71	56	55	50	107	44	47	47	58	37	42
h1312	TCGA-BLCA	primary_tumor	0	0	198	215	0	0	0	0	0	0	0	0	0	0	0	0	0	0
h1313	TCGA-COAD	primary_tumor	0	0	364	821	0	0	0	0	0	0	0	0	0	0	0	0	0	0
h1314	TCGA-CESC	blood_derived_normal	0	0	140	132	0	0	0	0	0	0	0	0	0	0	0	0	0	0
h1315	TCGA-SKCM	primary_tumor	0	0	104	151	0	0	0	0	0	0	0	0	0	0	0	0	0	0
h1316	TCGA-HNSC	primary_tumor	0	0	290	272	1027	0	0	0	0	0	0	0	0	0	0	0	0	0
h1317	TCGA-SKCM	metastatic	0	0	141	147	0	0	0	0	0	0	0	0	0	0	0	0	0	0
h1318	TCGA-CESC	blood_derived_normal	3231	18	12389	8920	59	121	51	67	59	43	27	108	48	39	44	62	36	31
h1319	TCGA-THCA	primary_tumor	11942	64	18258	58578	429	397	532	583	335	378	274	505	268	450	321	379	302	255
h1320	TCGA-THCA	blood_derived_normal	3860	11	6609	24876	112	132	194	185	91	117	86	188	105	136	109	95	82	87
h1321	TCGA-THCA	solid_tissue_normal	4782	20	4095	12500	161	132	191	221	143	121	96	199	104	157	117	119	123	105
h1322	TCGA-READ	primary_tumor	0	0	125	62	0	0	0	0	0	0	0	0	0	0	0	0	0	0
h1323	TCGA-LUAD	blood_derived_normal	16105	108	35504	29457	358	555	447	515	401	298	243	455	296	363	261	274	266	248
h1324	TCGA-GBM	primary_tumor	26655	87	40646	59151	326	505	369	623	330	286	308	469	306	461	313	358	284	229
h1325	TCGA-LUAD	primary_tumor	0	0	270	740	0	0	0	0	0	0	0	0	0	0	0	0	0	0
h1326	TCGA-SKCM	blood_derived_normal	2998	13	4821	4615	36	108	43	46	32	35	29	59	41	35	34	33	31	27
h1327	TCGA-BLCA	blood_derived_normal	0	0	164	229	0	0	0	0	0	0	0	0	0	0	0	0	0	0
h1328	TCGA-GBM	primary_tumor	3559	25	7316	5087	109	122	80	106	80	91	51	109	59	97	65	78	70	62
h1329	TCGA-COAD	blood_derived_normal	6340	36	24344	20957	94	181	123	151	100	88	82	148	103	82	77	79	62	68
h1330	TCGA-STAD	primary_tumor	0	0	72	120	0	0	0	0	0	0	0	0	0	8	0	0	0	0
h1331	TCGA-UVM	primary_tumor	0	0	101	101	0	0	0	0	0	0	0	0	0	0	0	0	0	0
h1332	TCGA-THCA	solid_tissue_normal	4814	17	5141	15280	136	148	190	200	146	135	109	177	111	131	98	118	106	96
h1333	TCGA-THCA	primary_tumor	10141	39	10121	31697	338	305	464	522	295	316	225	414	268	403	271	305	253	230
h1334	TCGA-LGG	blood_derived_normal	2590	7	7866	8713	51	85	36	47	36	44	24	69	36	33	34	41	27	24
h1335	TCGA-GBM	blood_derived_normal	2804	12	8781	6987	52	102	70	72	58	56	33	91	71	55	44	50	41	34
h1336	TCGA-THCA	primary_tumor	9770	41	9978	27285	271	297	419	438	249	298	204	380	222	372	261	267	216	181
h1337	TCGA-LUAD	blood_derived_normal	8064	18	7345	7475	40	130	88	83	45	65	61	133	66	70	45	63	37	45
h1338	TCGA-LAML	primary_blood_derived_cancer_-_peripheral_blood	5988	21	9654	18370	36	128	79	96	57	48	43	87	45	43	53	39	42	33
h1339	TCGA-SARC	primary_tumor	4574	24	20007	17320	52	218	64	77	68	41	36	91	65	63	40	52	41	44
h1340	TCGA-PRAD	solid_tissue_normal	12024	77	12795	13270	175	351	242	265	208	182	155	266	161	147	150	192	128	129
h1341	TCGA-SKCM	metastatic	0	0	191	230	0	0	0	0	0	0	0	0	0	0	0	0	0	0
h1342	TCGA-PRAD	primary_tumor	0	0	134	184	0	0	0	0	0	0	0	0	0	0	0	0	0	0
h1343	TCGA-HNSC	primary_tumor	0	0	182	177	0	0	0	0	0	0	0	0	0	0	0	0	0	0
h1344	TCGA-STAD	primary_tumor	19121	55	19222	13866	218	336	192	723	282	227	174	404	201	277	249	278	176	199
h1345	TCGA-THCA	blood_derived_normal	0	0	196	252	0	0	0	0	0	0	0	0	0	0	0	0	0	0
h1346	TCGA-KIRC	solid_tissue_normal	2700	20	6826	3896	55	111	60	74	65	52	39	83	57	64	57	46	45	45
h1347	TCGA-THCA	primary_tumor	10013	45	18893	66112	319	301	460	493	310	282	234	383	241	353	251	269	234	215
h1348	TCGA-PRAD	blood_derived_normal	2432	7	6485	5619	29	84	47	42	30	28	27	56	29	33	24	37	29	29
h1349	TCGA-THCA	primary_tumor	12572	65	24812	19277	161	300	202	269	190	168	137	248	180	187	137	164	150	150
h1350	TCGA-UCEC	blood_derived_normal	1496	4	10177	8717	29	77	31	42	23	26	17	60	17	21	15	38	17	21
h1351	TCGA-LUAD	blood_derived_normal	6237	30	8844	8019	85	162	132	286	104	92	86	141	106	101	74	68	64	94
h1352	TCGA-HNSC	blood_derived_normal	0	0	555	474	0	0	0	0	0	0	0	0	0	0	0	0	0	0
h1353	TCGA-LUAD	blood_derived_normal	4626	24	7501	6835	75	137	103	130	85	74	63	108	63	76	66	79	56	47
h1354	TCGA-LUAD	blood_derived_normal	5801	27	7865	6867	81	160	115	146	73	66	60	115	72	72	64	93	70	57
h1355	TCGA-BRCA	primary_tumor	5834	17	30388	21554	98	223	102	142	88	76	44	191	84	77	63	56	58	47
h1356	TCGA-GBM	blood_derived_normal	2669	13	8464	5807	46	109	53	71	53	50	55	74	46	57	51	62	49	39
h1357	TCGA-COAD	blood_derived_normal	0	0	301	237	0	0	0	0	0	0	0	0	0	0	0	0	0	0
h1358	TCGA-LUAD	primary_tumor	5078	25	12357	9818	83	176	106	163	98	96	70	139	95	113	73	89	87	73
h1359	TCGA-THCA	primary_tumor	7610	29	6317	19584	263	269	330	408	222	242	169	322	202	283	195	244	188	145
h1360	TCGA-THCA	blood_derived_normal	4422	20	4596	12701	132	145	191	213	120	128	93	170	118	146	122	105	123	97
h1361	TCGA-LUAD	blood_derived_normal	0	0	100	143	0	0	0	0	0	0	0	0	0	0	0	0	0	0
h1362	TCGA-KICH	solid_tissue_normal	6416	34	26484	27267	102	172	120	187	104	92	75	164	87	109	84	101	77	68
h1363	TCGA-HNSC	blood_derived_normal	0	0	211	216	0	0	0	0	0	0	0	0	0	0	0	0	0	0
h1364	TCGA-BLCA	primary_tumor	0	0	182	193	0	0	0	0	0	0	0	0	0	0	0	0	0	0
h1365	TCGA-SKCM	metastatic	0	0	238	197	0	0	0	0	0	0	0	0	0	0	0	0	0	0
h1366	TCGA-BRCA	primary_tumor	5351	45	8728	8541	137	184	217	489	133	179	112	222	125	268	122	183	114	111
h1367	TCGA-SKCM	metastatic	0	0	138	189	0	0	0	0	0	0	0	0	0	0	0	0	0	0
h1368	TCGA-THCA	blood_derived_normal	4548	15	4832	13962	125	137	164	177	106	107	84	150	94	135	116	130	109	82
h1369	TCGA-THCA	primary_tumor	9620	30	18037	61587	306	307	449	472	303	290	222	406	243	407	273	280	214	225
h1370	TCGA-SARC	blood_derived_normal	2529	12	15762	15940	36	91	39	75	38	38	20	71	31	28	22	48	21	20
h1371	TCGA-THCA	primary_tumor	9792	37	10523	30987	291	336	439	443	271	301	193	417	201	341	193	263	215	185
h1372	TCGA-KIRP	blood_derived_normal	6817	46	20424	20461	92	178	122	159	118	116	94	184	112	102	104	96	91	76
h1373	TCGA-HNSC	solid_tissue_normal	3817	30	5579	3652	51	108	49	95	57	50	43	85	50	66	45	60	58	39
h1374	TCGA-LUAD	primary_tumor	0	0	117	130	0	0	0	0	0	0	0	0	0	0	0	0	0	0
h1375	TCGA-UCEC	primary_tumor	0	0	181	267	0	0	0	0	0	0	0	0	0	0	0	0	0	0
h1376	TCGA-LUAD	primary_tumor	22846	140	36113	30478	416	672	527	679	525	399	367	595	363	471	356	405	342	317
h1377	TCGA-OV	primary_tumor	5388	36	18110	14978	106	231	116	163	140	123	75	167	84	92	90	93	99	80
h1378	TCGA-UCEC	blood_derived_normal	2970	21	17182	13999	52	110	68	85	62	61	38	83	54	49	42	41	40	42
h1379	TCGA-SARC	blood_derived_normal	3008	18	12158	9885	54	123	57	84	47	62	50	95	46	61	51	39	39	39
h1380	TCGA-SKCM	primary_tumor	0	0	304	305	0	0	0	0	0	0	0	0	0	0	0	0	0	0
h1381	TCGA-THCA	blood_derived_normal	3233	11	4613	14948	86	94	144	169	80	117	69	161	66	140	94	88	77	61
h1382	TCGA-THCA	primary_tumor	11236	60	12205	31779	352	397	468	479	332	357	258	445	279	399	309	310	302	245
h1383	TCGA-CESC	primary_tumor	0	0	93	102	10327	0	0	0	0	0	0	0	0	0	0	0	0	0
h1384	TCGA-STAD	solid_tissue_normal	0	0	326	329	0	0	0	0	0	0	0	0	0	0	0	0	0	0
h1385	TCGA-PRAD	blood_derived_normal	0	0	154	125	0	0	0	0	0	0	0	0	0	0	0	0	0	0
h1386	TCGA-LUAD	primary_tumor	3	0	280	1850	0	0	0	0	0	0	0	0	0	0	0	0	0	0
h1387	TCGA-ESCA	blood_derived_normal	0	0	179	237	0	0	0	0	0	0	0	0	0	0	0	0	0	0
h1388	TCGA-LIHC	blood_derived_normal	4882	25	11123	8965	70	118	74	122	77	58	62	94	69	85	53	83	66	58
h1389	TCGA-BLCA	primary_tumor	0	0	114	184	0	0	0	0	0	0	0	0	0	0	0	0	0	0
h1390	TCGA-OV	blood_derived_normal	2023	16	8067	7297	27	74	39	45	28	34	18	62	25	28	26	24	25	19
h1391	TCGA-GBM	blood_derived_normal	6867	28	10512	13599	69	148	84	136	90	79	49	104	102	86	56	100	53	58
h1392	TCGA-LUAD	solid_tissue_normal	0	0	63	94	0	0	0	0	0	0	0	0	0	0	0	0	0	0
h1393	TCGA-KIRP	blood_derived_normal	4178	19	14233	11274	89	143	97	101	74	66	54	110	71	84	64	67	62	64
h1394	TCGA-SKCM	blood_derived_normal	1710	9	3443	4325	26	80	35	34	24	26	21	43	23	23	22	20	38	32
h1395	TCGA-PRAD	primary_tumor	0	0	190	232	0	0	0	0	0	0	0	0	0	0	0	0	0	0
h1396	TCGA-SKCM	metastatic	0	0	326	219	0	0	0	0	0	0	0	0	0	0	0	0	0	0
h1397	TCGA-GBM	blood_derived_normal	6831	45	10234	8087	90	163	108	143	108	101	95	121	91	95	109	106	75	86
h1398	TCGA-COAD	blood_derived_normal	2776	12	2345	1813	23	132	97	102	35	54	22	98	23	45	23	36	37	22
h1399	TCGA-THCA	primary_tumor	12725	47	9219	22393	397	373	702	538	407	384	285	506	289	482	295	358	288	245
h1400	TCGA-SKCM	blood_derived_normal	0	0	262	289	0	0	0	0	0	0	0	0	0	0	0	0	0	0
h1401	TCGA-THCA	primary_tumor	11745	40	23579	68392	376	396	488	590	337	332	252	537	292	417	313	314	300	256
h1402	TCGA-LGG	primary_tumor	11016	39	25236	17646	183	232	185	264	166	140	116	240	125	169	122	166	147	98
h1403	TCGA-LUAD	primary_tumor	10593	52	13430	11808	192	216	209	249	186	155	171	226	171	188	151	176	167	133
h1404	TCGA-THCA	solid_tissue_normal	4907	21	4609	13608	129	158	187	195	160	133	103	195	128	184	149	156	109	97
h1405	TCGA-GBM	primary_tumor	4485	19	9443	7976	62	110	44	84	63	69	45	97	43	59	56	71	47	50
h1406	TCGA-SARC	blood_derived_normal	2151	5	12705	11853	33	124	36	57	21	37	21	72	32	28	28	30	18	28
h1407	TCGA-PRAD	solid_tissue_normal	0	0	160	200	0	0	0	0	0	0	0	0	0	0	0	0	0	0
h1408	TCGA-THCA	primary_tumor	10461	47	9142	27706	356	386	477	482	292	320	236	447	261	411	242	295	212	211
h1409	TCGA-UVM	primary_tumor	0	0	137	88	0	0	0	0	0	0	0	0	0	0	0	0	0	0
h1410	TCGA-GBM	blood_derived_normal	7358	39	22492	32460	91	149	101	147	106	90	62	117	68	80	78	73	52	64
h1411	TCGA-LUAD	primary_tumor	16012	76	15901	14835	242	269	262	493	269	219	192	301	210	248	183	223	241	182
h1412	TCGA-UCEC	primary_tumor	5125	18	23142	20426	75	260	86	107	74	64	44	130	54	65	54	55	54	55
h1413	TCGA-THCA	primary_tumor	2	0	256	239	0	0	0	0	0	0	0	0	0	0	0	0	0	0
h1414	TCGA-HNSC	primary_tumor	768	5	2785	2492	85	23	23	384	9	11	17	21	9	7	13	11	12	9
h1415	TCGA-BLCA	primary_tumor	0	0	151	182	0	0	0	0	0	0	0	0	0	0	0	0	0	0
h1416	TCGA-UCEC	primary_tumor	0	0	230	293	0	0	0	0	0	0	0	0	0	0	0	0	0	0
h1417	TCGA-UCEC	blood_derived_normal	0	0	230	264	0	0	0	0	0	0	0	0	0	0	0	0	0	0
h1418	TCGA-THCA	primary_tumor	11963	37	13553	40747	337	386	511	441	310	295	235	434	257	344	258	296	261	209
h1419	TCGA-GBM	primary_tumor	3381	10	8702	6305	51	113	56	74	47	34	36	75	52	27	32	36	34	34
h1420	TCGA-SKCM	metastatic	0	0	244	260	0	0	0	0	0	0	0	0	0	0	0	0	0	0
h1421	TCGA-SKCM	blood_derived_normal	0	0	199	211	0	0	0	0	0	0	0	0	0	0	0	0	0	0
h1422	TCGA-THCA	blood_derived_normal	4284	16	10289	31736	127	145	185	157	101	112	95	181	115	125	91	107	102	71
h1423	TCGA-LUSC	solid_tissue_normal	8537	35	15447	15175	73	232	112	110	82	88	63	127	88	103	86	76	65	82
h1424	TCGA-COAD	solid_tissue_normal	0	0	54	116	0	0	0	0	0	0	0	0	0	0	0	0	0	0
h1425	TCGA-COAD	blood_derived_normal	8016	39	12689	8553	204	173	133	256	197	184	118	202	139	176	132	163	128	118
h1426	TCGA-UCEC	blood_derived_normal	3832	19	11955	9451	58	140	72	99	72	54	46	102	60	67	56	58	45	55
h1427	TCGA-GBM	primary_tumor	10670	37	21625	16741	93	219	118	190	110	88	77	158	105	115	79	99	84	85
h1428	TCGA-BRCA	primary_tumor	4185	29	14399	8937	83	159	99	113	95	107	60	136	80	88	47	82	46	78
h1429	TCGA-GBM	primary_tumor	5291	22	9850	7851	62	136	73	90	81	75	53	131	77	70	72	75	67	65
h1430	TCGA-LAML	primary_blood_derived_cancer_-_peripheral_blood	9613	31	11199	19417	105	134	80	130	119	70	68	93	88	75	68	88	64	72
h1431	TCGA-READ	blood_derived_normal	0	0	268	386	0	0	0	0	0	0	0	0	0	0	0	0	0	0
h1432	TCGA-THCA	primary_tumor	10566	45	17750	54513	358	374	439	512	322	303	230	431	271	379	277	309	232	263
h1433	TCGA-COAD	blood_derived_normal	0	0	175	132	0	0	0	0	0	0	0	0	0	0	0	0	0	0
h1434	TCGA-THCA	primary_tumor	19811	111	25139	66897	684	585	744	887	635	607	486	720	513	688	664	650	522	494
h1435	TCGA-THCA	primary_tumor	0	0	288	272	0	0	0	0	0	0	0	0	0	0	0	0	0	0
h1436	TCGA-PRAD	primary_tumor	0	0	131	200	0	0	0	0	0	0	0	0	0	0	0	0	0	0
h1437	TCGA-THCA	primary_tumor	10165	45	23326	17787	106	249	125	201	134	112	99	167	113	136	110	116	98	115
h1438	TCGA-OV	blood_derived_normal	2564	21	8691	6426	65	111	78	85	83	66	54	95	58	64	62	58	68	56
h1439	TCGA-LUAD	primary_tumor	6038	31	6909	6302	76	170	92	106	99	86	68	145	67	104	79	86	76	74
h1440	TCGA-LUAD	primary_tumor	0	0	105	76	0	0	0	0	0	0	0	0	0	0	0	0	0	0
h1441	TCGA-PRAD	blood_derived_normal	0	0	128	134	0	0	0	0	0	0	0	0	0	0	0	0	0	0
h1442	TCGA-HNSC	blood_derived_normal	0	0	199	228	10	0	0	0	0	0	0	0	0	0	0	0	0	0
h1443	TCGA-STAD	blood_derived_normal	6681	27	11991	8765	69	161	81	129	88	70	49	123	73	91	61	73	71	65
h1444	TCGA-LUAD	primary_tumor	14992	80	19345	16199	315	336	358	466	318	275	212	376	270	323	268	249	254	236
h1445	TCGA-THCA	blood_derived_normal	4139	11	5331	13346	121	143	173	153	103	113	91	151	84	133	109	120	86	79
h1446	TCGA-LUAD	primary_tumor	0	0	131	456	0	0	0	0	0	0	0	0	0	0	0	0	0	0
h1447	TCGA-OV	blood_derived_normal	2024	8	2546	1652	27	56	53	76	37	31	22	55	32	41	20	26	23	25
h1448	TCGA-THCA	primary_tumor	10148	43	6576	16548	301	334	408	409	282	239	228	383	244	325	224	245	213	179
h1449	TCGA-BLCA	primary_tumor	0	0	172	161	0	0	0	0	0	0	0	0	0	0	0	0	0	0
h1450	TCGA-SKCM	blood_derived_normal	0	0	370	492	0	0	0	0	0	0	0	0	0	0	0	0	0	0
h1451	TCGA-LGG	blood_derived_normal	0	0	197	151	0	0	0	0	0	0	0	0	0	0	0	0	0	0
h1452	TCGA-KICH	primary_tumor	10970	75	33494	28161	215	371	226	342	244	210	192	315	225	214	175	212	184	175
h1453	TCGA-COAD	blood_derived_normal	0	0	72	156	0	0	0	0	0	0	0	0	0	0	0	0	0	0
h1454	TCGA-STAD	solid_tissue_normal	9691	46	10623	7589	135	206	146	179	153	135	111	178	121	137	126	151	103	123
h1455	TCGA-THCA	primary_tumor	0	0	251	198	0	0	0	0	0	0	0	0	0	0	0	0	0	0
h1456	TCGA-BLCA	blood_derived_normal	2588	21	6936	6837	36	128	48	59	50	60	38	69	43	45	40	59	43	32
h1457	TCGA-COAD	primary_tumor	0	0	60	146	0	0	0	0	0	0	0	0	0	0	0	0	0	0
h1458	TCGA-THCA	blood_derived_normal	4957	9	5402	47938	148	154	222	268	142	156	103	209	113	190	109	165	106	104
h1459	TCGA-STAD	primary_tumor	0	0	106	149	0	0	0	0	0	0	0	0	0	0	0	0	0	0
h1460	TCGA-LUAD	primary_tumor	0	0	56	113	0	0	0	0	0	0	0	0	0	0	0	0	0	0
h1461	TCGA-UCEC	blood_derived_normal	0	0	102	123	0	0	0	0	0	0	0	0	0	0	0	0	0	0
h1462	TCGA-BRCA	primary_tumor	3745	14	17523	12625	41	202	64	92	43	37	35	105	50	47	44	64	36	37
h1463	TCGA-PRAD	primary_tumor	0	0	173	128	0	0	0	0	0	0	0	0	0	0	0	0	0	0
h1464	TCGA-LUAD	primary_tumor	0	0	148	153	0	0	0	0	0	0	0	0	0	0	0	0	0	0
h1465	TCGA-THCA	blood_derived_normal	7093	34	11660	9163	92	142	92	127	91	70	47	118	71	116	90	76	73	67
h1466	TCGA-HNSC	blood_derived_normal	1	0	164	177	0	0	0	0	0	0	0	0	0	0	0	0	0	0
h1467	TCGA-STAD	solid_tissue_normal	3235	10	9436	31462	85	108	152	132	73	104	59	143	83	117	79	84	65	61
h1468	TCGA-CESC	blood_derived_normal	0	0	108	135	0	0	0	0	0	0	0	0	0	0	0	0	0	0
h1469	TCGA-THCA	blood_derived_normal	0	0	213	262	0	0	0	0	0	0	0	0	0	0	0	0	0	0
h1470	TCGA-PRAD	solid_tissue_normal	0	0	161	187	0	0	0	0	0	0	0	0	0	0	0	0	0	0
h1471	TCGA-LUAD	primary_tumor	0	0	155	182	0	0	0	0	0	0	0	0	0	0	0	0	0	0
h1472	TCGA-PRAD	primary_tumor	0	0	262	242	0	0	0	0	0	0	0	0	0	0	0	0	0	0
h1473	TCGA-COAD	blood_derived_normal	4912	17	17293	17103	67	136	79	112	70	74	45	103	76	87	50	71	49	47
h1474	TCGA-PRAD	blood_derived_normal	2943	9	8737	15415	35	98	28	50	28	41	26	59	22	40	16	41	16	25
h1475	TCGA-SKCM	metastatic	0	0	311	321	0	0	0	0	0	0	0	0	0	0	0	0	0	0
h1476	TCGA-KIRP	primary_tumor	12800	74	24154	20090	306	391	272	461	327	294	228	371	237	277	238	266	224	245
h1477	TCGA-COAD	blood_derived_normal	0	0	16218	16368	0	0	0	0	0	0	0	0	0	0	0	0	0	0
h1478	TCGA-THCA	blood_derived_normal	0	0	150	159	0	0	0	0	0	0	0	0	0	0	0	0	0	0
h1479	TCGA-LUAD	blood_derived_normal	0	0	286	1044	0	0	0	0	0	0	0	0	0	0	0	0	0	0
h1480	TCGA-SKCM	metastatic	0	0	302	307	0	0	0	0	0	0	0	0	0	0	0	0	0	0
h1481	TCGA-STAD	primary_tumor	0	0	92	113	0	0	0	0	0	0	0	0	0	0	0	0	0	0
h1482	TCGA-SARC	primary_tumor	5040	14	32352	29684	73	234	105	118	79	82	55	145	64	92	54	82	47	56
h1483	TCGA-SKCM	blood_derived_normal	3201	20	8410	8117	53	120	66	74	68	60	42	65	38	40	46	50	63	28
h1484	TCGA-LUAD	primary_tumor	6780	31	12542	8857	119	178	84	138	107	107	89	141	89	102	86	92	74	71
h1485	TCGA-HNSC	primary_tumor	0	0	170	140	0	0	0	15858	0	0	0	0	1	0	0	0	0	0
h1486	TCGA-LAML	solid_tissue_normal	31039	65	21326	28099	258	317	261	404	332	227	162	296	292	267	234	231	175	167
h1487	TCGA-THCA	primary_tumor	0	0	135	279	0	0	0	0	0	0	0	0	0	0	0	0	0	0
h1488	TCGA-LUAD	primary_tumor	8049	68	15693	13222	167	361	227	265	206	184	139	294	228	187	154	183	161	127
h1489	TCGA-READ	primary_tumor	0	0	74	157	0	0	0	0	0	0	0	0	0	0	0	0	0	0
h1490	TCGA-PRAD	solid_tissue_normal	0	0	144	141	0	0	0	0	0	0	0	0	0	0	0	0	0	0
h1491	TCGA-LAML	primary_blood_derived_cancer_-_peripheral_blood	9351	28	19430	18200	129	205	130	190	149	130	88	167	113	131	88	106	77	81
h1492	TCGA-LUAD	solid_tissue_normal	0	0	65	71	0	0	0	0	0	0	0	0	0	0	0	0	0	0
h1493	TCGA-KIRC	solid_tissue_normal	1996	8	5093	2788	31	80	37	40	36	31	23	60	23	48	23	27	27	22
h1494	TCGA-SKCM	blood_derived_normal	2264	5	7941	8157	35	91	37	44	48	31	31	59	31	34	30	30	35	24
h1495	TCGA-READ	primary_tumor	0	0	97	109	0	0	0	0	0	0	0	0	0	0	0	0	0	0
h1496	TCGA-STAD	blood_derived_normal	0	0	237	306	0	0	0	0	0	0	0	0	0	0	0	0	0	0
h1497	TCGA-UCEC	primary_tumor	0	0	224	205	0	0	0	0	0	0	0	0	0	0	0	0	0	0
h1498	TCGA-THCA	primary_tumor	12295	42	18082	61838	401	392	536	543	357	321	268	465	305	393	291	397	267	226
h1499	TCGA-HNSC	primary_tumor	0	0	54	44	0	0	0	0	0	0	0	0	0	0	0	0	0	0
h1500	TCGA-SKCM	blood_derived_normal	0	0	162	193	0	0	0	0	0	0	0	0	0	0	0	0	0	0
h1501	TCGA-THCA	blood_derived_normal	0	0	331	355	0	0	0	0	0	0	0	0	0	0	0	0	0	0
h1502	TCGA-BLCA	blood_derived_normal	2417	14	7225	6994	22	100	33	41	37	41	23	62	27	29	27	28	19	28
h1503	TCGA-LGG	blood_derived_normal	0	0	163	142	0	0	0	0	0	0	0	0	0	0	0	0	0	0
h1504	TCGA-SKCM	metastatic	0	0	157	153	0	0	0	0	0	0	0	0	0	0	0	0	0	0
h1505	TCGA-STAD	blood_derived_normal	0	0	165	242	0	0	0	0	0	0	0	0	0	0	0	0	0	0
h1506	TCGA-PRAD	blood_derived_normal	2255	12	8175	7484	22	92	32	40	23	23	23	60	29	26	19	32	19	19
h1507	TCGA-THCA	primary_tumor	15050	59	10721	29910	397	508	593	606	366	418	279	677	280	482	363	379	294	224
h1508	TCGA-SKCM	metastatic	0	0	150	144	0	0	0	0	0	0	0	0	0	0	0	0	0	0
h1509	TCGA-UVM	blood_derived_normal	0	0	109	94	0	0	0	0	0	0	0	0	0	0	0	0	0	0
h1510	TCGA-ESCA	primary_tumor	0	0	97	83	0	0	0	0	0	0	0	0	0	0	0	0	0	0
h1511	TCGA-HNSC	blood_derived_normal	0	0	230	262	0	0	0	0	0	0	0	0	0	0	0	0	0	0
h1512	TCGA-LUAD	primary_tumor	0	0	44	67	0	0	0	0	0	0	0	0	0	0	0	0	0	0
h1513	TCGA-COAD	primary_tumor	8049	44	29992	22717	175	276	178	241	165	153	114	256	140	159	142	181	117	91
h1514	TCGA-THCA	blood_derived_normal	5260	33	5163	15310	233	203	245	244	177	211	172	245	192	267	179	239	165	159
h1515	TCGA-LAML	primary_blood_derived_cancer_-_peripheral_blood	7416	26	18712	94109	93	150	109	144	111	100	72	112	81	85	79	76	76	65
h1516	TCGA-THCA	primary_tumor	0	0	193	183	0	0	0	0	0	0	0	0	0	0	0	0	0	0
h1517	TCGA-LIHC	primary_tumor	9238	61	33182	26863	193	292	178	254	226	195	134	257	163	176	129	156	181	136
h1518	TCGA-LUAD	blood_derived_normal	3151	15	5598	4854	38	95	50	55	36	34	28	65	24	38	22	33	33	30
h1519	TCGA-LUSC	primary_tumor	10606	45	23549	17503	161	295	148	188	160	154	117	220	142	157	138	170	110	139
h1520	TCGA-SKCM	blood_derived_normal	0	0	179	139	0	0	0	0	0	0	0	0	0	0	0	0	0	0
h1521	TCGA-THCA	blood_derived_normal	3968	12	3847	11095	146	148	166	159	121	110	83	170	122	144	112	91	90	84
h1522	TCGA-BLCA	solid_tissue_normal	0	0	226	221	0	0	0	0	0	0	0	0	0	0	0	0	0	0
h1523	TCGA-HNSC	primary_tumor	5500	33	14251	11942	80	159	95	82431	93	84	47	122	66	83	60	61	56	54
h1524	TCGA-UCEC	primary_tumor	0	0	327	429	0	0	0	0	0	0	0	0	0	0	0	0	0	0
h1525	TCGA-UCEC	blood_derived_normal	0	0	148	200	0	0	0	0	0	0	0	0	0	0	0	0	0	0
h1526	TCGA-LIHC	solid_tissue_normal	5107	37	15510	12619	105	169	118	175	134	91	77	148	103	100	108	107	82	88
h1527	TCGA-SKCM	metastatic	2973	8	5848	5406	36	110	41	82	45	48	35	73	42	34	24	41	32	22
h1528	TCGA-THCA	primary_tumor	9256	34	11448	35608	308	369	409	455	264	242	186	379	216	330	211	309	211	176
h1529	TCGA-SARC	solid_tissue_normal	2800	14	13932	10641	54	161	66	793	40	45	36	75	39	44	49	38	26	29
h1530	TCGA-BLCA	solid_tissue_normal	0	0	194	179	0	0	0	0	0	0	0	0	0	0	0	0	0	0
h1531	TCGA-UVM	primary_tumor	0	0	108	108	0	0	0	0	0	0	0	0	0	0	0	0	0	0
h1532	TCGA-SKCM	blood_derived_normal	0	0	223	259	0	0	0	0	0	0	0	0	0	0	0	0	0	0
h1533	TCGA-THCA	solid_tissue_normal	4284	26	11638	11130	61	150	54	68	55	79	57	98	50	58	51	65	38	52
h1534	TCGA-COAD	blood_derived_normal	0	0	60	83	0	0	0	0	0	0	0	0	0	0	0	0	0	0
h1535	TCGA-GBM	primary_tumor	3879	37	8287	6499	115	174	94	159	112	97	103	121	95	106	103	99	112	74
h1536	TCGA-STAD	solid_tissue_normal	0	0	187	187	0	0	0	0	0	0	0	0	0	0	0	0	0	0
h1537	TCGA-THCA	primary_tumor	9672	44	6137	15813	300	341	350	362	221	235	206	339	228	309	229	254	199	185
h1538	TCGA-THCA	solid_tissue_normal	7531	28	13578	10424	82	168	79	109	78	54	60	109	67	101	71	88	69	49
h1539	TCGA-LIHC	blood_derived_normal	4942	33	17002	13975	121	192	127	187	151	102	93	171	101	123	117	106	95	84
h1540	TCGA-THCA	primary_tumor	10793	42	8140	23285	313	356	427	412	284	272	207	410	204	343	268	313	249	204
h1541	TCGA-THCA	blood_derived_normal	4332	19	4961	15861	125	155	185	175	118	108	101	182	121	164	118	92	99	93
h1542	TCGA-THCA	blood_derived_normal	0	0	257	277	0	0	0	0	0	0	0	0	0	0	0	0	0	0
h1543	TCGA-KIRC	solid_tissue_normal	3217	17	14804	14007	68	125	75	101	77	54	37	117	76	54	46	52	37	45
h1544	TCGA-SKCM	metastatic	0	0	149	197	0	0	0	0	0	0	0	0	0	0	0	0	0	0
h1545	TCGA-PRAD	primary_tumor	0	0	73	81	0	0	0	0	0	0	0	0	0	0	0	0	0	0
h1546	TCGA-BRCA	solid_tissue_normal	1989	6	10644	7626	27	106	32	58	31	35	17	67	42	38	28	56	18	20
h1547	TCGA-LGG	recurrent_tumor	11516	100	17214	11271	382	311	348	582	355	291	271	442	287	392	306	368	272	274
h1548	TCGA-UCEC	blood_derived_normal	2248	9	13164	10730	32	120	72	69	56	49	33	81	33	53	38	40	35	32
h1549	TCGA-THCA	primary_tumor	10598	46	12570	35277	328	382	447	489	292	315	222	388	258	359	316	267	257	233
h1550	TCGA-THCA	blood_derived_normal	0	0	236	303	0	0	0	0	0	0	0	0	0	0	0	0	0	0
h1551	TCGA-OV	blood_derived_normal	2348	18	9057	8402	40	113	51	54	42	55	30	57	35	45	32	38	36	27
h1552	TCGA-THCA	primary_tumor	11528	42	10820	29636	391	462	452	505	396	327	272	428	280	411	345	355	269	237
h1553	TCGA-THCA	blood_derived_normal	0	0	182	215	0	0	0	0	0	0	0	0	0	0	0	0	0	0
h1554	TCGA-THCA	blood_derived_normal	0	0	222	225	0	0	0	0	0	0	0	0	0	0	0	0	0	0
h1555	TCGA-OV	primary_tumor	54984	179	149686	163066	703	1081	981	1293	880	755	485	992	556	852	567	657	555	514
h1556	TCGA-OV	primary_tumor	7301	36	19459	14455	76	221	100	171	110	111	73	168	88	101	84	86	70	64
h1557	TCGA-THCA	primary_tumor	8831	31	6856	22267	279	309	365	327	247	236	219	360	194	273	207	266	202	182
h1558	TCGA-SKCM	blood_derived_normal	0	0	207	237	0	0	0	0	0	0	0	0	0	0	0	0	0	0
h1559	TCGA-SKCM	metastatic	0	0	115	122	0	0	0	0	0	0	0	0	0	0	0	0	0	0
h1560	TCGA-READ	blood_derived_normal	0	0	123	131	0	0	0	0	0	0	0	0	0	0	0	0	0	0
h1561	TCGA-UCEC	blood_derived_normal	1681	8	17745	20876	29	87	31	51	29	27	19	69	27	31	19	23	18	18
h1562	TCGA-PRAD	solid_tissue_normal	0	0	181	258	0	0	0	0	0	0	0	0	0	0	0	0	0	0
h1563	TCGA-PRAD	blood_derived_normal	0	0	188	208	0	0	0	0	0	0	0	0	0	0	0	0	0	0
h1564	TCGA-BRCA	primary_tumor	5130	33	28959	24139	84	246	98	149	84	77	63	174	71	88	77	73	76	61
h1565	TCGA-THCA	primary_tumor	9378	32	12639	39889	308	291	412	464	284	290	183	395	206	333	241	237	207	201
h1566	TCGA-LGG	blood_derived_normal	2450	9	4764	4761	40	92	30	32	44	26	16	44	28	43	24	21	19	25
h1567	TCGA-THCA	blood_derived_normal	3515	8	4612	15414	110	123	134	150	80	104	92	142	85	122	77	104	73	71
h1568	TCGA-THCA	solid_tissue_normal	4161	21	5302	15020	122	130	174	216	99	127	98	148	103	142	107	115	94	90
h1569	TCGA-STAD	blood_derived_normal	0	0	88	83	0	0	0	0	0	0	0	0	0	0	0	0	0	0
h1570	TCGA-BRCA	primary_tumor	3855	15	19740	15673	96	218	91	128	88	84	67	142	84	71	66	63	44	67
h1571	TCGA-LUAD	blood_derived_normal	5458	33	9909	8916	98	124	110	150	114	85	66	108	75	97	68	93	71	60
h1572	TCGA-ESCA	primary_tumor	11858	75	238715	218409	640	407	500	837	555	504	345	524	415	560	386	443	428	346
h1573	TCGA-LGG	primary_tumor	14518	57	14241	9910	280	258	333	446	274	239	188	475	219	326	224	259	224	202
h1574	TCGA-LUSC	blood_derived_normal	5739	18	8097	6546	66	113	82	114	64	66	46	105	58	72	62	78	48	51
h1575	TCGA-CESC	primary_tumor	0	0	95	109	2778	0	0	0	0	0	0	0	0	0	0	0	0	0
h1576	TCGA-BLCA	primary_tumor	0	0	181	221	0	0	0	0	0	0	0	0	0	0	0	0	0	0
h1577	TCGA-UVM	primary_tumor	0	0	123	111	0	0	0	0	0	0	0	0	0	0	0	0	0	0
h1578	TCGA-THCA	blood_derived_normal	0	0	213	270	0	0	0	0	0	0	0	0	0	0	0	0	0	0
h1579	TCGA-UVM	primary_tumor	0	0	141	107	0	0	0	0	0	0	0	0	0	0	0	0	0	0
h1580	TCGA-HNSC	primary_tumor	6	0	219	201	0	0	0	0	0	0	0	0	0	0	0	0	0	0
h1581	TCGA-READ	primary_tumor	0	0	191	463	0	0	0	0	0	0	0	0	0	0	0	0	0	0
h1582	TCGA-PRAD	solid_tissue_normal	0	0	158	204	0	0	0	0	0	0	0	0	0	0	0	0	0	0
h1583	TCGA-THCA	blood_derived_normal	3998	18	4092	18324	106	130	148	224	117	123	63	190	82	139	92	115	87	74
h1584	TCGA-THCA	primary_tumor	9926	48	15390	44386	355	360	422	440	301	266	231	388	243	314	298	256	282	233
h1585	TCGA-LUAD	primary_tumor	0	0	161	83	0	0	0	0	0	0	0	0	0	0	0	0	0	0
h1586	TCGA-HNSC	blood_derived_normal	0	0	311	291	0	0	0	0	0	0	0	0	0	0	0	0	0	0
h1587	TCGA-UCEC	primary_tumor	0	0	715	457	0	0	0	0	0	0	0	0	0	0	0	0	0	0
h1588	TCGA-STAD	primary_tumor	0	0	112	151	0	0	0	0	0	0	0	0	0	0	0	0	0	0
h1589	TCGA-KIRP	blood_derived_normal	4598	24	23491	23000	106	202	130	146	105	91	88	135	100	116	81	133	79	69
h1590	TCGA-ESCA	blood_derived_normal	0	0	322	288	0	0	0	0	0	0	0	0	0	0	0	0	0	0
h1591	TCGA-LUAD	solid_tissue_normal	0	0	112	169	0	0	0	0	0	0	0	0	0	0	0	0	0	0
h1592	TCGA-BRCA	blood_derived_normal	1739	5	10230	8057	27	113	32	51	21	31	20	56	31	29	19	24	20	28
h1593	TCGA-KICH	primary_tumor	7922	50	20989	16602	197	266	205	274	177	154	132	230	165	178	163	164	152	121
h1594	TCGA-PRAD	blood_derived_normal	0	0	163	315	0	0	0	0	0	0	0	0	0	0	0	0	0	0
h1595	TCGA-PRAD	blood_derived_normal	0	0	170	400	0	0	0	0	0	0	0	0	0	0	0	0	0	0
h1596	TCGA-LGG	blood_derived_normal	2967	16	9171	10778	36	81	28	43	36	41	29	62	29	31	24	34	15	17
h1597	TCGA-LUAD	blood_derived_normal	0	0	241	357	0	0	0	0	0	0	0	0	0	0	0	0	0	0
h1598	TCGA-LUAD	solid_tissue_normal	0	0	152	166	0	0	0	0	0	0	0	0	0	0	0	0	0	0
h1599	TCGA-LUAD	primary_tumor	13427	70	20720	19577	231	319	283	366	252	202	186	315	198	231	212	247	172	172
h1600	TCGA-LUAD	blood_derived_normal	3851	14	4898	3449	56	93	48	103	62	40	39	81	30	64	41	49	38	40
h1601	TCGA-STAD	primary_tumor	21493	117	20738	22473	365	419	355	731	414	366	306	521	320	496	324	399	315	312
h1602	TCGA-LAML	primary_blood_derived_cancer_-_peripheral_blood	4253	18	9490	101097	70	104	71	162	96	68	60	102	78	89	72	94	60	58
h1603	TCGA-THCA	primary_tumor	10184	37	15902	47070	323	338	418	438	297	295	209	411	211	328	268	258	230	223
h1604	TCGA-STAD	blood_derived_normal	0	0	270	320	0	0	0	0	0	0	0	0	0	0	0	0	0	0
h1605	TCGA-ESCA	solid_tissue_normal	6178	25	118815	91895	211	149	157	303	200	176	108	181	133	180	139	167	124	134
h1606	TCGA-LUAD	primary_tumor	0	0	71	98	0	0	0	0	0	0	0	0	0	0	0	0	0	0
h1607	TCGA-SARC	blood_derived_normal	2997	14	14607	22483	56	107	49	72	47	63	34	87	32	44	36	70	37	36
h1608	TCGA-THCA	blood_derived_normal	5209	23	7763	26797	149	141	215	208	142	148	113	212	113	160	130	126	110	113
h1609	TCGA-BLCA	primary_tumor	0	0	147	150	0	0	0	0	0	0	0	0	0	0	0	0	0	0
h1610	TCGA-LAML	solid_tissue_normal	8878	36	21449	38275	127	233	174	208	147	138	91	151	119	133	99	117	96	93
h1611	TCGA-PRAD	blood_derived_normal	0	0	133	171	0	0	0	0	0	0	0	0	0	0	0	0	0	0
h1612	TCGA-BRCA	blood_derived_normal	2329	8	11799	10024	43	105	38	74	44	34	18	68	32	47	30	37	19	31
h1613	TCGA-LUAD	primary_tumor	7412	22	17419	19900	90	195	119	148	106	101	80	174	85	134	78	88	81	74
h1614	TCGA-LIHC	blood_derived_normal	5354	20	16530	13583	68	132	78	113	71	65	47	113	61	65	47	74	63	59
h1615	TCGA-STAD	solid_tissue_normal	2743	12	4395	3729	40	104	37	47	42	52	30	76	38	46	25	37	36	30
h1616	TCGA-OV	primary_tumor	8571	42	23561	20251	168	251	163	247	193	177	112	201	135	144	125	130	117	120
h1617	TCGA-KIRC	solid_tissue_normal	2618	11	6669	3894	51	103	62	80	48	50	32	86	51	74	49	52	39	44
h1618	TCGA-STAD	blood_derived_normal	0	0	322	360	0	0	0	0	0	0	0	0	0	0	0	0	0	0
h1619	TCGA-BRCA	primary_tumor	5312	28	19484	27727	73	209	77	120	76	77	63	121	74	91	63	65	62	51
h1620	TCGA-CESC	blood_derived_normal	0	0	155	112	2	0	0	0	0	0	0	0	0	0	0	0	0	0
h1621	TCGA-UCEC	primary_tumor	3193	11	21170	17906	52	189	71	80	53	64	34	117	43	48	38	24	37	35
h1622	TCGA-COAD	primary_tumor	2	0	47	47	0	0	0	0	0	0	0	0	0	0	0	0	0	0
h1623	TCGA-STAD	blood_derived_normal	0	0	255	289	0	0	0	0	0	0	0	0	0	0	0	0	0	0
h1624	TCGA-THCA	blood_derived_normal	3304	19	4557	11058	101	120	129	135	98	92	77	143	63	115	93	72	93	68
h1625	TCGA-LUSC	solid_tissue_normal	7064	31	8086	6172	74	128	86	155	84	86	74	129	80	90	75	84	68	77
h1626	TCGA-HNSC	blood_derived_normal	4511	17	10885	8497	59	119	72	83	96	76	83	102	70	67	74	64	58	61
h1627	TCGA-CESC	blood_derived_normal	2650	13	12414	23891	46	106	52	74	65	51	32	55	41	43	39	57	25	47
h1628	TCGA-SKCM	blood_derived_normal	0	0	271	253	0	0	0	0	0	0	0	0	0	0	0	0	0	0
h1629	TCGA-UCEC	primary_tumor	0	0	154	272	0	0	0	0	0	0	0	0	0	0	0	0	0	0
h1630	TCGA-SKCM	metastatic	0	0	141	142	0	0	0	0	0	0	0	0	0	0	0	0	0	0
h1631	TCGA-HNSC	primary_tumor	0	0	141	131	0	0	0	0	0	0	0	0	0	0	0	0	0	0
h1632	TCGA-BLCA	blood_derived_normal	0	0	136	150	0	0	0	0	0	0	0	0	0	0	0	0	0	0
h1633	TCGA-THCA	primary_tumor	0	0	184	230	0	0	0	0	0	0	0	0	0	0	0	0	0	0
h1634	TCGA-THCA	blood_derived_normal	4894	24	7630	25984	147	172	225	263	137	139	125	209	122	192	115	149	102	97
h1635	TCGA-BRCA	primary_tumor	6338	30	27127	20157	121	271	120	195	136	142	81	195	122	127	87	104	99	82
h1636	TCGA-BLCA	blood_derived_normal	0	0	116	131	0	0	0	0	0	0	0	0	0	0	0	0	0	0
h1637	TCGA-PRAD	primary_tumor	0	0	168	187	0	0	0	0	0	0	0	0	0	0	0	0	0	0
h1638	TCGA-LAML	primary_blood_derived_cancer_-_peripheral_blood	19267	80	53683	65586	254	442	365	474	343	303	185	404	266	257	198	205	183	193
h1639	TCGA-CESC	primary_tumor	3512	9	20518	15561	2439	163	68	100	59	53	34	94	52	52	32	41	33	36
h1640	TCGA-HNSC	blood_derived_normal	0	0	401	380	0	0	0	0	0	0	0	0	0	0	0	0	0	0
h1641	TCGA-COAD	blood_derived_normal	10700	37	15814	12871	224	233	167	364	242	217	123	257	141	213	145	163	136	118
h1642	TCGA-BRCA	solid_tissue_normal	3332	16	13430	10384	54	132	59	75	53	55	59	72	46	49	48	52	38	44
h1643	TCGA-CESC	primary_tumor	0	0	105	109	3598	0	0	0	0	0	0	0	0	0	0	0	0	0
h1644	TCGA-THCA	blood_derived_normal	0	0	159	175	0	0	0	0	0	0	0	0	0	0	0	0	0	0
h1645	TCGA-LUSC	blood_derived_normal	7940	21	11236	8250	87	173	90	145	91	96	61	157	84	86	76	110	80	69
h1646	TCGA-KICH	solid_tissue_normal	4072	9	13875	12544	83	159	86	112	90	68	75	143	72	77	59	81	59	45
h1647	TCGA-BRCA	blood_derived_normal	2472	8	8596	6086	48	96	45	54	33	34	29	66	45	37	35	41	31	28
h1648	TCGA-HNSC	blood_derived_normal	0	0	211	221	0	0	0	0	0	0	0	0	0	0	0	0	0	0
h1649	TCGA-COAD	primary_tumor	6992	29	20614	18362	87	170	110	160	98	83	67	142	99	109	83	87	92	56
h1650	TCGA-THCA	blood_derived_normal	3427	4	3049	8764	99	102	124	138	89	91	55	114	67	116	109	96	78	65
h1651	TCGA-BRCA	blood_derived_normal	1961	9	11219	8190	47	115	48	61	30	48	30	56	31	31	31	35	27	21
h1652	TCGA-OV	primary_tumor	7797	27	16935	12664	97	237	128	161	121	113	96	175	96	125	108	113	91	79
h1653	TCGA-THCA	primary_tumor	10533	43	7185	19085	273	355	372	386	238	253	228	343	213	303	228	280	216	197
h1654	TCGA-PRAD	blood_derived_normal	0	0	170	202	0	0	0	0	0	0	0	0	0	0	0	0	0	0
h1655	TCGA-KIRP	primary_tumor	7282	32	25558	22487	156	280	162	237	191	178	131	221	143	167	161	140	116	137
h1656	TCGA-OV	blood_derived_normal	56389	107	34621	88902	485	551	399	581	478	421	219	446	571	461	298	370	235	273
h1657	TCGA-BRCA	primary_tumor	4394	21	24364	18749	75	204	77	140	70	75	46	144	72	91	60	59	66	52
h1658	TCGA-UCEC	primary_tumor	0	0	118	142	0	0	0	0	0	0	0	0	0	0	0	0	0	0
h1659	TCGA-PRAD	blood_derived_normal	0	0	111	163	0	0	0	0	0	0	0	0	0	0	0	0	0	0
h1660	TCGA-COAD	primary_tumor	18	0	74	101	0	0	0	0	0	0	0	0	0	0	0	0	0	0
h1661	TCGA-LUAD	primary_tumor	0	0	71	65	0	0	0	0	0	0	0	0	0	0	0	0	0	0
h1662	TCGA-THCA	blood_derived_normal	0	0	357	452	0	0	0	0	0	0	0	0	0	0	0	0	0	0
h1663	TCGA-THCA	primary_tumor	9194	28	8832	23241	285	330	414	379	264	248	241	355	208	298	239	298	237	200
h1664	TCGA-UCEC	blood_derived_normal	0	0	177	185	0	0	0	0	0	0	0	0	0	0	0	0	0	0
h1665	TCGA-HNSC	primary_tumor	0	0	224	184	0	0	0	0	0	0	0	0	0	0	0	0	0	0
h1666	TCGA-SKCM	metastatic	2625	13	6515	6341	55	87	49	49	51	57	34	61	41	44	44	43	44	33
h1667	TCGA-BLCA	primary_tumor	2996	19	6951	7130	61	114	52	76	64	54	43	91	48	52	46	57	52	45
h1668	TCGA-KIRP	primary_tumor	6876	50	28231	23675	152	283	144	210	163	147	94	220	136	151	112	115	111	91
h1669	TCGA-KICH	blood_derived_normal	6221	39	21669	20247	94	190	111	145	100	92	85	170	93	78	85	94	88	87
h1670	TCGA-HNSC	blood_derived_normal	1	0	206	207	0	0	0	0	0	0	0	0	0	0	0	0	0	0
h1671	TCGA-LIHC	primary_tumor	6992	38	26346	22475	179	281	203	249	165	164	112	240	157	164	134	126	129	111
h1672	TCGA-UVM	blood_derived_normal	0	0	66	71	0	0	0	0	0	0	0	0	0	0	0	0	0	0
h1673	TCGA-SKCM	metastatic	3212	22	7351	8193	47	164	57	74	42	33	21	77	55	63	29	42	38	32
h1674	TCGA-THCA	blood_derived_normal	5026	31	3942	9866	201	208	255	264	188	191	168	234	161	240	189	178	170	157
h1675	TCGA-KICH	primary_tumor	10284	45	30149	26767	194	362	225	250	159	183	121	269	153	174	157	174	158	143
h1676	TCGA-LAML	solid_tissue_normal	4343	20	7772	19160	76	108	108	117	100	101	65	107	79	79	91	82	60	58
h1677	TCGA-LUAD	primary_tumor	0	0	71	117	0	0	0	0	0	0	0	0	0	0	0	0	0	0
h1678	TCGA-BRCA	blood_derived_normal	2722	13	15741	12640	58	144	55	97	58	60	38	94	39	47	38	56	26	32
h1679	TCGA-LUAD	solid_tissue_normal	6171	31	9805	8675	109	139	104	138	127	84	79	128	71	118	84	102	88	79
h1680	TCGA-THCA	primary_tumor	10983	39	14183	40454	381	367	450	479	352	309	294	444	266	387	287	356	297	219
h1681	TCGA-LAML	solid_tissue_normal	8113	15	13814	23454	57	175	84	132	105	75	65	117	86	83	64	87	70	70
h1682	TCGA-COAD	blood_derived_normal	0	0	141	226	0	0	0	0	0	0	0	0	0	0	0	0	0	0
h1683	TCGA-LUAD	blood_derived_normal	0	0	219	212	0	0	0	0	0	0	0	0	0	0	0	0	0	0
h1684	TCGA-STAD	primary_tumor	0	0	137	222	2	0	0	0	0	0	0	0	0	0	0	0	0	0
h1685	TCGA-COAD	primary_tumor	0	0	118	74	0	0	0	0	0	0	0	0	0	0	0	0	0	0
h1686	TCGA-COAD	primary_tumor	10768	49	31986	23580	226	338	243	284	282	212	152	300	199	234	186	185	156	149
h1687	TCGA-OV	blood_derived_normal	2838	20	14787	19146	55	95	58	95	53	54	31	94	55	50	25	40	38	30
h1688	TCGA-PRAD	primary_tumor	0	0	130	130	0	0	0	0	0	0	0	0	0	0	0	0	0	0
h1689	TCGA-THCA	blood_derived_normal	4198	16	2037	5168	106	108	125	147	89	95	72	148	86	129	96	99	79	74
h1690	TCGA-ESCA	solid_tissue_normal	0	0	81	88	0	0	0	0	0	0	0	0	0	0	0	0	0	0
h1691	TCGA-LIHC	primary_tumor	7413	49	32111	28064	158	270	153	225	138	115	101	226	150	148	125	188	110	110
h1692	TCGA-LAML	primary_blood_derived_cancer_-_peripheral_blood	22335	51	18987	46595	167	193	181	228	248	135	107	184	151	159	122	128	138	125
h1693	TCGA-SKCM	blood_derived_normal	0	0	172	181	0	0	0	0	0	0	0	0	0	0	0	0	0	0
h1694	TCGA-LUAD	primary_tumor	16508	88	17662	15283	293	393	336	491	303	271	240	391	241	315	247	252	235	215
h1695	TCGA-LIHC	blood_derived_normal	4848	31	22204	19255	115	180	125	199	119	98	83	199	102	97	81	98	87	55
h1696	TCGA-COAD	primary_tumor	0	0	68	147	0	0	0	0	0	0	0	0	0	0	0	0	0	0
h1697	TCGA-KIRP	solid_tissue_normal	3740	8	14841	15179	58	131	91	96	49	46	45	99	59	62	39	53	49	40
h1698	TCGA-LUAD	primary_tumor	4047	32	5469	7356	77	139	222	185	93	117	52	187	91	121	86	83	72	82
h1699	TCGA-COAD	primary_tumor	6447	30	21526	21058	100	183	109	166	98	99	95	173	95	125	97	135	79	83
h1700	TCGA-COAD	primary_tumor	2904	17	5639	3309	34	138	82	112	39	52	33	96	41	60	33	47	44	35
h1701	TCGA-PRAD	blood_derived_normal	3281	24	10032	26547	62	109	76	78	61	59	41	81	70	58	52	73	45	56
h1702	TCGA-HNSC	primary_tumor	0	0	205	240	0	0	0	0	0	0	0	0	0	0	0	0	0	0
h1703	TCGA-KIRP	solid_tissue_normal	4987	30	20304	16847	128	191	97	157	99	87	78	155	111	109	94	100	79	61
h1704	TCGA-ESCA	primary_tumor	0	0	128	186	0	0	0	0	0	0	0	0	0	0	0	0	0	0
h1705	TCGA-BLCA	blood_derived_normal	0	0	171	207	0	0	0	0	0	0	0	0	0	0	0	0	0	0
h1706	TCGA-THCA	primary_tumor	9533	38	14659	41647	345	322	426	414	282	319	220	389	250	355	226	250	254	221
h1707	TCGA-HNSC	blood_derived_normal	0	0	238	301	0	0	0	0	0	0	0	0	0	0	0	0	0	0
h1708	TCGA-THCA	primary_tumor	11962	67	15313	42383	415	423	465	507	325	351	277	478	293	444	332	331	296	218
h1709	TCGA-BRCA	blood_derived_normal	2900	13	7177	5668	46	109	174	315	39	89	33	151	40	110	37	78	28	38
h1710	TCGA-BLCA	solid_tissue_normal	0	0	122	156	0	0	0	0	0	0	0	0	0	0	0	0	0	0
h1711	TCGA-KIRC	solid_tissue_normal	3654	26	7809	4958	86	130	86	100	69	74	66	100	72	66	63	62	73	55
h1712	TCGA-BRCA	blood_derived_normal	2808	19	25037	80624	81	88	65	117	63	55	32	90	65	73	65	79	62	44
h1713	TCGA-BLCA	blood_derived_normal	0	0	213	225	0	0	0	0	0	0	0	0	0	0	0	0	0	0
h1714	TCGA-THCA	blood_derived_normal	4293	26	4526	12276	164	178	219	223	155	152	130	199	139	189	129	145	115	101
h1715	TCGA-THCA	blood_derived_normal	5910	19	5804	17667	203	199	269	304	169	185	143	275	150	216	148	196	121	139
h1716	TCGA-UCEC	blood_derived_normal	2800	18	17512	14235	57	136	68	87	56	50	38	100	59	45	51	43	42	48
h1717	TCGA-SKCM	metastatic	4011	15	9329	8187	52	104	51	65	61	60	42	82	42	49	39	46	41	35
h1718	TCGA-THCA	primary_tumor	11484	51	8366	23381	366	394	414	437	323	296	241	417	264	347	313	265	261	235
h1719	TCGA-UCEC	primary_tumor	3293	18	22738	24482	71	170	68	97	61	59	38	112	52	55	46	56	37	39
h1720	TCGA-THCA	blood_derived_normal	0	0	192	180	0	0	0	0	0	0	0	0	0	0	0	0	0	0
h1721	TCGA-LUSC	primary_tumor	8655	50	8508	7930	97	221	140	129	115	100	67	122	87	106	69	106	70	87
h1722	TCGA-BLCA	primary_tumor	0	0	165	220	0	0	0	0	0	0	0	0	0	0	0	0	0	0
h1723	TCGA-LGG	blood_derived_normal	0	0	118	128	0	0	0	0	0	0	0	0	0	0	0	0	0	0
h1724	TCGA-UCEC	primary_tumor	0	0	172	183	0	0	0	0	0	0	0	0	0	0	0	0	0	0
h1725	TCGA-THCA	primary_tumor	11687	46	27216	86647	373	376	465	516	338	310	258	482	281	406	289	291	269	258
h1726	TCGA-THCA	primary_tumor	0	0	185	182	0	0	0	0	0	0	0	0	0	0	0	0	0	0
h1727	TCGA-THCA	primary_tumor	11243	59	18336	49898	332	350	471	484	301	284	238	438	310	355	263	298	272	241
h1728	TCGA-BLCA	blood_derived_normal	0	0	63	49	0	0	0	0	0	0	0	0	0	0	0	0	0	0
h1729	TCGA-BLCA	primary_tumor	0	0	126	312	0	0	0	0	0	0	0	0	0	0	0	0	0	0
h1730	TCGA-THCA	primary_tumor	0	0	257	284	0	0	0	0	0	0	0	0	0	0	0	0	0	0
h1731	TCGA-THCA	blood_derived_normal	4683	25	9443	31516	133	159	171	211	115	116	97	146	105	130	95	113	89	94
h1732	TCGA-LUAD	primary_tumor	0	0	61	112	0	0	0	0	0	0	0	0	0	0	0	0	0	0
h1733	TCGA-KICH	primary_tumor	8554	40	21446	17377	171	340	134	261	137	108	107	218	152	150	112	137	129	102
h1734	TCGA-BLCA	blood_derived_normal	0	0	196	217	0	0	0	0	0	0	0	0	0	0	0	0	0	0
h1735	TCGA-BLCA	primary_tumor	0	0	105	177	0	0	0	0	0	0	0	0	0	0	0	0	0	0
h1736	TCGA-LAML	primary_blood_derived_cancer_-_peripheral_blood	25177	94	43039	65868	256	473	411	480	335	286	217	386	244	295	210	230	212	206
h1737	TCGA-OV	blood_derived_normal	2182	13	8263	7107	35	83	38	55	42	36	24	56	34	49	40	48	40	31
h1738	TCGA-UCEC	primary_tumor	0	0	123	123	0	0	0	0	0	0	0	0	0	0	0	0	0	0
h1739	TCGA-LIHC	primary_tumor	7382	50	35045	58409	179	296	213	301	204	173	114	275	168	177	152	180	154	132
h1740	TCGA-SKCM	blood_derived_normal	0	0	319	287	0	0	0	0	0	0	0	0	0	0	0	0	0	0
h1741	TCGA-UVM	blood_derived_normal	0	0	156	149	0	0	0	0	0	0	0	0	0	0	0	0	0	0
h1742	TCGA-HNSC	primary_tumor	4062	20	9799	7828	63	129	69	109187	46	52	38	91	54	49	54	74	34	41
h1743	TCGA-THCA	primary_tumor	9617	41	8420	24186	271	348	373	414	294	288	204	391	230	352	253	298	216	194
h1744	TCGA-ESCA	primary_tumor	0	0	144	133	0	0	0	0	0	0	0	0	0	0	0	0	0	0
h1745	TCGA-ESCA	primary_tumor	0	0	98	81	0	0	0	0	0	0	0	0	0	0	0	0	0	0
h1746	TCGA-THCA	blood_derived_normal	4403	20	3581	11154	129	137	163	175	125	110	85	150	97	161	108	93	94	79
h1747	TCGA-THCA	primary_tumor	2086	9	7551	7406	24	93	28	38	35	35	19	51	18	31	24	25	25	17
h1748	TCGA-STAD	primary_tumor	0	0	166	290	0	0	0	0	0	0	0	0	0	0	0	0	0	0
h1749	TCGA-LGG	primary_tumor	15937	69	23594	18702	268	261	267	412	285	265	175	373	237	315	213	265	216	187
h1750	TCGA-LUAD	primary_tumor	4442	17	7447	6891	47	57	70	87	61	62	43	91	47	80	53	52	69	53
h1751	TCGA-LIHC	primary_tumor	8050	39	44937	38752	161	304	189	238	168	165	128	240	139	149	127	141	132	101
h1752	TCGA-CESC	primary_tumor	0	0	124	100	0	0	0	0	0	3	2637	0	0	0	0	0	0	0
h1753	TCGA-BRCA	primary_tumor	3605	25	14843	10687	81	196	80	123	81	70	52	83	68	81	71	68	56	64
h1754	TCGA-HNSC	blood_derived_normal	2507	13	6820	3812	47	111	58	85	56	51	27	71	48	50	44	53	42	43
h1755	TCGA-THCA	primary_tumor	2366	11	8366	8166	45	101	43	39	41	30	19	59	26	24	29	24	40	17
h1756	TCGA-SKCM	blood_derived_normal	5113	23	5577	7389	44	169	65	71	52	50	47	99	36	41	37	33	32	27
h1757	TCGA-THCA	primary_tumor	2418	12	8398	8410	29	94	44	39	29	36	30	54	39	29	25	46	21	25
h1758	TCGA-KIRP	primary_tumor	10879	55	20309	15991	276	344	227	451	288	274	176	326	183	264	227	228	171	192
h1759	TCGA-THCA	blood_derived_normal	8640	60	15425	12119	171	232	185	191	171	163	139	228	146	177	139	150	139	143
h1760	TCGA-THCA	blood_derived_normal	4024	15	7098	47270	105	126	175	220	115	108	75	168	94	147	77	116	96	91
h1761	TCGA-SKCM	metastatic	4438	23	6856	6481	54	165	50	96	68	54	38	84	50	68	53	56	34	37
h1762	TCGA-THCA	blood_derived_normal	4358	23	5646	13349	115	156	187	162	124	112	98	145	105	163	112	120	123	84
h1763	TCGA-THCA	primary_tumor	10757	40	7380	20414	318	405	457	540	356	360	254	489	279	436	255	299	255	231
h1764	TCGA-SKCM	blood_derived_normal	0	0	209	178	0	0	0	0	0	0	0	0	0	0	0	0	0	0
h1765	TCGA-PRAD	blood_derived_normal	0	0	72	83	0	0	0	0	0	0	0	0	0	0	0	0	0	0
h1766	TCGA-BRCA	blood_derived_normal	3833	11	25757	22235	57	138	61	72	62	51	43	105	41	32	25	27	31	28
h1767	TCGA-BLCA	primary_tumor	0	0	176	210	0	0	0	0	0	0	0	0	0	0	0	0	0	0
h1768	TCGA-PRAD	blood_derived_normal	0	0	241	221	0	0	0	0	0	0	0	0	0	0	0	0	0	0
h1769	TCGA-READ	blood_derived_normal	0	0	89	89	0	0	0	0	0	0	0	0	0	0	0	0	0	0
h1770	TCGA-STAD	blood_derived_normal	8686	41	10228	7296	108	168	118	168	125	106	80	160	86	114	114	126	86	105
h1771	TCGA-THCA	primary_tumor	10157	49	11012	33483	318	346	440	424	345	280	218	366	214	389	251	321	228	205
h1772	TCGA-PRAD	primary_tumor	3272	18	10980	10230	41	141	56	64	49	37	27	75	34	34	33	58	37	23
h1773	TCGA-LUSC	solid_tissue_normal	22819	168	5087	3990	450	435	478	634	525	427	372	593	439	604	430	476	433	390
h1774	TCGA-LUAD	solid_tissue_normal	5185	18	6866	7226	45	135	68	62	45	46	27	82	35	52	32	47	35	29
h1775	TCGA-LUAD	blood_derived_normal	6621	35	9026	7159	118	146	148	208	113	93	99	150	85	125	92	113	93	63
h1776	TCGA-OV	blood_derived_normal	5899	15	10846	8532	49	145	65	78	58	55	41	100	43	65	61	51	55	48
h1777	TCGA-UCEC	blood_derived_normal	0	0	265	395	0	0	0	0	0	0	0	0	0	0	0	0	0	0
h1778	TCGA-PRAD	primary_tumor	0	0	187	219	0	0	0	0	0	0	0	0	0	0	0	0	0	0
h1779	TCGA-UVM	blood_derived_normal	0	0	122	112	0	0	0	0	0	0	0	0	0	0	0	0	0	0
h1780	TCGA-HNSC	primary_tumor	0	0	309	275	0	0	0	4758	0	0	0	0	0	0	0	0	0	0
h1781	TCGA-BLCA	primary_tumor	0	0	167	198	0	0	0	0	0	0	0	0	0	0	0	0	0	0
h1782	TCGA-BLCA	solid_tissue_normal	0	0	141	176	0	0	0	0	0	0	0	0	0	0	0	0	0	0
h1783	TCGA-BLCA	primary_tumor	0	0	140	153	18303	0	0	0	0	0	0	0	0	0	0	0	0	0
h1784	TCGA-SKCM	blood_derived_normal	0	0	204	220	0	0	0	0	0	0	0	0	0	0	0	0	0	0
h1785	TCGA-SKCM	metastatic	0	0	373	445	0	0	0	0	0	0	0	0	0	0	0	0	0	0
h1786	TCGA-UVM	blood_derived_normal	0	0	88	95	0	0	0	0	0	0	0	0	0	0	0	0	0	0
h1787	TCGA-THCA	primary_tumor	0	0	162	224	0	0	0	0	0	0	0	0	0	0	0	0	0	0
h1788	TCGA-BLCA	blood_derived_normal	2553	15	8034	8807	53	109	56	52	52	43	47	67	54	42	36	36	31	32
h1789	TCGA-LUAD	primary_tumor	12362	59	19593	17643	191	257	219	368	206	170	146	254	164	203	149	193	146	109
h1790	TCGA-THCA	blood_derived_normal	4436	13	4257	13724	127	149	179	175	160	125	98	179	105	164	103	120	116	103
h1791	TCGA-THCA	primary_tumor	10643	49	15192	40768	376	385	472	513	359	322	238	435	276	402	308	343	289	216
h1792	TCGA-SKCM	metastatic	0	0	98	109	0	0	0	0	0	0	0	0	0	0	0	0	0	0
h1793	TCGA-STAD	blood_derived_normal	0	0	175	185	0	0	0	0	0	0	0	0	0	0	0	0	0	0
h1794	TCGA-LUAD	solid_tissue_normal	7403	48	7599	6798	143	163	154	210	125	85	86	164	116	132	91	82	107	101
h1795	TCGA-READ	primary_tumor	6199	35	23175	19865	110	190	105	157	114	107	68	172	103	114	90	121	86	78
h1796	TCGA-LUAD	solid_tissue_normal	0	0	92	85	0	0	0	0	0	0	0	0	0	0	0	0	0	0
h1797	TCGA-PRAD	blood_derived_normal	0	0	405	1516	0	0	0	0	0	0	0	0	0	0	0	0	0	0
h1798	TCGA-LAML	primary_blood_derived_cancer_-_peripheral_blood	9518	22	18425	21609	88	161	107	164	100	93	73	128	108	97	76	73	86	78
h1799	TCGA-CESC	primary_tumor	0	0	146	139	0	0	0	0	0	1539	0	0	0	0	0	0	0	0
h1800	TCGA-UCEC	blood_derived_normal	0	0	184	371	0	0	0	0	0	0	0	0	0	0	0	0	0	0
h1801	TCGA-UVM	primary_tumor	0	0	104	110	0	0	0	0	0	0	0	0	0	0	0	0	0	0
h1802	TCGA-HNSC	primary_tumor	6939	30	32925	31124	139	265	135	215	118	106	84	224	124	134	99	142	95	84
h1803	TCGA-PRAD	primary_tumor	0	0	136	163	0	0	0	0	0	0	0	0	0	0	0	0	0	0
h1804	TCGA-LUAD	solid_tissue_normal	0	0	792	573	0	0	0	0	0	0	0	0	0	0	0	0	0	0
h1805	TCGA-THCA	primary_tumor	9290	49	9099	26436	251	308	362	432	252	240	180	380	214	326	234	283	192	194
h1806	TCGA-KIRC	solid_tissue_normal	3761	15	16773	16382	102	177	101	121	84	81	55	124	88	84	59	79	51	53
h1807	TCGA-LIHC	blood_derived_normal	3645	19	16377	13664	66	162	96	139	93	80	49	111	85	87	64	62	63	46
h1808	TCGA-SKCM	blood_derived_normal	0	0	385	401	0	0	0	0	0	0	0	0	0	0	0	0	0	0
h1809	TCGA-LUAD	primary_tumor	5120	26	5682	8668	80	169	198	271	75	145	69	202	81	157	69	97	59	72
h1810	TCGA-HNSC	primary_tumor	4978	24	16038	11828	93050	210	124	120	88	76	73	157	78	88	70	88	71	83
h1811	TCGA-LGG	primary_tumor	0	0	73	74	0	0	0	0	0	0	0	0	0	0	0	0	0	0
h1812	TCGA-KIRP	primary_tumor	10336	55	17584	13485	268	275	221	388	284	285	165	287	182	256	225	216	187	194
h1813	TCGA-THCA	primary_tumor	0	0	231	272	0	0	0	0	0	0	0	0	0	0	0	0	0	0
h1814	TCGA-HNSC	blood_derived_normal	0	0	230	271	2	0	0	0	0	0	0	0	0	0	0	0	0	0
h1815	TCGA-LUSC	solid_tissue_normal	3477	16	6831	5075	58	127	53	77	63	47	42	94	53	57	57	61	42	49
h1816	TCGA-SARC	primary_tumor	9385	48	216342	177586	244	242	210	409	251	212	146	246	173	232	172	211	179	164
h1817	TCGA-THCA	primary_tumor	11370	48	8298	21629	282	379	454	523	257	313	204	473	223	393	255	279	226	166
h1818	TCGA-KIRP	blood_derived_normal	4565	26	14128	12127	72	158	77	114	78	53	56	116	77	72	53	64	48	42
h1819	TCGA-BLCA	blood_derived_normal	3380	14	8081	8037	46	117	44	59	38	44	29	72	40	34	37	34	35	33
h1820	TCGA-LUAD	primary_tumor	10931	61	15096	13497	172	240	206	275	189	139	138	209	151	198	132	144	152	116
h1821	TCGA-ESCA	primary_tumor	12117	83	189585	169520	401	311	339	541	405	302	215	406	252	371	263	310	272	234
h1822	TCGA-THCA	primary_tumor	10189	43	19952	55897	323	386	470	476	277	285	261	380	233	359	289	283	248	193
h1823	TCGA-COAD	solid_tissue_normal	0	0	47	39	0	0	0	0	0	0	0	0	0	0	0	0	0	0
h1824	TCGA-LUSC	primary_tumor	4224	23	10556	7260	46	176	77	81	64	76	49	126	67	82	58	72	42	47
h1825	TCGA-KIRP	primary_tumor	7800	62	24128	21168	149	235	145	225	159	125	96	188	130	142	121	121	105	93
h1826	TCGA-THCA	blood_derived_normal	5694	20	3623	11791	141	168	224	260	129	143	109	219	106	182	146	131	130	113
h1827	TCGA-THCA	primary_tumor	9525	33	9366	26819	250	285	402	391	235	255	204	321	223	314	215	459	223	178
h1828	TCGA-HNSC	primary_tumor	3681	20	6318	4423	268900	107	72	90	72	52	49	85	55	56	54	64	47	40
h1829	TCGA-SKCM	metastatic	0	0	210	214	0	0	0	0	0	0	0	0	0	0	0	0	0	0
h1830	TCGA-THCA	primary_tumor	10506	47	13067	34277	349	360	417	435	312	286	256	390	254	367	277	288	263	246
h1831	TCGA-THCA	primary_tumor	9917	36	11631	31026	313	299	332	396	284	263	239	336	226	295	214	261	223	206
h1832	TCGA-THCA	blood_derived_normal	4050	23	2824	8194	114	136	181	214	91	117	87	166	102	147	85	84	68	93
h1833	TCGA-READ	primary_tumor	2675	10	5965	3494	19	124	60	95	29	42	30	66	36	43	20	36	24	28
h1834	TCGA-COAD	solid_tissue_normal	0	0	107	102	0	0	0	0	0	0	0	0	0	0	0	0	0	0
h1835	TCGA-UCEC	blood_derived_normal	2824	13	15599	11390	69	123	71	83	76	47	47	86	48	58	58	48	53	46
h1836	TCGA-LIHC	primary_tumor	7562	34	22515	17291	169	257	181	215	135	146	113	201	168	152	128	154	109	124
h1837	TCGA-LGG	primary_tumor	0	0	57	58	0	0	0	0	0	0	0	0	0	0	0	0	0	0
h1838	TCGA-KICH	solid_tissue_normal	3463	26	14430	13483	58	128	83	115	75	53	44	88	66	64	52	61	54	52
h1839	TCGA-THCA	primary_tumor	6952	33	19131	17581	105	207	131	124	91	98	85	190	90	100	83	90	76	89
h1840	TCGA-STAD	blood_derived_normal	0	0	181	105	0	0	0	0	0	0	0	0	0	0	0	0	0	0
h1841	TCGA-LUSC	solid_tissue_normal	5644	23	11009	10849	64	162	121	120	84	76	74	116	74	73	66	56	62	52
h1842	TCGA-READ	blood_derived_normal	4029	31	16786	14482	108	172	102	153	112	79	80	137	94	111	80	85	68	65
h1843	TCGA-BLCA	solid_tissue_normal	0	0	203	259	0	0	0	0	0	0	0	0	0	0	0	0	0	0
h1844	TCGA-COAD	solid_tissue_normal	0	0	68	111	0	0	0	0	0	0	0	0	0	0	0	0	0	0
h1845	TCGA-KICH	solid_tissue_normal	6858	71	18778	14933	248	308	267	339	275	241	184	287	248	275	246	267	244	203
h1846	TCGA-UCEC	primary_tumor	0	0	228	354	0	0	0	0	0	0	0	0	0	0	0	0	0	0
h1847	TCGA-SKCM	blood_derived_normal	0	0	180	164	0	0	0	0	0	0	0	0	0	0	0	0	0	0
h1848	TCGA-BLCA	blood_derived_normal	0	0	153	168	0	0	0	0	0	0	0	0	0	0	0	0	0	0
h1849	TCGA-OV	recurrent_tumor	1677	5	2056	1214	15	59	25	102	21	25	14	40	16	27	16	14	13	10
h1850	TCGA-PRAD	blood_derived_normal	0	0	227	259	0	0	0	0	0	0	0	0	0	0	0	0	0	0
h1851	TCGA-LAML	solid_tissue_normal	53717	497	17923	23925	1616	2173	2329	1999	1184	1859	2127	1437	1992	2874	1727	1885	2098	756
h1852	TCGA-LUAD	primary_tumor	3471	21	8496	6149	57	100	61	80	57	32	35	75	42	44	42	42	29	43
h1853	TCGA-LUAD	primary_tumor	0	0	74	96	0	0	0	0	0	0	0	0	0	0	0	0	0	0
h1854	TCGA-LGG	blood_derived_normal	8321	26	12153	8224	175	171	164	244	156	132	137	212	122	181	165	154	131	129
h1855	TCGA-HNSC	primary_tumor	6216	33	26368	21620	119	231	118	156	105	123	81	160	98	98	78	95	73	96
h1856	TCGA-THCA	blood_derived_normal	5122	20	6967	18955	150	179	230	210	138	133	136	195	107	172	126	139	116	109
h1857	TCGA-UCEC	primary_tumor	3101	15	25924	20388	37	208	54	85	55	53	32	135	55	47	33	80	33	27
h1858	TCGA-THCA	primary_tumor	0	0	137	156	0	0	0	0	0	0	0	0	0	0	0	0	0	0
h1859	TCGA-BLCA	blood_derived_normal	0	0	212	310	0	0	0	0	0	0	0	0	0	0	0	0	0	0
h1860	TCGA-BRCA	solid_tissue_normal	3291	19	9801	6044	55	143	64	96	83	91	47	109	60	69	53	68	56	42
h1861	TCGA-THCA	blood_derived_normal	5943	23	5403	16310	179	160	200	239	164	167	124	202	131	190	173	152	127	103
h1862	TCGA-THCA	blood_derived_normal	9949	87	12902	9207	251	304	247	262	257	214	200	292	233	238	237	238	229	206
h1863	TCGA-SKCM	blood_derived_normal	0	0	230	240	0	0	0	0	0	0	0	0	0	0	0	0	0	0
h1864	TCGA-LUAD	blood_derived_normal	2	0	180	196	0	0	0	0	0	0	0	0	0	0	0	0	0	0
h1865	TCGA-THCA	primary_tumor	10679	43	8956	24652	260	342	380	413	293	267	204	380	229	315	273	269	226	212
h1866	TCGA-COAD	blood_derived_normal	0	0	177	123	0	0	0	0	0	0	0	0	0	0	0	0	0	0
h1867	TCGA-COAD	primary_tumor	0	0	42	79	0	0	0	0	0	0	0	0	0	0	0	0	0	0
h1868	TCGA-GBM	blood_derived_normal	49427	155	90999	99505	643	809	838	1030	787	617	403	804	569	706	528	589	471	432
h1869	TCGA-BLCA	primary_tumor	0	0	121	149	0	0	0	0	0	0	0	0	0	0	0	0	0	0
h1870	TCGA-THCA	blood_derived_normal	4230	9	4199	12379	117	119	158	171	109	133	85	181	86	148	108	104	115	82
h1871	TCGA-GBM	primary_tumor	3453	13	10356	7771	48	130	68	71	66	43	36	88	46	41	36	56	45	27
h1872	TCGA-BRCA	primary_tumor	3814	15	22722	16838	72	190	72	92	67	59	49	110	59	40	39	76	49	47
h1873	TCGA-UCEC	blood_derived_normal	0	0	312	430	0	0	0	0	0	0	0	0	0	0	0	0	0	0
h1874	TCGA-STAD	primary_tumor	8291	27	38422	132151	219	234	331	336	208	209	165	251	142	241	176	186	147	142
h1875	TCGA-LUAD	blood_derived_normal	3284	16	11277	8031	46	108	58	71	61	41	47	78	51	48	35	38	39	35
h1876	TCGA-LAML	primary_blood_derived_cancer_-_peripheral_blood	11769	40	21373	24021	121	283	186	238	201	136	98	174	145	125	111	122	102	97
h1877	TCGA-GBM	primary_tumor	8959	42	18494	13026	87	215	117	151	93	87	71	165	102	107	64	125	88	68
h1878	TCGA-LUAD	primary_tumor	11515	58	19385	16082	206	267	268	333	215	204	134	276	194	194	194	216	184	157
h1879	TCGA-THCA	blood_derived_normal	4135	18	9952	9833	59	117	59	68	55	56	35	77	54	57	50	50	37	41
h1880	TCGA-OV	blood_derived_normal	44494	152	89645	94597	459	841	737	836	607	512	380	684	426	472	395	428	317	355
h1881	TCGA-THCA	blood_derived_normal	4231	24	3284	10112	146	157	185	183	108	89	88	153	95	131	112	119	95	78
h1882	TCGA-OV	solid_tissue_normal	47503	134	108634	129181	551	887	797	989	706	524	394	758	515	572	436	508	408	398
h1883	TCGA-THCA	blood_derived_normal	4421	23	3906	9670	180	183	229	210	173	152	129	194	133	200	148	179	145	115
h1884	TCGA-LGG	primary_tumor	0	0	127	142	0	0	0	0	0	0	0	0	0	0	0	0	0	0
h1885	TCGA-BRCA	blood_derived_normal	0	0	259	307	0	0	0	0	0	0	0	0	0	0	0	0	0	0
h1886	TCGA-OV	primary_tumor	10030	51	18924	15642	219	246	200	334	217	205	121	228	153	193	165	150	151	155
h1887	TCGA-CESC	primary_tumor	0	0	132	116	722	0	0	0	0	0	0	0	0	0	0	0	0	0
h1888	TCGA-THCA	blood_derived_normal	7851	56	8794	6317	164	194	165	168	158	115	118	148	132	133	145	126	150	106
h1889	TCGA-HNSC	blood_derived_normal	0	0	201	251	0	0	0	0	0	0	0	0	0	0	0	0	0	0
h1890	TCGA-STAD	blood_derived_normal	0	0	128	130	0	0	0	0	0	0	0	0	0	0	0	0	0	0
h1891	TCGA-PRAD	primary_tumor	4703	10	10914	10572	75	151	78	93	69	75	56	104	65	62	59	63	71	56
h1892	TCGA-SKCM	blood_derived_normal	0	0	220	253	0	0	0	0	0	0	0	0	0	0	0	0	0	0
h1893	TCGA-CESC	blood_derived_normal	0	0	124	119	0	0	0	0	0	0	0	0	0	0	0	0	0	0
h1894	TCGA-THCA	primary_tumor	9368	38	8099	22425	312	305	453	426	334	254	216	361	230	349	275	307	226	190
h1895	TCGA-THCA	blood_derived_normal	4832	23	5374	14506	182	171	208	191	146	135	115	192	122	195	133	117	123	103
h1896	TCGA-THCA	solid_tissue_normal	4276	20	6705	20494	175	153	196	200	122	135	88	165	106	130	118	98	100	92
h1897	TCGA-BLCA	primary_tumor	5330	18	10472	10372	74	99	89	106	91	70	59	95	60	81	65	76	62	28
h1898	TCGA-LUAD	primary_tumor	6939	19	5992	5259	83	146	84	181	110	85	55	123	56	98	68	87	73	65
h1899	TCGA-THCA	primary_tumor	9729	53	10688	30755	349	341	422	462	350	284	253	388	282	363	256	343	261	255
h1900	TCGA-STAD	primary_tumor	0	0	198	200	0	0	0	0	0	0	0	0	0	0	0	0	0	0
h1901	TCGA-PRAD	blood_derived_normal	0	0	132	140	0	0	0	0	0	0	0	0	0	0	0	0	0	0
h1902	TCGA-LUAD	blood_derived_normal	0	0	170	89	0	0	0	0	0	0	0	0	0	0	0	0	0	0
h1903	TCGA-THCA	primary_tumor	0	0	156	159	0	0	0	0	0	0	0	0	0	0	0	0	0	0
h1904	TCGA-THCA	primary_tumor	11005	37	20768	62089	327	358	451	513	289	314	258	431	255	380	252	284	255	223
h1905	TCGA-STAD	solid_tissue_normal	7278	34	10669	7426	122	207	143	151	124	102	104	155	121	124	108	124	106	83
h1906	TCGA-KIRC	primary_tumor	9165	51	37938	35802	165	301	161	192	173	152	121	244	152	138	121	132	124	123
h1907	TCGA-COAD	primary_tumor	0	0	3827	9925	0	0	0	0	0	0	0	0	0	0	0	0	0	0
h1908	TCGA-STAD	primary_tumor	11570	67	18152	12384	142	282	133	198	175	135	96	199	147	144	135	128	146	131
h1909	TCGA-LUAD	solid_tissue_normal	5337	33	4647	3835	121	166	111	131	123	106	91	150	115	102	91	110	91	93
h1910	TCGA-BRCA	primary_tumor	3114	28	14775	12364	44	153	65	67	66	39	27	110	52	42	38	78	51	40
h1911	TCGA-LIHC	solid_tissue_normal	4946	185	17253	13975	100	170	134	173	140	119	83	164	119	135	134	109	97	89
h1912	TCGA-BRCA	primary_tumor	3664	31	16710	12639	86	169	87	109	73	67	60	115	59	76	50	59	48	48
h1913	TCGA-COAD	blood_derived_normal	0	0	105	126	0	0	0	0	0	0	0	0	0	0	0	0	0	0
h1914	TCGA-HNSC	primary_tumor	7657	34	44056	41749	338	284	201	200	264	190	94	252	218	164	126	131	108	81
h1915	TCGA-LGG	recurrent_tumor	13156	63	298582	248381	347	297	292	421	337	242	206	393	251	313	227	274	208	175
h1916	TCGA-COAD	blood_derived_normal	0	0	106	143	0	0	0	0	0	0	0	0	0	0	0	0	0	0
h1917	TCGA-GBM	blood_derived_normal	9344	59	14737	12137	166	227	159	198	160	160	121	182	124	152	138	177	110	117
h1918	TCGA-PRAD	blood_derived_normal	0	0	158	142	0	0	0	0	0	0	0	0	0	0	0	0	0	0
h1919	TCGA-HNSC	primary_tumor	6936	41	18595	16643	1374693	196	114	192	92	111	68	169	90	121	95	123	60	82
h1920	TCGA-UVM	primary_tumor	0	0	81	95	0	0	0	0	0	0	0	0	0	0	0	0	0	0
h1921	TCGA-BLCA	primary_tumor	0	0	147	154	0	0	0	0	0	0	0	0	0	0	0	0	0	0
h1922	TCGA-KICH	blood_derived_normal	5245	32	18285	17334	109	200	122	163	85	82	58	153	89	92	83	79	79	60
h1923	TCGA-THCA	primary_tumor	9266	47	12787	30352	300	319	388	406	255	268	208	433	215	315	224	236	217	206
h1924	TCGA-THCA	primary_tumor	8931	46	7150	19209	275	340	360	390	281	259	198	376	199	352	284	255	240	177
h1925	TCGA-STAD	blood_derived_normal	3279	19	6238	5554	36	127	38	76	50	43	36	82	50	57	35	33	39	28
h1926	TCGA-COAD	primary_tumor	6959	34	30327	26387	145	206	127	203	112	130	112	177	119	125	111	172	101	86
h1927	TCGA-STAD	solid_tissue_normal	0	0	401	247	0	0	0	0	0	0	0	0	0	0	0	0	0	0
h1928	TCGA-UCEC	primary_tumor	4105	20	25256	23102	73	206	108	136	64	69	56	137	79	66	48	58	38	53
h1929	TCGA-STAD	blood_derived_normal	0	0	112	132	0	0	0	0	0	0	0	0	0	0	0	0	0	0
h1930	TCGA-HNSC	primary_tumor	0	0	324	310	0	0	0	0	0	0	0	0	0	0	0	0	0	0
h1931	TCGA-PRAD	primary_tumor	0	0	148	160	0	0	0	0	0	0	0	0	0	0	0	0	0	0
h1932	TCGA-UCEC	primary_tumor	9361	38	28540	40085	196	202	184	243	191	189	120	197	125	160	131	136	133	121
h1933	TCGA-KIRC	primary_tumor	6135	25	9605	9354	95	142	101	144	93	93	71	134	73	110	87	90	70	73
h1934	TCGA-SKCM	blood_derived_normal	0	0	179	175	0	0	0	0	0	0	0	0	0	0	0	0	0	0
h1935	TCGA-UCEC	primary_tumor	3085	9	18131	12678	35	167	46	67	42	51	30	95	41	46	46	93	34	41
h1936	TCGA-UCEC	blood_derived_normal	0	0	225	247	0	0	0	0	0	0	0	0	0	0	0	0	0	0
h1937	TCGA-BLCA	primary_tumor	0	0	200	265	0	0	0	0	0	0	0	0	0	0	0	0	0	0
h1938	TCGA-SKCM	blood_derived_normal	0	0	154	108	0	0	0	0	0	0	0	0	0	0	0	0	0	0
h1939	TCGA-THCA	primary_tumor	9459	38	14792	41659	295	344	398	401	266	265	191	401	221	348	244	306	214	175
h1940	TCGA-GBM	primary_tumor	3888	29	9251	7234	57	137	55	74	66	59	49	107	51	54	39	43	43	42
h1941	TCGA-LUAD	blood_derived_normal	4427	28	7759	6153	86	116	78	158	89	76	64	111	82	84	78	78	71	59
h1942	TCGA-KIRC	primary_tumor	9767	37	40464	37166	142	278	180	216	150	142	92	210	136	142	103	171	117	103
h1943	TCGA-BRCA	primary_tumor	3714	18	24591	21057	49	213	88	91	67	63	31	114	35	51	40	68	56	41
h1944	TCGA-SARC	blood_derived_normal	2400	10	11906	11415	38	102	41	62	54	27	12	76	25	33	22	24	24	18
h1945	TCGA-STAD	blood_derived_normal	0	0	91	155	0	0	0	0	0	0	0	0	0	0	0	0	0	0
h1946	TCGA-THCA	primary_tumor	11571	50	10109	27203	363	405	475	524	430	320	296	419	305	401	297	341	330	293
h1947	TCGA-BRCA	primary_tumor	0	0	244	259	0	0	0	0	0	0	0	0	0	0	0	0	0	0
h1948	TCGA-LUAD	solid_tissue_normal	11	0	728	288	0	0	0	0	0	0	0	0	0	0	0	0	0	0
h1949	TCGA-BRCA	blood_derived_normal	2238	6	10808	8135	38	135	48	70	40	38	19	83	41	38	29	32	38	31
h1950	TCGA-THCA	primary_tumor	10308	35	15897	58282	340	366	465	496	332	321	237	388	286	361	253	293	229	206
h1951	TCGA-KICH	solid_tissue_normal	5338	24	19171	17544	104	194	129	153	126	110	75	143	102	107	104	92	79	80
h1952	TCGA-LGG	blood_derived_normal	2986	15	6989	7122	68	106	47	58	32	46	26	61	41	43	25	34	28	33
h1953	TCGA-STAD	primary_tumor	0	0	151	156	0	0	0	0	0	0	0	0	0	0	0	0	0	0
h1954	TCGA-SKCM	blood_derived_normal	0	0	200	216	0	0	0	0	0	0	0	0	0	0	0	0	0	0
h1955	TCGA-LGG	primary_tumor	2037	16	7282	6894	29	100	27	52	40	22	21	50	19	30	27	29	17	35
h1956	TCGA-COAD	blood_derived_normal	0	0	121	160	0	0	0	0	0	0	0	0	0	0	0	0	0	0
h1957	TCGA-LUAD	blood_derived_normal	0	0	222	277	0	0	0	0	0	0	0	0	0	0	0	0	0	0
h1958	TCGA-BRCA	blood_derived_normal	0	0	162	164	0	0	0	0	0	0	0	0	0	0	0	0	0	0
h1959	TCGA-SKCM	metastatic	4739	26	9504	8688	55	166	74	97	81	72	54	122	59	64	58	58	48	53
h1960	TCGA-ESCA	blood_derived_normal	0	0	123	171	0	0	0	0	0	0	0	0	0	0	0	0	0	0
h1961	TCGA-THCA	blood_derived_normal	0	0	276	284	0	0	0	0	0	0	0	0	0	0	0	0	0	0
h1962	TCGA-BLCA	primary_tumor	0	0	154	197	0	0	0	0	0	0	0	0	0	0	0	0	0	0
h1963	TCGA-THCA	blood_derived_normal	4580	19	3581	9203	194	160	214	210	164	144	152	207	146	176	142	140	118	118
h1964	TCGA-PRAD	primary_tumor	0	0	90	122	0	0	0	0	0	0	0	0	0	0	0	0	0	0
h1965	TCGA-LGG	primary_tumor	5140	28	15030	13285	73	162	78	94	76	66	59	124	51	69	61	54	54	52
h1966	TCGA-THCA	primary_tumor	9245	34	17241	54146	290	311	375	465	268	288	223	385	230	347	239	268	222	186
h1967	TCGA-DLBC	primary_tumor	8324	43	22306	21555	144	279	147	228	147	148	80	198	107	141	124	126	120	93
h1968	TCGA-THCA	primary_tumor	0	0	188	195	0	0	0	0	0	0	0	0	0	0	0	0	0	0
h1969	TCGA-BLCA	blood_derived_normal	0	0	239	259	0	0	0	0	0	0	0	0	0	0	0	0	0	0
h1970	TCGA-SKCM	metastatic	0	0	137	153	0	0	0	0	0	0	0	0	0	0	0	0	0	0
h1971	TCGA-PRAD	blood_derived_normal	0	0	127	267	0	0	0	0	0	0	0	0	0	0	0	0	0	0
h1972	TCGA-LIHC	blood_derived_normal	3522	28	16283	13403	74	153	92	115	71	84	64	115	75	80	59	71	64	43
h1973	TCGA-LUAD	primary_tumor	0	0	95	191	0	0	0	0	0	0	0	0	0	0	0	0	0	0
h1974	TCGA-LUAD	primary_tumor	0	0	56	65	0	0	0	0	0	0	0	0	0	0	0	0	0	0
h1975	TCGA-STAD	blood_derived_normal	0	0	222	338	0	0	0	0	0	0	0	0	0	0	0	0	0	0
h1976	TCGA-THCA	blood_derived_normal	3552	15	6436	20234	107	123	137	143	87	96	68	141	96	117	84	86	72	56
h1977	TCGA-BRCA	blood_derived_normal	5778	20	20255	17784	81	180	78	125	90	76	67	130	64	78	65	74	57	49
h1978	TCGA-PRAD	primary_tumor	0	0	146	180	0	0	0	0	0	0	0	0	0	0	0	0	0	0
h1979	TCGA-LUAD	primary_tumor	12046	61	16012	13639	195	289	228	373	224	200	168	262	182	212	185	223	195	149
h1980	TCGA-LUAD	primary_tumor	0	0	102	109	0	0	0	0	0	0	0	0	0	0	0	0	0	0
h1981	TCGA-LAML	solid_tissue_normal	12038	50	28990	25564	186	239	228	263	240	181	110	250	125	195	138	158	127	110
h1982	TCGA-BRCA	blood_derived_normal	3302	15	8396	7656	34	134	135	277	38	72	25	128	30	98	22	44	20	30
h1983	TCGA-THCA	blood_derived_normal	3969	8	5096	13027	133	132	161	200	112	113	99	145	88	147	102	114	85	82
h1984	TCGA-KICH	primary_tumor	8110	31	31010	27437	167	279	184	192	168	127	102	211	140	133	101	120	109	109
h1985	TCGA-SARC	primary_tumor	14239	68	256492	247952	540	417	436	671	512	420	285	491	326	429	360	400	354	283
h1986	TCGA-PRAD	primary_tumor	0	0	172	167	0	0	0	0	0	0	0	0	0	0	0	0	0	0
h1987	TCGA-LUAD	primary_tumor	11725	61	20827	19430	215	273	200	477	226	187	161	230	161	178	152	242	171	131
h1988	TCGA-BRCA	primary_tumor	3149	15	19966	16389	54	153	66	82	43	63	45	102	42	43	38	37	34	42
h1989	TCGA-THCA	blood_derived_normal	4059	22	4156	17972	112	126	156	193	123	118	77	164	86	154	108	110	86	71
h1990	TCGA-BRCA	primary_tumor	0	0	211	172	0	0	0	0	0	0	0	0	0	0	0	0	0	0
h1991	TCGA-PRAD	blood_derived_normal	2184	10	7465	5906	37	85	42	25	27	32	20	54	35	35	25	34	28	21
h1992	TCGA-SARC	primary_tumor	3916	15	20698	16553	51	206	46	89	65	78	48	122	64	66	44	31	37	34
h1993	TCGA-BLCA	primary_tumor	0	0	88	108	0	0	0	0	0	0	0	0	0	0	0	0	0	0
h1994	TCGA-LGG	blood_derived_normal	7204	19	14948	12222	119	133	146	255	127	135	89	199	90	158	119	115	123	100
h1995	TCGA-CESC	primary_tumor	0	0	119	104	26249	0	0	0	0	0	0	0	0	0	0	0	0	0
h1996	TCGA-LUAD	primary_tumor	0	0	43	77	0	0	0	0	0	0	0	0	0	0	0	0	0	0
h1997	TCGA-LUAD	solid_tissue_normal	0	0	62	37	0	0	0	0	0	0	0	0	0	0	0	0	0	0
h1998	TCGA-BRCA	blood_derived_normal	2281	10	11865	9988	35	105	36	44	38	37	25	77	28	33	23	30	25	16
h1999	TCGA-STAD	blood_derived_normal	0	0	271	329	0	0	0	0	0	0	0	0	0	0	0	0	0	0
[truncated: 3,735 more rows]
