# Supplementary material for: Comprehensive analysis of microbial content in whole-genome sequencing samples from The Cancer Genome Atlas project
Source: bioRxiv. 2024 Aug 19:2024.05.24.595788. Preprint. [Version 3] doi: 10.1101/2024.05.24.595788 (PMC11275966; doi:10.1101/2024.05.24.595788)
Supplement: Supplement 3 [file media-3.xlsx]

## Sheet: metadata
HopkinsID	KnightID	StraussmanID	file_uuid	project_id	case_id	sample_id	sample_type	aliquot_id	aliquot_submitter_id	rd_len	tot_rds	grch38_unmapped	grch38+chm13_unmapped
h1	s14685	13722.58cfa82ee4b0c9d6adf6af16	0005a274-5751-49e3-8a5b-41d0a58a494f	TCGA-STAD	647dc54f-a51b-40ea-9d97-c93598c2af71	2d397789-df8b-4051-8df0-6b388084d835	blood_derived_normal	8417a72f-a578-450f-8e74-17faef5b8f67	TCGA-HF-7136-10A-01D-2053-08	101	761215165	5920	5666
h2	s14266	13722.58cfa82ee4b0c9d6adf6b140	0008b763-7688-46c0-9e99-33ebffc6a35f	TCGA-GBM	74139255-a635-4c87-814d-3dd04ed630a8	5e4f6c38-9b1f-4406-8bf3-8b3fa6d3399f	blood_derived_normal	ef89da1c-e378-418d-b3e8-e15d3bbb309e	TCGA-06-0190-10B-01D-A32W-08	101	5.78671e+08	395199	394437
h3	.	.	000af0fb-a06d-4ce0-8a15-91ec738c6a77	TCGA-THCA	934a58af-0ffc-487e-9e95-fa7643b7d5cb	c65b5941-3e1d-41c6-9458-cde70425e7c7	primary_tumor	bfbf0e46-68fc-4be7-8a9b-0af009a3c1f3	TCGA-EL-A3CX-01A-11D-A85R-36	151	1.15369e+09	212	157
h4	s4595	13722.58cfa830e4b0c9d6adf6beea	000c36ac-c07a-4651-9091-c4236462582b	TCGA-UCEC	d17668c4-5d66-4e16-8b70-b54616581aae	488a7462-8348-422c-91d3-7d9f0c39d25e	primary_tumor	0d29c555-7c7c-4bbb-a4c6-e554cc758ca7	TCGA-AP-A0LL-01A-12D-A101-02	51	187549105	7029549	5647545
h5	s6106	13722.58cfa83ce4b0c9d6adf73166	000def84-ce0b-4ac2-b688-c98a30b0ba3d	TCGA-BRCA	17c1d42c-cb84-4655-a4cd-b54bae17ecaf	4fcf4afe-40be-40eb-95cb-5b172ed83d11	metastatic	f39cc911-36a7-4c06-9e91-4ad86281db3d	TCGA-E2-A15K-06A-11D-A12Q-09	100	9.07512e+08	262304	262128
h6	.	.	0021ece9-e8ab-4881-9686-d60f2baeab58	TCGA-THCA	1e63d4b3-1b49-4bb9-b64f-001273aae120	c87edafd-7f66-491c-9c83-972e24999d6e	blood_derived_normal	e1bba68f-eb2b-4045-affb-39bc44d1de93	TCGA-BJ-A2N9-10A-01D-A85F-36	151	737402711	2056	2033
h7	.	.	002826f4-a488-4343-9ff4-6650324cb2c8	TCGA-THCA	ab17d69e-0078-4206-939e-e4784fdc9a96	4332d54e-6bfc-48f1-849f-8de4af00d091	blood_derived_normal	3e4deea0-1267-4c4d-842e-7a795b216744	TCGA-EL-A3CY-10A-01D-A85R-36	151	696469738	20937	20910
h8	s6999	.	002a97a0-9289-447d-8e98-2a01c2b73dce	TCGA-LAML	ff7839bb-176e-4483-ac6e-7fae9f6e2e54	43b83836-5ff0-4239-88fa-7a5b07fdf5e1	primary_blood_derived_cancer_-_peripheral_blood	cd5c86f1-aa57-4266-b150-c64cbf496a27	TCGA-AB-2974-03A-01D-0739-09	85	6.54854e+08	1.05921e+06	1058304
h9	s3942	13722.58cfa831e4b0c9d6adf6cd10	003103de-e208-41d8-ad28-d979f7fa7db2	TCGA-PRAD	e27c50e2-2a41-4f8c-9ef8-2bc51fb0c23e	4af92bbc-2716-4cbc-90f3-f0db33fe4113	blood_derived_normal	8c1c3f1b-cf15-44a3-9980-e614de09a5a3	TCGA-EJ-5494-10A-01D-1573-02	51	230426177	7484939	5982727
h10	s12515	13722.58cfa831e4b0c9d6adf6c95e	0037d81a-7c26-46b8-90be-3588a7a9cc1e	TCGA-THCA	2012869d-c169-4cea-aa09-c892fb79bbaa	4d578af6-98d7-4f4e-8379-63040529e147	blood_derived_normal	4de0299a-e33e-4abf-863c-8656b5cf904c	TCGA-DJ-A1QN-10A-01D-A14U-02	51	193655436	6510496	5834919
h11	s1378	13722.58cfa832e4b0c9d6adf6d2a6	0047454f-2496-413c-b105-ee643c2b3eff	TCGA-CESC	7c4ab1ca-4bdd-4ef7-9a42-f6c0c7136d26	a0fb972a-ce8f-441f-8707-c3cc1081dee0	primary_tumor	5457562e-e184-4d13-b11c-49728b689275	TCGA-IR-A3LL-01A-11D-A20X-26	51	137781610	1693893	1293080
h12	s7015	.	004aec44-0a41-4355-8365-fce5e6bfb7c4	TCGA-LAML	5d10ca47-abc6-4953-9620-1c63542354bf	1ec304d2-e533-41a8-9244-84e3937de8fa	primary_blood_derived_cancer_-_peripheral_blood	5c50334e-218d-4bf2-adcb-53dcebf30b57	TCGA-AB-2996-03A-01D-0741-05	84	7.13559e+08	141205	140722
h13	s3427	13722.58cfa831e4b0c9d6adf6c556	004d5c71-ee28-4877-b03d-bab8479c3ab9	TCGA-PRAD	d8f56d75-51ab-4a86-a502-c86e1dcd1eff	94a01526-7771-4a05-a9ce-9694b73df3a7	primary_tumor	490fc467-7e7e-40a1-98d0-aba46ec71f53	TCGA-CH-5752-01A-11D-1572-02	51	290192001	9325734	7512857
h14	s8838	13722.58cfa831e4b0c9d6adf6c483	00551014-6663-4689-9544-06cbb560b065	TCGA-KIRC	4c325ee1-9b8e-45d4-a0a7-e47ec1eac402	5f49b532-b1e3-4b18-a366-068aa0d1f935	solid_tissue_normal	4adb1d2b-262d-4179-a526-964a7560c891	TCGA-CJ-5682-11A-01D-2103-10	101	5.79375e+08	457294	457251
h15	.	.	005f0e49-fbdd-4456-953c-25a26eecdfc4	TCGA-THCA	4481d84d-109e-44a0-bcb4-e6e61bdce796	517cf62f-a089-4bbe-b398-1913dee1514f	blood_derived_normal	3a57e23e-aa37-4c37-9dd2-243ef462b1a2	TCGA-ET-A25L-10A-01D-A85U-36	151	465316542	3714	3662
h16	s8327	13722.58cfa82ee4b0c9d6adf6a82c	00603bf0-b99e-40cf-afcb-71904984ac90	TCGA-LGG	b6f13250-31b3-46ad-b514-5a684f1094a9	71f68bc7-2612-4d84-8948-5a06d30af488	primary_tumor	025b53e6-9687-4085-b5cc-3585ce87625d	TCGA-FG-7643-01A-11D-A461-08	151	8.34613e+08	1219	1167
h17	s7845	13722.58cfa831e4b0c9d6adf6cc21	0089f68f-fbf0-40c9-9f65-e5b1eb54d3f6	TCGA-SKCM	6a1818f9-9303-41b0-b3b7-07faf5055c86	9b9f0b93-cf1e-4052-8938-2c56ad8a2fd2	metastatic	e581778b-21c0-4de9-9d03-b37046313700	TCGA-EE-A29Q-06A-11D-A18Y-02	51	124711846	1530837	1063567
h18	s1852	13722.58cfa832e4b0c9d6adf6d5b2	009d18c7-b9d1-4969-90c3-7bc7f98e326c	TCGA-ESCA	4c9fb311-0860-4a04-a2f6-79558ac1d98f	74585cfd-4536-4ef9-89e6-b2d133bb6a0c	primary_tumor	219b22ef-9a05-4ba2-ab14-dd88a395615e	TCGA-LN-A49R-01A-11D-A248-26	51	204384422	4732144	3656998
h19	.	.	00adb66c-a996-43af-9fff-4a2a69f524df	TCGA-THCA	1da4ab7d-4353-4565-a522-d2fecadd4a85	14ed4892-124b-44da-8072-a25076300fab	primary_tumor	2895bec7-2da2-4f60-a8ae-2e28ef8e315d	TCGA-E8-A437-01A-12D-A89X-36	151	1170062114	550	371
h20	s16196	13722.58cfa831e4b0c9d6adf6c6c6	00c3bef8-4628-44a9-8b3b-54ef238d9c5d	TCGA-HNSC	d89b1fd6-bef4-4803-8ed3-3b442be600b6	b4a36114-80d3-4f28-b85a-077dc31eb485	primary_tumor	9988eb07-01f6-4f83-8699-bb63e0525f08	TCGA-CV-5432-01A-02D-A32X-10	101	1140224898	590707	590626
h21	s16781	13722.58cfa831e4b0c9d6adf6cc3c	00c41c05-0dcb-4960-acfc-9fe7ef155b19	TCGA-LIHC	18c08546-bed3-4ed9-b223-479afe633c8e	e2895132-da4f-4db5-b417-510e99fce776	primary_tumor	305a5074-5384-45a0-985d-289b178d09f6	TCGA-EP-A2KB-01A-11D-A183-10	101	1162356026	490004	489843
h22	.	.	00ce045d-18f3-41af-b3e8-569df30131fc	TCGA-THCA	7d818f01-49a6-4ba8-9f1c-c77398adbdd0	9632923b-6540-4f0f-918b-ec1926eb1a98	primary_tumor	d9051f70-4231-4d2f-83f0-f0d7566c89bf	TCGA-ET-A2N5-01A-11D-A85V-36	151	2079375519	600	521
h23	s15527	13722.58cfa831e4b0c9d6adf6c946	00d5b50c-8c05-42ab-8466-96d99e194883	TCGA-HNSC	eaf674dd-9909-4879-b9a3-74253169eddd	53470d1a-5df1-40c4-9758-ddb52a50099f	blood_derived_normal	f1189ae7-3633-4fcd-8659-fa9e8bcca663	TCGA-CV-7432-10A-01D-2317-26	51	196031678	4587829	3696120
h24	s15176	13722.58cfa82ee4b0c9d6adf6adbe	00eca3d3-7aa8-4d96-b5dc-e112c0f13678	TCGA-STAD	09587f1c-5c99-4102-bc49-84d50fa8d0ce	16225d9e-2074-42ae-91e5-4d0352916465	solid_tissue_normal	432f25db-bdbb-4b92-89c0-7f179f3927ed	TCGA-CG-5730-11A-01D-1600-08	101	599312363	4307	4116
h25	s7522	13722.58cfa831e4b0c9d6adf6cddc	00fe3fea-69cd-4a5a-b50d-9692af336f76	TCGA-SKCM	57dd4d65-cfad-4533-92b4-90742289603b	1070e0c9-f9d1-434a-abb7-873756921138	metastatic	26cd8807-d47b-4d9b-bb4a-4c40745b4c36	TCGA-FS-A1YW-06A-11D-A18Y-02	51	198702735	3528512	2718694
h26	s5187	13722.58cfa82de4b0c9d6adf6a542	0101aab0-1b71-4e51-af27-1dce3b7fe09f	TCGA-UCEC	66e305ca-8a16-44f0-b837-85e529b7ad55	37f209b1-c738-441c-b205-eaec4e2ade4e	primary_tumor	6e599fcc-d79a-4e0f-b451-c20768c989f9	TCGA-BG-A18C-01A-11D-A325-09	100	1.00612e+09	318703	318536
h27	.	.	010e59bb-944f-48a2-84bb-67a3ca5fa65a	TCGA-THCA	8c5aef43-341e-4a37-84eb-fd730eb957c7	cd19d6bb-21a4-409a-a7ba-a4521a03abd3	primary_tumor	fa7f4bb8-1740-4cf5-a27c-514b8ed8ab62	TCGA-DJ-A13U-01A-11D-A85G-36	151	1629064037	542	237
h28	s3095	13722.58cfa831e4b0c9d6adf6c4d2	01209e68-bab7-4bae-9a21-da94598bd6e9	TCGA-BLCA	39efa06a-ffe5-40b3-8f8a-a2d7071bc9e3	1acf91c8-4971-4893-ac27-64ea4a4c3023	primary_tumor	99993bcd-8555-407a-a918-3f51d57ba720	TCGA-CF-A3MG-01A-11D-A210-26	51	139226709	1975426	1516531
h29	.	.	014e28b2-cc10-41de-b902-ff9da9e62c08	TCGA-LUAD	8c695c24-e7f9-449a-9258-a1bc8a33bf9a	82c59ef8-ba24-4538-a643-e07e604206a5	primary_tumor	cd1ad722-0391-46e2-862f-2b53d82d03d3	TCGA-97-8174-01A-11D-A46J-10	150	1.00504e+09	181990	181965
h30	.	.	0157b6c5-5310-4950-8458-6c8a889b5ed1	TCGA-THCA	a65ec434-9ae0-453f-b440-08bf25558fd1	4d6a2d9e-ec25-4040-a696-2d8d5d5c392e	primary_tumor	93e4f47e-3899-47ac-828a-59f98d4033ff	TCGA-EM-A2OW-01A-11D-A85T-36	151	1.24821e+09	527	491
h31	s17407	13722.58cfa82ee4b0c9d6adf6b095	015ac0a6-828d-40ce-877f-bb66c22b0053	TCGA-OV	4c18d9cf-4af4-4a86-8b1c-f78795fbbd7e	4b1fa422-b017-449b-a763-4962f4121569	blood_derived_normal	768972ba-43b6-464a-823a-5f0c7c6ed028	TCGA-24-1562-10A-01D-A312-08	101	622953604	54119	54002
h32	s8031	13722.58cfa832e4b0c9d6adf6cf41	0184ae98-a78c-4041-ac1d-388ce57ca0cc	TCGA-SKCM	9f4dde50-fa0c-43bf-8d5d-70b76cc35793	4eec8951-5b1b-4881-bbc9-2b4c2c4fcd16	metastatic	62e364ed-d71c-41d9-9c7c-04cc844ce8ae	TCGA-FS-A1ZR-06A-21D-A18Y-02	51	125505845	2393810	1943915
h33	s4151	13722.58cfa832e4b0c9d6adf6d031	01859f91-973c-4001-90a9-111beb77ef3c	TCGA-PRAD	f8d8b417-5945-42a5-850a-fbc04b4f0e61	6d96e479-cb4a-4837-9580-af1ce22ef0e5	blood_derived_normal	eea967fc-cb06-4f96-89ec-aaaa0b2c79a2	TCGA-G9-6364-10A-01D-1784-02	51	194553429	3399410	2527692
h34	s16588	13722.58cfa831e4b0c9d6adf6ca17	0187f6f2-0040-4fca-b54b-98e585acd567	TCGA-LIHC	bce25281-502e-4599-9679-32dc8462ffb1	c8cb1326-7ab9-4e3d-bdc9-9ce42715dac7	primary_tumor	343fcbc2-f30c-4ffa-a0b3-f5bb21e5e70b	TCGA-DD-A4NE-01A-11D-A27I-10	101	1472581355	487761	487647
h35	s1972	13722.58cfa830e4b0c9d6adf6bd00	01a04e4a-fc2e-4de8-9fcb-490175d47b22	TCGA-READ	71a32fca-d48f-4ea3-8df7-69f9dda8fa91	3ca7589a-e887-4da2-8d59-19fe5963ac21	primary_tumor	cc1b3c2a-43b7-43cb-85f8-383a3c255d4b	TCGA-AF-2692-01A-01D-1167-02	50	103812748	16682627	15354624
h36	.	.	01ac231b-e4b0-4532-9c1a-66de77e5a73e	TCGA-THCA	4be84ffe-4b12-4b71-90bb-9ea0ca6947f8	37fceaf8-2f4a-4b27-a74c-57d381518e6b	blood_derived_normal	326d2f9e-2304-4f59-bbdf-a0c23a2eddb9	TCGA-E8-A433-10A-01D-A85R-36	151	489470534	216	191
h37	s9301	13722.58cfa82fe4b0c9d6adf6ba25	01b5d57a-8fa3-4b71-98d9-947dabaf7ced	TCGA-KIRC	659294b9-ded9-498a-bc00-c1d4d456aa4a	605e86ac-58f6-47d4-8bde-15eb23c857cc	primary_tumor	0f53e757-1823-409f-a0ea-249270728e15	TCGA-A3-3363-01A-01D-2094-10	101	1.05882e+09	318323	318115
h38	s1519	13722.58cfa831e4b0c9d6adf6cafa	01b63b83-1d04-4b0e-94f1-7c1e0d0c4a50	TCGA-CESC	753ee373-fbcf-4349-b9b2-5a41936e27e9	241d9f57-d791-41b8-8450-62543149792b	blood_derived_normal	b53fe367-bd69-4183-bdc7-df720e7858d2	TCGA-EA-A3HS-10B-01D-A20X-26	51	172430836	2903907	2296179
h39	s16036	13722.58cfa831e4b0c9d6adf6c6bc	01b73b5c-691a-4a05-9b96-6d826bc34929	TCGA-HNSC	20ece2ca-8601-4cca-aec5-0a5c0b92594d	df6098b9-a45d-4ef8-a29b-b4b3f271d335	blood_derived_normal	378f921f-a78b-4094-a8c4-d41eccdb94f9	TCGA-CQ-7065-10A-01D-2317-26	51	171645289	3065854	2432161
h40	s13929	13722.58cfa82ee4b0c9d6adf6ae96	01bdf205-d8c6-465d-812b-ac22be823a15	TCGA-GBM	f5bc5d97-e054-4e53-992d-71b896bd97d5	1bf99d0e-ee8b-40a8-b279-db2f06a9b188	recurrent_tumor	841eb82b-347d-4d7f-805f-3f3701a2983d	TCGA-06-0152-02A-01D-2280-08	101	1.13726e+09	123742	123618
h41	s16334	13722.58cfa831e4b0c9d6adf6c6fc	01cd326e-e31a-4430-a046-f1d916764d23	TCGA-HNSC	64bb5550-2735-4401-a0db-58ec1020a32d	be567c0a-3833-45d7-b846-d229a8e16e16	primary_tumor	d751368d-5948-42ef-8c61-d24595cac1e9	TCGA-CV-5431-01A-01D-1509-02	51	215994001	6403664	5036682
h42	s12099	13722.58cfa830e4b0c9d6adf6c167	01d2f058-3dde-4f86-a19c-c754afc4eac0	TCGA-THCA	86f9eca0-d1ea-4375-a6bc-055e44b3198a	aa8578fe-edb2-4137-b363-feb2c27d475a	primary_tumor	b761f912-bdf6-4f1f-8cd0-0ae9dfc57a59	TCGA-BJ-A0Z9-01A-11D-A10R-02	51	127360843	1503312	1122141
h43	s271	13722.58cfa832e4b0c9d6adf6d490	01d415af-3a55-49a8-9268-89eb8b4bbeb1	TCGA-UVM	9dc5cc23-c903-4fe2-8354-64f8316ff0d4	ddc9047a-fd34-4874-87b0-72dab50311e6	primary_tumor	abfed748-0bf8-4e64-8ab1-2a4da1bb5a62	TCGA-VD-AA8M-01A-11D-A40D-26	51	274270712	26510102	12806460
h44	s15488	13722.58cfa830e4b0c9d6adf6c164	01dbbf43-86c2-4f1e-8cc3-f74a64df7a63	TCGA-HNSC	a55fb87d-f606-48a5-82f5-09eacbacf41b	63384a6a-9686-44ee-8c8f-22923968c9de	primary_tumor	5b29b8e2-23e6-4e6e-815c-b8d0ef534b14	TCGA-BA-5151-01A-01D-1431-02	51	139641892	1745875	1317267
h45	.	.	01e70b8a-b229-403c-bf5e-d9531c34c414	TCGA-LUAD	362000e4-cf7c-48fc-93cc-8f5994b442ea	6af243ae-3b70-44e7-b6d1-217acc9a56bf	blood_derived_normal	fa9b9998-8ccd-4f41-98bf-07f8123dab0e	TCGA-55-A4DF-10A-01D-A46I-10	150	5.08996e+08	196716	196710
h46	s11330	13722.58cfa82ee4b0c9d6adf6afb2	01f2c8b1-b5bd-4536-9762-e5456182b87c	TCGA-LUAD	d2c1e896-6886-4122-bb48-5fbcd3f641f4	5808a3f7-0876-4816-94d6-4dbe08257955	blood_derived_normal	7d13b485-47b6-4326-bba6-28c5e5014829	TCGA-05-4418-10A-01D-1203-02	51	61475068	950636	767884
h47	s4785	13722.58cfa830e4b0c9d6adf6be3e	020b028a-9a2f-4550-9110-4bc733bf7c18	TCGA-UCEC	b60f22ac-a659-4f33-b01d-820e86a9a5c9	00fd9a99-8e94-4aef-94fc-4aabc6381bfc	blood_derived_normal	0ff9f0e9-4672-42a2-bb98-102949dd8304	TCGA-B5-A0JN-10A-01D-A101-02	51	123435266	2104736	1542427
h48	s3769	13722.58cfa831e4b0c9d6adf6c3f2	021352f8-8110-4600-9c09-e89c932b451a	TCGA-PRAD	0af98331-9305-41e9-af55-30390016d65e	17c53b15-d6bf-4e3e-8be2-7a14fabf33ca	blood_derived_normal	178d7cc1-0c32-4d2f-8cf9-3e2789780a98	TCGA-CH-5748-10A-01D-1572-02	51	250534823	5294996	3950795
h49	.	.	02142d16-cba3-4481-bf83-628dae0639c7	TCGA-THCA	c53c4bfe-d9d2-4882-a46b-fa487d95b8ba	115d8656-42bb-4e23-a830-332eaf6d8ddd	blood_derived_normal	4892c02f-1105-4877-b1b4-4012e964933d	TCGA-DJ-A4UR-10A-01D-A85Q-36	151	557544167	2212	2203
h50	s2710	13722.58cfa831e4b0c9d6adf6ca0c	021900e7-3e63-4e2e-8de7-b01b89cdc5e6	TCGA-BLCA	493a4ff2-37a5-4b79-928d-83dbfe534556	67865453-d515-4d63-84e8-cfb2686a211d	primary_tumor	885b8e06-182f-437b-9183-b454643a64ec	TCGA-DK-A1AE-01A-11D-A13U-02	51	260661438	7156	1090
h51	s3450	13722.58cfa832e4b0c9d6adf6d03c	021c599f-1a03-49c2-9b0b-6ea53346efdb	TCGA-PRAD	59207bcd-f127-481f-b576-8716da7d7d97	71864139-ec05-4bb1-9df7-27954283261e	blood_derived_normal	c92e8498-68ae-4f04-81c6-1f8b028f2403	TCGA-G9-6336-10A-01D-1784-02	51	199102831	4214862	3240461
h52	s11577	13722.58cfa830e4b0c9d6adf6bc66	022d05a0-eab5-4c65-9718-56294d6da01f	TCGA-KIRP	9fc40b03-0b56-4b1f-93ed-dbc455ae3fd9	b2b7b6a5-883d-4353-8608-981b669584f8	blood_derived_normal	d0cbd054-7fad-4226-a829-c53f34531fdf	TCGA-AL-3466-10A-01D-A31Z-10	101	541543065	381539	381497
h53	s6613	13722.58cfa83ce4b0c9d6adf73116	022f6a73-6acb-4836-a62a-dbe597531627	TCGA-BRCA	5d1d00c6-fcae-479e-ae1e-de76efd41d98	d03b3d7b-3629-4fde-a47a-3184f67236eb	solid_tissue_normal	ca6b4239-5535-4790-a449-4b95e9395adb	TCGA-BH-A0BW-11A-12D-A314-09	100	4.89576e+08	120723	120502
h54	.	.	024117d7-4f60-442f-83c3-ee0520f86493	TCGA-THCA	061fab24-727a-4551-a205-89eeb9f530ea	c22b98be-187d-46f9-b954-404759474a3f	blood_derived_normal	bc456c68-7f3e-4fb0-84e0-e5a733de5244	TCGA-DJ-A2Q9-10A-01D-A85Q-36	151	541776555	3443	3420
h55	s8543	13722.58cfa82ee4b0c9d6adf6a8ce	0257a2ca-b2ff-4fd6-b9e4-dcba1e045998	TCGA-LGG	e30f1994-3622-43d0-bec2-6d7e2d9881d2	c83c991f-442c-471b-9019-318f6da5d97f	recurrent_tumor	185a3a5d-af6b-4001-8b41-708e61b46cda	TCGA-FG-A4MT-02A-11D-A29Q-08	151	9.02082e+08	1426	1385
h56	s5480	13722.58cfa82de4b0c9d6adf6a5f2	02581900-1c31-44aa-99e8-740387436af5	TCGA-BRCA	74f31744-0aed-4633-beec-4e203315f0b7	eb11d414-2f0e-44a1-843c-ecacc7212e91	primary_tumor	30dbe353-86d5-40ed-84c2-dbddf7beb17b	TCGA-BH-A0DT-01A-21D-A12B-09	100	1047676276	330884	330709
h57	s4428	13722.58cfa830e4b0c9d6adf6bf44	027bbe89-d6ca-4b1d-af31-7e5b222591bf	TCGA-UCEC	a8def1a0-a136-47f4-9ad9-60ebcf9b726b	5a2ede97-0cf7-44d7-a789-92ee9bda3d6c	primary_tumor	c24e7f27-2155-4727-b6d8-8e5bc16d9197	TCGA-AX-A2HD-01A-21D-A17E-02	51	218663384	3705668	2855699
h58	s4429	13722.58cfa830e4b0c9d6adf6c1f6	02823716-d777-4481-a3e8-0470aafc6990	TCGA-UCEC	73e5310d-ba8c-4cbc-aa4f-e06206f898f4	e6e7e411-45cf-47a1-bcf0-7ae800a61a8d	primary_tumor	238a1e43-b716-479b-82c8-0e62a30f9be9	TCGA-BG-A0M4-01A-11D-A101-02	51	177771704	2637250	1956496
h59	s15297	13722.58cfa82ee4b0c9d6adf6ac7a	028906e7-c3a2-4b12-9249-b2cf00fff9a4	TCGA-STAD	87c217d4-66f4-46ca-8244-7856ce658fd3	9b864c79-bf5c-4430-86e8-d8479ed90d25	primary_tumor	576a1741-8c65-40da-9f0f-b2ca805d70f3	TCGA-IN-7806-01A-11D-2053-08	149	1.25774e+09	379	330
h60	s7536	13722.58cfa832e4b0c9d6adf6cfc8	029a7286-76c9-4a06-b730-94cbc5c1523b	TCGA-SKCM	9d86940d-50fb-4d2f-8b1e-539196885f46	24d3d408-8417-4497-814e-31d407886ee0	blood_derived_normal	a5e22f8f-a2d8-4968-b258-bc67282cb9c0	TCGA-FS-A1ZN-10A-01D-A190-02	51	225669970	3802042	2713199
h61	s11223	13722.58cfa82ee4b0c9d6adf6b00e	029caeb9-79aa-48ab-8fa0-b1123448a177	TCGA-LUAD	44dec838-b653-42a7-a58b-a1fd232cd68c	dacbc55d-25c6-4e86-bd1b-38345b4df7a7	primary_tumor	09dd9098-5702-44a6-b9ea-f148ece1e264	TCGA-05-4422-01A-01D-1203-02	51	175581327	12018926	10413083
h62	.	.	02b7b187-3adc-46ee-84ee-79876bbe24fd	TCGA-THCA	5a6b9340-acde-4d97-8836-20ae29732851	757a6d68-4a9f-4a7d-8ccc-6f7c32f7d615	blood_derived_normal	5f25f2cf-1d37-4e8a-9494-877c8178fcab	TCGA-ET-A3BQ-10A-01D-A85V-36	151	496261830	3509	3486
h63	.	.	02b9fd0e-9c25-4610-8851-ee9a7c24b798	TCGA-THCA	3bfa52af-cb40-45d8-9bdc-591985aae7fb	0c13351c-ea7c-44b1-a9ee-ed7e383b7924	primary_tumor	faf7461f-4b56-43c2-ad26-befcc58ee338	TCGA-EL-A3ZO-01A-11D-A85S-36	151	1428035304	793	718
h64	.	.	02c00b28-b8c6-4ab0-9e9f-a2f28ba49dbe	TCGA-THCA	c5fd200b-ce02-4d7d-a240-78f147e483be	67af4ed4-e689-4e3f-924b-e033480217b6	blood_derived_normal	9154a03b-2d77-417d-b79d-584ae356a8d6	TCGA-DJ-A3UR-10A-01D-A85Q-36	151	5.79958e+08	168	155
h65	s10906	13722.58cfa82fe4b0c9d6adf6b806	02c52fd5-52be-48c5-8265-dccf7e1db722	TCGA-LUAD	15340dd3-84ae-49fb-989a-eb212f3e73da	e3962e0e-eafa-4016-8fa4-1c4ba0d2a9ad	solid_tissue_normal	564e82b9-e3c8-4ede-8e58-be9d0ba157d5	TCGA-49-6744-11A-01D-1853-02	51	142154458	1539863	1114331
h66	.	.	02c84378-a627-4b42-a3e6-e49765cc335d	TCGA-THCA	e1ff7694-64e1-47ed-b0d8-34acfb4ffef1	d6183bca-9a4d-41ac-940d-0eaa23decf56	primary_tumor	892e76bd-bf14-407b-b0b3-4da474dbe3d9	TCGA-L6-A4ET-01A-11D-A85T-36	151	1.2053e+09	539	471
h67	s14635	13722.58cfa831e4b0c9d6adf6c6ea	02c9de61-dcea-4dea-a1b6-4f241404c3e1	TCGA-STAD	8fccff71-3710-4cb9-b8af-61707aebe5d8	51927f82-2585-465b-92ed-36ef46d44fab	primary_tumor	7597fc80-5a3c-4999-97b2-4dcb55609cc2	TCGA-CG-4442-01A-01D-1154-02	51	217675406	6594510	5516701
h68	s11857	13722.58cfa830e4b0c9d6adf6c17a	02ca0219-7f6b-4a6f-91ac-3b6160bcecdd	TCGA-KIRP	4edd92e1-5da5-49a3-80e4-fa456aa425b8	59b98dd7-037d-4b28-b744-276a2b25c08d	blood_derived_normal	cd53468b-9164-4a91-b4dc-d9a678afefde	TCGA-B9-4116-10A-01D-A31Z-10	101	6.86183e+08	253747	253633
h69	s1363	13722.58cfa831e4b0c9d6adf6cafc	02d49f3b-e861-4b43-a54a-ce6696edba89	TCGA-CESC	a4e444b5-bbca-4ef0-b92f-908d608cbb91	1ab52cdc-8a5c-4f21-aec9-f4be1691c1ce	blood_derived_normal	d6202d9f-5afd-4aa6-a4ad-05d1d5ef4147	TCGA-EA-A3QE-10A-01D-A245-26	51	222557003	4595940	3329552
h70	s16487	13722.58cfa832e4b0c9d6adf6d505	02e44c88-8cde-4404-b47f-7e5b94f9e9c2	TCGA-KICH	f2b58595-dec0-4194-ab33-7c7dc6c058a6	f1f4235a-7aa4-4df7-8a9f-f1037ca7957a	solid_tissue_normal	9cf36c04-1d2a-4e2f-902d-857033d208d3	TCGA-KN-8435-11A-01D-2311-10	101	5.14081e+08	356868	356835
h71	s1168	13722.58cfa82de4b0c9d6adf6a6c4	02e831f3-6b61-4af7-a7af-a1c3eaa5ea2c	TCGA-CESC	c13215d9-26a8-4c8b-b4fe-5da6aa3222af	f0ca60fb-bd45-4f15-a791-0c5b1218d8ef	primary_tumor	801e67c8-c506-410a-bdf0-856a66e974f4	TCGA-EK-A2RM-01A-21D-A18J-09	100	9.91578e+08	347407	347137
h72	s2006	13722.58cfa830e4b0c9d6adf6bc68	02ef6445-976f-4578-ac84-133869fbfb08	TCGA-READ	848a5838-8a06-45a9-a3d6-e4ed47b824ab	7f43c713-73ca-4971-a247-e7e2022c2a6b	blood_derived_normal	b4b64fc1-c309-48d2-8b1d-e0f7aa1ed9a4	TCGA-AG-A01L-10A-01D-A078-02	50	75683842	5297745	4414769
h73	s16043	13722.58cfa831e4b0c9d6adf6c6a8	02fc55c6-9188-448a-92f2-0c4e6dd2684b	TCGA-HNSC	d89b1fd6-bef4-4803-8ed3-3b442be600b6	3a13692e-cb77-464a-8ace-cba47f99247f	blood_derived_normal	3205a312-3259-4e13-8b12-3e612e7a2400	TCGA-CV-5432-10A-01D-A32X-10	101	5.43528e+08	415949	415909
h74	.	.	032b170c-ea26-4b99-8fb9-72c2302b4e9d	TCGA-THCA	e069dcad-2fd1-464e-a5e9-fe36f05a0446	4d39b518-bf36-43ff-af82-feb4682cdfde	primary_tumor	521dcc8c-4c4e-4570-b607-8c2aa2abd144	TCGA-EL-A3H4-01A-11D-A85S-36	151	1256747545	642	611
h75	s16587	13722.58cfa831e4b0c9d6adf6c9db	03317ffe-d4ef-4ffc-a4c8-25b8ea61efdd	TCGA-LIHC	457cca7c-a8b4-414e-a3c0-7fccf0ee2034	9bfbc85e-86e0-4ac5-9304-84b1eb32b9cc	primary_tumor	96517058-18d2-4847-8085-768ca8aa1565	TCGA-DD-A3A9-01A-11D-A25V-10	101	1175625644	563847	563693
h76	s4265	13722.58cfa831e4b0c9d6adf6c814	033b2bc5-cbc0-4479-bb39-8912320cb152	TCGA-UCEC	40f43483-b504-4ea7-ad24-40682b10caac	14c95800-0b29-4bf0-bd36-1401a542e859	blood_derived_normal	1073455e-5418-45d4-9d15-08ede3d0248f	TCGA-D1-A16R-10A-01D-A12F-02	51	218989498	3492957	2592696
h77	s16341	13722.58cfa831e4b0c9d6adf6c7a3	0352e734-1107-4274-ba00-50e13d56f015	TCGA-HNSC	402fd96c-76d3-4ac2-9f64-77bd34be0adb	f72d39ea-7db5-47c6-9428-3e26454c9a9a	primary_tumor	7fa6660f-0b18-4f4d-aea1-17c22a9dbaa6	TCGA-CV-6954-01A-11D-1911-02	51	248223596	5776204	4521678
h78	s16326	13722.58cfa831e4b0c9d6adf6c665	0356c1d0-8cda-44cd-8e00-a02dabd57fb4	TCGA-HNSC	90f44998-3c05-44b2-9501-bbd0f43c5147	d30cd5cb-d0de-446a-8a57-4f8b69ab25fe	blood_derived_normal	7f65174a-1ab8-492d-91b6-0c39f14243af	TCGA-CQ-6225-10A-01D-1911-02	51	255864647	31012466	25649056
h79	s11435	13722.58cfa82ee4b0c9d6adf6ae50	0356c8ca-aa1e-418c-b3c0-ad3146a658ff	TCGA-LUAD	3434b91a-c05f-460f-a078-7b1bb6e7085d	cce6d71f-369e-467f-bd7e-03d20e97b7f3	primary_tumor	ee1d241a-b371-433a-9af7-f1c9074c155f	TCGA-05-4382-01A-01D-1203-02	51	155499137	10431498	9143962
h80	.	.	035d6e3d-7f24-4777-a43f-ac14d0376aa7	TCGA-LUAD	035c0b2b-c722-443b-8962-db4ee92c7532	f8a79bdf-6b97-44be-9cf1-b51faeca5d63	primary_tumor	de3089c4-018d-4b14-b186-14a5e3e34745	TCGA-86-6851-01A-11D-A46I-10	150	993068154	262914	262904
h81	s4603	13722.58cfa830e4b0c9d6adf6be04	03657ca6-d47b-4d8f-bd37-741a7ce67451	TCGA-UCEC	4fd1cb59-6c50-4355-9d37-a341e1f4fad9	dc487bbf-555b-423b-b7c0-3e92defa5a79	primary_tumor	3d712314-6fdc-41c7-9ce1-5f9bb85929ee	TCGA-BG-A0M9-01A-21D-A101-02	51	200005854	4634488	3540315
h82	s278	13722.58cfa832e4b0c9d6adf6d4d0	036f262f-c89e-4037-98ea-3760aa9ee053	TCGA-UVM	bbf07e1f-8c17-4c2e-89ed-38332d82e455	01218558-df35-423e-a4a5-9237f6b3bcce	blood_derived_normal	839ee0d1-59b0-4818-bee2-43500ff6c271	TCGA-V4-A9F5-10A-01D-A40E-26	51	153751907	2073495	1647548
h83	s1840	13722.58cfa832e4b0c9d6adf6d370	037654b7-3788-4888-896a-14767fe342eb	TCGA-ESCA	209e2e16-cb88-4a8f-9cdb-10e152caa26c	515af7c4-4ccd-43d6-aabe-1532ec8177ca	solid_tissue_normal	109fd024-bd84-4dcf-bd87-e4b4ce8146ab	TCGA-L5-A43J-11A-11D-A248-26	51	195904765	4133374	3082691
h84	s7673	13722.58cfa831e4b0c9d6adf6c993	037c23c4-3a01-460c-ae0b-53fe0bbc06ab	TCGA-SKCM	9a903fc2-57d7-4a02-94e7-9b9b7ee99276	7402f1fa-e9df-45a3-9dd7-b5f82f427f52	blood_derived_normal	790e7d9b-a1e6-40ef-b46d-22e35dab4e5d	TCGA-D9-A1JW-10A-01D-A18Z-02	51	131152365	2125227	1629659
h85	s3446	13722.58cfa831e4b0c9d6adf6cd00	037cdf74-4db2-485d-a50e-e15aad676643	TCGA-PRAD	adf3c2f7-d5f9-41c3-bd8c-7f9f1f22ff73	35177c7c-c669-4b3b-9b45-379a40255df0	blood_derived_normal	87d43596-60a3-42dd-91e1-0c20634b0467	TCGA-EJ-5531-10A-01D-1573-02	51	259305336	6953526	5430213
h86	s9157	13722.58cfa830e4b0c9d6adf6bdda	03865368-9f66-437b-b23a-e0a0d805b831	TCGA-KIRC	2ed3296a-5b10-40d8-8af4-90dc031657cd	017e13fe-baad-49a6-ab3c-4d0082029f16	blood_derived_normal	df08a77e-c095-4818-a000-4bdf6e524207	TCGA-AK-3455-10A-01D-2233-10	101	584821339	448457	448215
h87	s15327	13722.58cfa831e4b0c9d6adf6c476	0386d6b3-6a8a-4604-bc24-937e18e378bc	TCGA-STAD	b75eb694-8e9d-4dbb-b536-7d278c728cbb	cd194d5f-3814-4e5e-88b6-6cf4cf491146	primary_tumor	d2cc734b-dee5-4345-98b0-bccb42941669	TCGA-CG-5727-01A-11D-1598-02	51	220657699	6122788	4838359
h88	s7857	13722.58cfa831e4b0c9d6adf6cb68	039cc200-a08c-4cef-a9f1-fcbe6b835f3b	TCGA-SKCM	b5e37b9b-6264-4cc8-9b44-1d8ac0692d6c	b3189e4f-3b90-4a1e-8ff1-fa2fedc46c4c	metastatic	270e8d67-394c-49d7-971c-1c829302c9e9	TCGA-EE-A2M5-06A-12D-A18Y-02	51	199492710	3860432	2979230
h89	s15236	13722.58cfa831e4b0c9d6adf6c4e7	03a06871-95d0-475c-88dd-82037ad2ddd6	TCGA-STAD	d139bd0c-2eeb-44ec-856b-e77cb03d294e	437e0dc0-cf92-43a0-b6ac-405a7b22b56d	solid_tissue_normal	3219d0b6-a19b-4359-a682-84b2e06b2201	TCGA-BR-4367-11A-01D-1154-02	51	161775817	21702551	18162194
h90	s13652	13722.58cfa830e4b0c9d6adf6ba4a	03a37756-8a3c-4141-a8d5-f6b0cbeb3239	TCGA-COAD	5116e3b4-2bac-40f5-8046-b9c1783faaa5	1eb2a255-6edd-4adb-b52d-99dcec590c5d	primary_tumor	f38b5d2e-5cab-45c7-bb0a-38b2efc5c156	TCGA-A6-3807-01A-01D-1459-10	101	7.56639e+08	526685	526608
h91	.	.	03a463d9-c6f7-454d-ac54-6460774a8d8a	TCGA-THCA	6b529fb3-0b1b-4d3b-9309-bfcb063dbb71	e6a84292-fe90-4be2-b135-1091d34274b7	blood_derived_normal	50b4a201-ecef-48d2-b49e-18ec8519f7a8	TCGA-FY-A4B0-10A-01D-A85W-36	151	4.06428e+08	166	156
h92	s7811	13722.58cfa82ee4b0c9d6adf6a90d	03b04ed1-478e-4b65-a1a4-e0920297cc8b	TCGA-SKCM	3429967f-4f77-4894-bf27-c4a22698ca92	35d85937-9f8a-4dfc-8ce2-fa6e913af9f3	blood_derived_normal	9ff91018-9d55-43be-9ae3-945caecb0cbb	TCGA-GN-A266-10A-01D-A199-08	101	5.0837e+08	3991	3811
h93	.	.	03b11a42-0099-4518-adc0-cbc2945878e9	TCGA-THCA	dd1058c5-da32-4f60-9275-5e1a8049d9c5	eaa8031b-7895-475c-9851-d3abb116dbde	primary_tumor	cb3112f8-d531-4b8d-a913-70ad711bb6f6	TCGA-IM-A3U3-01A-11D-A85W-36	151	1484418338	526	468
h94	.	.	03b57fed-a31f-4e61-8969-8018ec159abb	TCGA-LUAD	7a111b4f-46e9-4e34-8024-0b9fdc5cbcd8	85a8e3c9-38af-4b20-822c-75e22923da5d	blood_derived_normal	75ba9856-59f9-4bbb-8d6a-91cbe60e75c2	TCGA-MP-A4TH-10A-01D-A46J-10	150	4.74409e+08	182276	182270
h95	s6628	13722.58cfa82de4b0c9d6adf6a6b4	03b5e873-7ba7-4181-9e87-c2e7974337a6	TCGA-BRCA	8cf54607-01ce-42b0-9bd9-8627edd9f3b7	4d3b8ad8-94ce-49a7-a7af-f56ac17891f6	blood_derived_normal	d141e42e-aa3b-46ed-815f-3192b1959bf4	TCGA-C8-A130-10A-01D-A19H-09	100	670981434	154020	153785
h96	s4241	13722.58cfa82fe4b0c9d6adf6b864	03bbb01d-72f9-48ab-9fb5-ff4ca588bd9c	TCGA-UCEC	adc22472-e31d-419f-aeae-cb01b9423343	074d4466-e072-42cd-9a6c-a595dc9363e7	primary_tumor	bb726d7a-6861-48aa-9bfd-5df8daaa1538	TCGA-A5-A0GU-01A-11D-A043-02	51	1.59646e+08	7816305	6410661
h97	.	.	03cb7e11-92eb-4e39-910f-040ffd2816b0	TCGA-THCA	2d633ced-ae85-462c-90e7-c1b109e084cf	6296efe7-08bb-45fc-ae3f-cc07b5042033	primary_tumor	6ff3a803-25e8-41c0-8a22-8cc0bcbd5b5a	TCGA-E8-A44M-01A-21D-A85R-36	151	1.18914e+09	322	250
h98	s8757	13722.58cfa831e4b0c9d6adf6cad6	03d6054f-501b-4fac-bbe8-caff5bad5f44	TCGA-LGG	14375753-a69f-41e0-b910-2bb8e84cc43a	f68159ad-a0e9-4f9f-ad68-a29d53772982	primary_tumor	57952871-e6fe-4c1f-87fe-404fadfc67c1	TCGA-DU-6408-01A-11D-1703-02	51	164103925	1995827	1328667
h99	s13871_s14103	.	03ec9184-c32b-40ec-90f6-fcb9ac13897c	TCGA-GBM	12824b2b-9c0a-4dcf-8941-34593a4e93da	956d0a4e-4485-40bf-abe2-d7d24f3c4c7a	blood_derived_normal	e8114ae7-e076-44ca-b2bb-b6c3629b53b0	TCGA-14-0786-10A-01D-0703-09	100	5.66396e+08	34392	34305
h100	s17732_s17701	13722.58cfa82fe4b0c9d6adf6b771	03f42f29-565e-4158-a2f9-fb4014f6292a	TCGA-OV	b25b3379-df8f-4900-9bce-0f8df50f549b	d52f953e-b8e1-47c1-9d67-f73136e6b763	solid_tissue_normal	2754262e-e173-4f9b-bd4b-61e38019bcc3	TCGA-61-1916-11A-01D-0926-12	100	2.77172e+08	327134	326909
h101	s2895	13722.58cfa831e4b0c9d6adf6c9ce	03fafa2e-4e24-4714-8f45-6abf0f408289	TCGA-BLCA	9bb5d187-033e-4e86-a76e-e1a6d20488f7	33d579b3-198d-46ca-b2cf-574a0673e26f	primary_tumor	aba3af01-2cbd-4450-9ccb-698df8982e91	TCGA-DK-A3WY-01A-11D-A233-26	51	145250821	1315480	873901
h102	.	.	040bdec3-2498-4f26-a58e-4fb600b98368	TCGA-THCA	2f9ed09d-2626-4c23-ba47-1850d36f812a	38379990-627c-4fac-a13a-6afd9d47a448	blood_derived_normal	45f670ac-dadf-4de5-9a68-439f11a10b43	TCGA-ET-A25K-10A-01D-A85U-36	151	4.85051e+08	3429	3410
h103	s2731	13722.58cfa832e4b0c9d6adf6d034	040db8e2-1280-42ec-aa34-323ef8109d94	TCGA-BLCA	6a2155b3-915c-41b1-b730-32e55e0c1fbd	1c60f60e-a3c6-43a1-a56e-ba68801d2d90	primary_tumor	c9e9dc46-2917-47be-92da-9c40c6f13500	TCGA-GC-A3RD-01A-12D-A233-26	51	229764772	7692434	5730908
h104	s15330	13722.58cfa831e4b0c9d6adf6c7d4	04118f83-75b8-4c24-82f9-3d1a1d4d1286	TCGA-STAD	e37cae9e-0656-4b89-b326-739a5cc859e0	ac4792aa-4989-43f5-a9d2-b82b25490f38	blood_derived_normal	5820ad02-bc44-4840-a3ec-5749ebc0c719	TCGA-D7-6519-10A-01D-1798-02	51	230410296	5330129	4231864
h105	s16986	13722.58cfa832e4b0c9d6adf6d130	042733ec-5122-450b-b5fc-a33aa237f52d	TCGA-LIHC	bfd20d71-18a5-4f01-8d56-84378ad92359	a744be68-d008-4847-a11d-89918a419a5f	primary_tumor	992d9566-b1da-421a-bf36-d23382b115fa	TCGA-FV-A3I1-01A-11D-A22F-10	101	1346054645	637092	636745
h106	s8154	13722.58cfa832e4b0c9d6adf6d1dc	045e7026-376e-4c2b-995a-eb65d3a20f46	TCGA-LGG	dbfaccb0-e8c0-48e8-9aef-570267574822	d302390b-4b66-48e6-92de-612504b34fa3	primary_tumor	a664fda7-9bf1-4016-a16a-bca75c6d139c	TCGA-HT-7473-01A-11D-2022-02	51	209595275	3445591	2259900
h107	s10789	13722.58cfa82fe4b0c9d6adf6b8b3	046113be-b268-42ec-a173-7b822aa85341	TCGA-LUAD	e1c55bac-bb41-4964-add5-ecd6ba04b58d	180eb213-0ddc-4f10-ab0e-b3af92cde3c3	primary_tumor	80170e98-4886-4a34-bc88-f2b2f84743b2	TCGA-50-5051-01A-21D-1853-02	51	153753884	5731503	5132790
h108	s16336	13722.58cfa831e4b0c9d6adf6c845	04756547-7ace-43e7-aef2-54e33552012d	TCGA-HNSC	3c975b68-4a6e-4c97-a8d1-b9a427d4957c	698208bb-7272-4ad5-9cc0-909cb669bdaf	primary_tumor	46d35b82-e1b7-4d35-be5e-3a70fd47e421	TCGA-CV-5442-01A-01D-2266-10	101	1108905851	913327	913190
h109	s13040	13722.58cfa831e4b0c9d6adf6c52c	047e3cb6-0644-4627-8d2b-57b62243a0ad	TCGA-COAD	2db3c23d-c591-4ea0-b0a8-ed9c4343c80e	ea9e7e8c-4151-4cfc-8631-5880c6f1a21f	primary_tumor	c501681c-26b5-4385-ae24-bec8fb230c51	TCGA-CK-4951-01A-01D-1405-02	51	118701650	9616827	8465269
h110	.	.	04804e73-fbf5-4d2c-893c-ff0a39ef0fc9	TCGA-THCA	89f4a6a5-bf9b-4a0e-bacf-8cd715c2ca93	d6206d9b-a52f-4377-ae29-5e78dfa5f00c	solid_tissue_normal	e046296e-8784-40b6-9881-96dfe736913d	TCGA-EL-A4K9-11A-11D-A85S-36	151	489436505	140	112
h111	s16595	13722.58cfa832e4b0c9d6adf6ce28	048a022b-15b0-4820-aaaf-3d33178eeb8b	TCGA-LIHC	b865dec4-f051-4fbe-9405-f832ff2010d7	4477a197-1c3c-44a0-acd5-473395d3f3d0	blood_derived_normal	084d16c3-f0e8-4cc5-b2a9-cb055fd6ebe5	TCGA-G3-A25S-10A-01D-A16V-10	101	5.55033e+08	281633	281567
h112	s3288	13722.58cfa831e4b0c9d6adf6cb1e	04aea0d4-a247-4890-be63-8dcdcb91dc68	TCGA-BLCA	4107ae6f-502c-4bdc-bf14-e4b3711cba38	6408217a-386d-4b4e-8416-c61b37ca5fee	blood_derived_normal	11cc13c2-fbb5-43ef-9fbb-aa9468591af9	TCGA-E5-A2PC-10B-01D-A204-02	51	272061040	8146521	6608687
h113	s210	13722.58cfa832e4b0c9d6adf6d412	04b743b5-d3b5-459a-81f7-4c72d7ce804f	TCGA-UVM	892e7630-b11e-47bd-987c-327d33258e11	69f3ece7-394d-4fa7-93e7-b6dcd538831a	primary_tumor	9a4969d9-222e-4ba3-b0f4-34f42c0d1a19	TCGA-V4-A9EX-01A-11D-A40D-26	51	185922529	3689686	2898481
h114	s8551	13722.58cfa82ee4b0c9d6adf6ab0e	04b84276-258b-4d28-a3ee-3783e6c24b60	TCGA-LGG	55a67639-ed05-4143-af96-a377bc5489ee	f0c5df7c-53aa-4d90-8189-44a2bb55a696	primary_tumor	67f88cd9-ab77-4227-a8d7-5512246f9772	TCGA-HW-7486-01A-11D-2024-08	101	956970175	5145	4955
h115	.	.	04c4e462-3281-4169-a4ee-35295b91439a	TCGA-THCA	2610485e-f2b2-45f7-a578-99d6983d5f0e	1d5dfcf4-8d9c-4a0a-9b5d-a7060574973a	primary_tumor	da15323c-135c-41e2-bf99-d49ff3bc7f60	TCGA-DJ-A3UP-01A-11D-A85Q-36	151	1.17609e+09	286	256
h116	s4419	13722.58cfa82fe4b0c9d6adf6b852	04ee9018-29e0-4b73-9bb9-faece92f5f3c	TCGA-UCEC	284174fd-1320-4617-9e99-75bd75df9bf3	986ac6ac-087f-412b-bb0c-9be10d104989	primary_tumor	6bbef031-7106-4d36-86a9-f8a2333448bb	TCGA-A5-A0R9-01A-11D-A101-02	51	154801450	1457174	1017034
h117	s1739	13722.58cfa832e4b0c9d6adf6d3d0	04f77ac6-caea-4360-ba5e-4393f8a8c9d5	TCGA-ESCA	209e2e16-cb88-4a8f-9cdb-10e152caa26c	eea7be16-baf9-4101-a712-cfaf5349476e	primary_tumor	9bdd056b-dec2-4856-9093-94fd133cf06b	TCGA-L5-A43J-01A-12D-A248-26	51	204729543	4542848	3509533
h118	s5633	13722.58cfa82de4b0c9d6adf6a68a	0501f0f5-763e-429f-88b1-ad8b7e1a50e8	TCGA-BRCA	27b05b15-a44b-45ed-a6e3-e7d1ca488ea9	5a9087b1-d001-4fcc-b061-f59e7026e711	primary_tumor	6dbc5c31-043b-40e9-bf1a-e7b4ec351b4d	TCGA-A8-A09X-01A-11D-A19H-09	100	8.26359e+08	248166	247943
h119	s17510	13722.58cfa82fe4b0c9d6adf6b2fc	050492b5-5ae9-4483-b3d4-f11342b8df56	TCGA-OV	5e18b17d-4626-4b6d-8ac6-e560cee0376c	cf7561b2-7d31-41fd-a0d1-fb5bae41f2c7	blood_derived_normal	3867b293-9a47-44ad-bdbc-ca9d1448cb6f	TCGA-24-1419-10A-01D-A324-10	101	4.75945e+08	208581	208529
h120	.	.	05089133-6f93-46a2-b11c-5ac0cc82f068	TCGA-THCA	3d952b80-501e-41c6-a3af-0bd6014b81e4	2c11ddb3-f4a6-4ec3-8368-6e89f497c80c	primary_tumor	a8d277dd-db47-4300-9a91-877e922d5a07	TCGA-EL-A4JZ-01A-11D-A85S-36	151	1.50932e+09	790	705
h121	s13545	13722.58cfa832e4b0c9d6adf6d510	050b4d36-015d-4bd1-b2b9-20a1420f666b	TCGA-COAD	d3b7ada6-5395-4212-a921-8e97c92b605d	12b34821-908b-46a3-85ae-e8a5c3045566	blood_derived_normal	4fc333a5-df4c-45ef-84b3-56d83b9019b4	TCGA-NH-A50V-10A-01D-A28G-10	101	707105059	369506	369453
h122	s5789	13722.58cfa82de4b0c9d6adf6a63e	05146b29-3fd2-44bb-a95a-bbe62da4edbb	TCGA-BRCA	f45210d3-9e66-4f5e-bef1-5ee5547cc893	fb635f1d-5ee1-4e58-86ea-b1aada2de4ba	primary_tumor	1c0e384f-7254-4afe-93c0-b3fc6c6a7894	TCGA-EW-A1PC-01B-11D-A21Q-09	100	949627601	326729	326628
h123	.	.	05179a36-c47d-4f8f-a8cc-4762936a7167	TCGA-THCA	c438c562-a2b6-4ceb-b91a-7e77eb2ec962	8e674ef1-dfad-4600-bcba-2b282366d44e	blood_derived_normal	ea699649-66c9-4b0a-be24-0511e1c837b7	TCGA-E8-A415-10A-01D-A85R-36	151	485283358	455	429
h124	s16327	13722.58cfa831e4b0c9d6adf6c69a	05274e3f-6bb5-44b8-9878-b4cc94b096e9	TCGA-HNSC	02dcc11f-4f0e-4c9e-8d96-d22d47beef5d	03bf8f50-0d93-4656-a625-4d4bbf3a876f	blood_derived_normal	e3943ea3-6b2e-402e-bb8d-b226fadf1038	TCGA-CQ-5329-10A-01D-1681-02	51	194082797	2818545	2150608
h125	s16346	13722.58cfa831e4b0c9d6adf6c9c7	052e8435-8145-4953-b17c-b34b767089b1	TCGA-HNSC	91a712b5-a724-48d0-ba06-4f6857683463	a0cdb208-e66f-4ad7-86fa-5077145a4a68	primary_tumor	4c2960da-103b-4620-abcd-0ee586f39e0d	TCGA-DQ-5630-01A-01D-1868-02	51	241420631	4556963	3470685
h126	s16976	13722.58cfa831e4b0c9d6adf6c9a2	053509ca-c953-47fd-bd2a-190c1cfb78e8	TCGA-LIHC	69d6881b-9e9a-407b-8b02-bad5fc2455bf	93d007f8-84d9-427d-a1e9-54919605f7b3	primary_tumor	4cff8590-559e-4204-8635-96e11bfeda68	TCGA-DD-A3A8-01A-11D-A22F-10	101	1.1988e+09	593095	592986
h127	s14094	13722.58cfa82ee4b0c9d6adf6aebe	05508ab5-ec3c-468e-b16e-0f428fbfa7c5	TCGA-GBM	74139255-a635-4c87-814d-3dd04ed630a8	5e92a5d5-77a4-401a-ade3-e01c95302ec0	primary_tumor	640afbf7-7886-4a29-9505-dcf36b611a05	TCGA-06-0190-01A-01D-1491-08	101	1182515611	225579	225266
h128	s7197	.	055179cc-13af-4edc-8534-fb9e04c04990	TCGA-LAML	810d293b-7dfc-4e91-ab29-042457632399	bd27e567-768f-4a37-b401-4330849b28b6	primary_blood_derived_cancer_-_peripheral_blood	3c90e4b9-81cd-4033-b233-593c37fbac1f	TCGA-AB-2984-03A-01D-0739-09	39	879990057	2.69122e+07	18008041
h129	s15395	13722.58cfa831e4b0c9d6adf6c636	0561962f-78c5-4ef0-89e6-8a1cda70a337	TCGA-STAD	37e22429-efd7-4d6a-b79a-9d8c7be2170c	869ba8d0-89c5-4753-8f7a-403ea5a7f20f	blood_derived_normal	9f2622c7-461c-419b-b0f3-2aaae488592c	TCGA-CG-4441-10A-01D-1798-02	51	285790265	7386368	5891156
h130	.	.	05630bba-204c-4e51-936e-60f2e82697db	TCGA-THCA	b7bafe7f-295c-4598-9cc8-49d785bd2218	487899c2-0e65-4ae4-a23a-08cf937d92ab	primary_tumor	bd0d8f09-b127-4152-81c2-e1db95081cad	TCGA-EM-A4FF-01A-11D-A85U-36	151	1.35715e+09	739	626
h131	s14843	13722.58cfa831e4b0c9d6adf6cde0	057b34fb-3b50-4bdd-86ce-2ca4e5205709	TCGA-STAD	2d291fa3-f0fd-4bc1-91a6-783863714190	7e8aa1c7-aa0e-4205-914c-a2a48dc11844	blood_derived_normal	d88abb94-74d3-45d6-bafb-8158db1aea94	TCGA-EQ-5647-10A-01D-1598-02	51	140522125	1177817	775006
h132	s5948	13722.58cfa82de4b0c9d6adf6a5f5	057cd604-7fa1-40f8-ab77-ff6f654b83a4	TCGA-BRCA	2d29a4ac-98e7-4663-9dd6-5681bc32ac2e	4f91387a-8561-4a68-a814-be41b4d8e6a2	blood_derived_normal	abba0fe4-8c3b-4b8d-9b68-36708ba3a4ef	TCGA-A2-A3KC-10A-01D-A20S-09	100	6.14267e+08	434239	433764
h133	s14562	13722.58cfa831e4b0c9d6adf6c718	05949e1b-a730-4be4-8cc1-3cf14b1f9f90	TCGA-STAD	35496e4e-598f-4ffc-b11e-8edaeb676079	df817250-9a2c-42e8-ad90-0d9e13fe37b3	primary_tumor	7da37a25-e2de-4193-ad71-2182b6da5c26	TCGA-D7-6528-01A-11D-1798-02	51	201165429	3132187	2413754
h134	s6120	13722.58cfa82de4b0c9d6adf6a6a8	059caa91-0103-4357-b506-a477385d7587	TCGA-BRCA	60df7543-6da5-4c75-943b-5800c1e08234	8328302c-cff7-46da-9b14-9c55f6ee531c	blood_derived_normal	6194bbb4-88ae-4db8-86e1-99d4d2315e89	TCGA-E2-A14X-10A-01D-A314-09	100	595301403	526321	526048
h135	s7086	.	05a40a6e-b911-457b-af5b-696d4e26f819	TCGA-LAML	a436f4d7-018e-44e3-a615-9c33fcc1167d	56f40052-1f82-4e6d-98ab-6e5e132d59a4	primary_blood_derived_cancer_-_peripheral_blood	6a7deace-79dc-4790-a415-07f0e933eb2a	TCGA-AB-2972-03A-01D-0739-09	78	9.33152e+08	1039447	1038777
h136	s7650	13722.58cfa82ee4b0c9d6adf6a7f0	05a49002-437a-4c66-80fc-71238d99ebc9	TCGA-SKCM	b5e37b9b-6264-4cc8-9b44-1d8ac0692d6c	0f5e478d-c3fa-44b6-8a17-ba0991516d60	blood_derived_normal	3bf67116-be87-4c02-b931-352ebb7f3b48	TCGA-EE-A2M5-10A-01D-A199-08	101	7.51886e+08	4958	4656
h137	s8347	13722.58cfa831e4b0c9d6adf6ca56	05ab96d0-efea-491d-9825-003f26e5c4d3	TCGA-LGG	9ed5af0e-c87f-46ff-81e7-9d3041b4034e	101aaa90-fe0a-42b7-bcc7-4f44e29883ec	primary_tumor	e5af958a-0014-4259-970d-5e0ea3cae376	TCGA-DU-5852-01A-11D-1703-02	51	318816026	72729747	57493626
h138	s6906	13722.58cfa83ce4b0c9d6adf73133	05ad4cab-0c56-4c85-ae0e-7d5828aaefc2	TCGA-BRCA	993103b1-e5a1-4c33-8629-be53ebc41d64	2c4febe8-dd9b-4213-85f9-ceaa9594e5af	blood_derived_normal	e45c007a-e0e6-454c-9804-9d72ff7378fd	TCGA-A8-A094-10A-01D-A19H-09	100	588827701	216163	215970
h139	s11766	13722.58cfa830e4b0c9d6adf6c1e6	05deb2e2-bfe3-4741-bbb0-f65052dfc600	TCGA-KIRP	9fc40b03-0b56-4b1f-93ed-dbc455ae3fd9	d74c7152-798f-4913-95d3-67ac834204f0	primary_tumor	642e1379-1061-40bc-9a4c-f7c191e84d9d	TCGA-AL-3466-01A-02D-1402-10	101	1005755514	524255	524135
h140	s9566	13722.58cfa831e4b0c9d6adf6c43a	05f54cd0-e575-4cdd-a56a-30277863950d	TCGA-KIRC	78048432-2de1-498c-9cf1-9c5bd43daa39	f7d03cd3-2d55-400a-bb29-f86ccae475ec	primary_tumor	267a9862-17bd-4056-ba4a-1f373736ffbb	TCGA-CJ-4870-01A-01D-2098-10	101	1097681387	564970	564903
h141	s3614	13722.58cfa832e4b0c9d6adf6cfb9	05f8f3cd-5b52-4c63-969d-26129127004b	TCGA-PRAD	6845076e-e940-4437-8618-81db4a447544	1668e387-f9eb-4301-9e72-9fdbdc521d45	blood_derived_normal	ce08011f-f42e-46c6-8565-b825eb960b1d	TCGA-G9-6365-10A-01D-1784-02	51	177883419	3930235	3216193
h142	s10635	13722.58cfa82ee4b0c9d6adf6ac9a	05fe9339-b0e0-49c9-b4e6-1e12b3732416	TCGA-LUAD	97831d28-ab41-4c18-bfc2-c4c6bc757d13	96a05d4b-3731-4b98-b38f-a6b33cd6ed96	primary_tumor	020fab36-c7de-4933-b2bf-dc7b019a1326	TCGA-91-6847-01A-11D-1945-08	101	7.56613e+08	4635	4441
h143	s6115	13722.58cfa82de4b0c9d6adf6a58f	06206d5c-9b02-4cb7-af64-162932a2de7a	TCGA-BRCA	9938ce5c-e74e-446e-a932-f096f85cc3b1	09d6f42c-5e9f-4adc-bd8c-e5dca597fc01	primary_tumor	467ef778-f481-44f3-9768-b9900252d2ba	TCGA-AQ-A04J-01A-02D-A128-09	100	946241070	769840	769541
h144	s14417	13722.58cfa831e4b0c9d6adf6c388	06262f57-6b64-469f-a4a4-8e646827f5c7	TCGA-STAD	0f00ad32-e4be-49d4-a02a-d233bfc913c5	4ccd9ccb-bf50-44eb-aa55-133d8824c433	primary_tumor	9a2dc75a-e7be-4226-9d8c-940946f75958	TCGA-CG-5723-01A-11D-1598-02	51	222850800	9563419	8243478
h145	s2867	13722.58cfa830e4b0c9d6adf6c1de	0644fae8-368d-49a2-af17-35eb42101b0e	TCGA-BLCA	22473ad4-df39-4716-b558-3c1409d5fa0e	da614214-f84c-43ab-983c-d9d76cf2d6ae	primary_tumor	dc052dfc-26a8-4393-8849-fa954913c622	TCGA-BT-A0YX-01A-11D-A10R-02	51	235748328	4812601	3557473
h146	s3966	13722.58cfa831e4b0c9d6adf6cbf9	065a7ba0-b1d0-4d0b-96f6-954843d0aee4	TCGA-PRAD	2def2a53-d2e8-46f0-8b07-f32dbf1833a4	63ebd9b1-f118-4315-8722-708f47a07063	primary_tumor	196c6111-ff69-40f1-a7aa-973c5ac9106e	TCGA-EJ-7785-01A-11D-2111-02	51	272607208	26369364	21887116
h147	s8011	13722.58cfa831e4b0c9d6adf6cd20	065d3116-607b-4641-8191-6209f04a9e92	TCGA-SKCM	c127ffb6-2ccf-4e90-b811-0aa40ebfab17	478a0b67-a1cf-456a-8d5f-12a1bf907afb	metastatic	80de212a-5675-41c7-a79e-44e95d0b3c61	TCGA-EE-A2MQ-06A-11D-A18Y-02	51	90280002	682936	413148
h148	.	.	0665ef25-3043-45c1-a6d6-0aca220916a5	TCGA-LUAD	7099597a-b208-45b5-b9e0-11ab40d5e497	458cc1ff-6ee4-42c3-b627-d9d6022f42b6	blood_derived_normal	71e3a02d-4557-4ff7-b759-56f7fb43dcb3	TCGA-44-3917-10A-01D-A46W-08	151	360546677	20014	19986
h149	s2850_s3075	13722.58cfa82ee4b0c9d6adf6a8d7	0670b2f3-15ff-41de-98ea-3a8593e29f85	TCGA-BLCA	556fcbc8-172a-4af1-8822-ae036e8d68e8	cf23846d-a7d2-40a9-8b51-49a27967d101	primary_tumor	0c7aca3f-e006-4de3-afc2-20b4f727d4fd	TCGA-BL-A13J-01A-11D-A10S-08	101	606966942	26555	26319
h150	s3087	13722.58cfa830e4b0c9d6adf6c23c	0679d7a5-e485-46f9-9543-3d8c48a8f496	TCGA-BLCA	d17a5ab1-3789-4652-aff5-d8f4f2291f9c	7c6178a6-6d4c-4def-b4ac-a064ab4a6c8a	primary_tumor	fad087e0-3752-4144-960b-659b59312c92	TCGA-BT-A2LB-01A-11D-A18D-02	51	170302039	3216059	2467706
h151	s7191_s7056	.	067e3c8c-930a-40ac-a9c3-7bea60de6680	TCGA-LAML	b234d53e-cc20-41c0-9f21-31db53570a37	2020abaa-9028-4b22-bb78-6399af5861ea	solid_tissue_normal	cf1f73e2-147b-42f5-8797-004eb789f776	TCGA-AB-2973-11A-01D-0739-09	75	9.5074e+08	1921553	1920686
h152	s12386	13722.58cfa831e4b0c9d6adf6cd54	06801fae-9ffb-4198-bd75-864f4b21a324	TCGA-THCA	ebccfb5f-c0a8-4263-aaff-b5dd83585191	57db2f77-c805-4328-8b19-a1bf2c996c1d	solid_tissue_normal	2baecdf9-667c-434c-8f8d-49232854778f	TCGA-ET-A25N-11A-01D-A16N-02	51	184933915	4275439	3322645
h153	s3448	13722.58cfa832e4b0c9d6adf6cffc	0687e36a-0621-4cb0-a779-0ead3677d461	TCGA-PRAD	a08fd0a6-a89a-4adb-b641-d4c1238abb71	07c6cfe4-e843-4e47-bb5f-aec0ef337cec	blood_derived_normal	1ebb9324-2f1e-4aea-9669-c29e1f251df7	TCGA-G9-6329-10A-01D-1957-02	51	235670143	4141227	3206618
h154	s5228	13722.58cfa831e4b0c9d6adf6c822	069ec84e-1101-4a5d-a59f-452bee1416ee	TCGA-UCEC	6f661f0d-f08b-486e-8bd7-4306e1593eb9	87cb512b-1c17-4c8c-93db-7b7e62880924	blood_derived_normal	330535ec-19a5-4fb7-821e-58a8ad25060b	TCGA-D1-A2G0-10A-01D-A17E-02	51	216708167	3124732	2282539
h155	s10781	13722.58cfa82fe4b0c9d6adf6b7c6	06a5160d-0010-4a0e-afc5-08c9b6cb47d2	TCGA-LUAD	50b2c647-aecd-4c81-af22-0d8116593552	8a603532-91db-487a-a4e2-a8c1f848fa19	solid_tissue_normal	6c9a73d4-8e10-4957-9739-603eaf942bbd	TCGA-49-4507-11A-01D-1203-02	51	141509920	7539162	6514249
h156	s3098	13722.58cfa831e4b0c9d6adf6c6c8	06b17c0f-1b89-4fad-ad49-0cfb558d63f1	TCGA-BLCA	a75584bc-bef7-48f6-b4b3-c1472a3af768	3d92f5a6-949a-4176-9309-4294cca6fc25	primary_tumor	25847d62-9932-4a04-9b00-378794d2ce72	TCGA-CU-A3KJ-01A-11D-A21C-26	51	172550141	2610048	1916217
h157	s4975	13722.58cfa83ce4b0c9d6adf731c2	06b63525-7af5-4ce8-8b52-0f2f05bad187	TCGA-UCEC	a8614c49-c7f1-4de9-bd2f-4764b094d604	92d9f630-53a4-43e6-802b-3453e52c38c0	blood_derived_normal	ee71ef18-e07d-438b-b31f-fbaed2a8a2a8	TCGA-A5-A0GG-10A-01D-A122-09	100	670780270	184592	184379
h158	s3970	13722.58cfa832e4b0c9d6adf6d01a	06c3749b-ffda-4ee5-85ec-bc2e25280d83	TCGA-PRAD	bcc94953-ce79-428e-99c1-632e42c1b9bc	4cba0ba5-58c3-455c-9cd5-7d9428d27f8c	primary_tumor	758712e3-95f1-4bb5-a83a-d01c4844122d	TCGA-G9-6353-01A-11D-1957-02	51	196588923	3163009	2384307
h159	s1211	13722.58cfa832e4b0c9d6adf6d186	06d9e2ff-cc0c-4955-9a6d-8f9c2bd94296	TCGA-CESC	66229dd6-c771-4455-a90c-c66fb40cf7fe	f571523c-758c-4f34-a44b-f8e6a3eebe0f	primary_tumor	27168c7b-d67e-4b11-b5ba-a79fb523400b	TCGA-IR-A3L7-01A-21D-A20X-26	51	192390062	3780128	3078271
h160	s7984	13722.58cfa82ee4b0c9d6adf6ab94	06da2583-83c9-4537-988d-a1c17db59537	TCGA-SKCM	b93f703e-be51-4469-aaac-2d4a87a37639	36dd408d-a726-4cfb-8b95-ad79dadd09e3	blood_derived_normal	61178f55-37d8-4c86-b1f3-3480d4f7a494	TCGA-ER-A3ES-10A-01D-A20D-08	101	621211696	4987	4785
h161	s1348	13722.58cfa82de4b0c9d6adf6a510	06e6a0e3-ca02-45bc-9bda-90768e0c3e72	TCGA-CESC	7c93642d-7e05-40f8-b1ef-a014edcfba42	4c1108c0-ed8a-4caf-9417-ddfb6352c61e	primary_tumor	8be2b0f5-7bad-4720-b13c-e95b32bdb933	TCGA-DG-A2KJ-01A-11D-A18J-09	100	949837857	285957	285804
h162	s5782	13722.58cfa83ce4b0c9d6adf72ebb	06e82c63-3b02-451d-8489-f2252ca7e666	TCGA-BRCA	1f601832-eee3-48fb-acf5-80c4a454f26e	9a6c71a6-82cd-42b1-a93f-f569370848d6	blood_derived_normal	cfbd5476-e83a-401d-9f9a-639c73a0e35b	TCGA-BH-A0EA-10A-01D-A110-09	100	533970013	199206	199105
h163	s5631	13722.58cfa82de4b0c9d6adf6a66e	06e9818f-d2ab-4cd4-9a3b-246910ab8172	TCGA-BRCA	0a2a3529-f645-4967-9a58-89ee20b8bb62	28462438-fe47-4880-82d9-ee43d534d8a3	metastatic	dabb5a94-9706-4429-8db0-c328e2004340	TCGA-E2-A15E-06A-11D-A19H-09	100	1080454925	365716	365493
h164	s1775	13722.58cfa832e4b0c9d6adf6d84d	070e954b-b609-432f-a8cb-99092988aff7	TCGA-ESCA	ffcfa005-a04f-458e-9d1d-86143dd823e5	14a1d0b5-ca52-4e95-b965-66a9e6beae43	primary_tumor	b0bb8a76-3bf2-44e3-884a-f94a2d687f53	TCGA-LN-A4A6-01A-11D-A267-26	51	126467410	1565333	1232061
h165	s17063	13722.58cfa832e4b0c9d6adf6ce7a	071effd1-b22b-48af-8971-cbaca72b13ae	TCGA-LIHC	239b4298-b090-480a-a19f-9758a827aa30	0fc499e8-f6a5-44c0-9c99-afe097b15bef	blood_derived_normal	9cfc4adf-3fd0-4f1f-b9e1-5f7a6e1469df	TCGA-G3-A25Y-10A-01D-A16V-10	101	6.13039e+08	267056	266950
h166	s11777	13722.58cfa832e4b0c9d6adf6ce6f	0730f739-f148-46e6-b11e-101a30c6b5d8	TCGA-KIRP	2c084454-18e9-4837-9bba-7e91a73a48e0	353cdf9b-f87e-45ed-8263-b1720fae4eea	primary_tumor	7815397b-aa39-4b79-bcaa-6859a3f115f8	TCGA-GL-A4EM-01A-11D-A25F-10	101	1160755321	531884	531818
h167	s12761	13722.58cfa832e4b0c9d6adf6cea2	0735f122-63f5-4682-8144-39cab7b7322b	TCGA-THCA	52203ff5-57b2-4d56-8935-2ff1eb61d7b8	a415acdb-70ac-48ab-b080-293027b45970	blood_derived_normal	3126b13c-dede-43f1-a9df-c444362c8c59	TCGA-FY-A3I5-10A-01D-A221-26	51	218437403	3953676	2913447
h168	s7198	.	073d8053-425f-4d1e-82d1-a15109fa2fbc	TCGA-LAML	be6dd0e8-9966-4961-987d-4d64d15ff9ca	324efa3e-4cca-4748-a895-b40339de154b	primary_blood_derived_cancer_-_peripheral_blood	35599400-713d-4ed4-a489-96874ab5c9da	TCGA-AB-2981-03A-01D-0742-05	75	646585113	492607	491954
h169	s4588	13722.58cfa82fe4b0c9d6adf6b8a8	077949a2-3fb8-4009-a72d-b165d5d52045	TCGA-UCEC	1486a031-b74d-4976-8b0b-4569e6978f49	fea14411-8a57-4794-ad7f-d83c19104636	blood_derived_normal	a43f9fe5-1cd2-44e6-9e11-42432a1702b8	TCGA-A5-A0GD-10A-01D-A043-02	51	288707744	109493207	96941488
h170	s2699	13722.58cfa830e4b0c9d6adf6c2d8	078e7774-c4cd-4dd1-9fb4-dd903d45bb91	TCGA-BLCA	932bcdd4-5145-49e8-9a95-8a546396f572	33a83e54-3be5-4a68-8ab0-d31d0bcd3b67	primary_tumor	4c010558-360b-44af-a980-a1ccdf3ab9c7	TCGA-BT-A3PH-01A-11D-A221-26	51	244359326	5470268	4328540
h171	.	.	079ca9e3-b125-4978-b084-c75a47e3c505	TCGA-THCA	f2ad720e-579f-4e2c-a3f0-17877ca91067	03811796-0ece-4408-82f7-b449a631d2fb	primary_tumor	3ea018cf-f9bd-49ba-9a56-a7414f4d85b3	TCGA-DJ-A1QO-01A-11D-A85G-36	151	1.37095e+09	689	670
h172	s9735	13722.58cfa830e4b0c9d6adf6bf0c	079dd05b-41e8-427d-9b21-235288b3fb55	TCGA-KIRC	9ecdde9c-2179-4830-bd10-c4fa40f26066	514eb21f-86c3-49df-af96-1a793f0f5ab5	solid_tissue_normal	2442681a-1489-43a1-baed-b853dfa6ca2a	TCGA-BP-4756-11A-01D-2097-10	101	5.88075e+08	433462	433332
h173	.	.	079e719e-8d39-457b-b5f2-c0a8f08888b3	TCGA-THCA	fc70a652-7925-4759-8e1f-05fd56829df4	ebf80878-24d2-453c-ab5c-49dd34de96a1	blood_derived_normal	ddc10a01-19f7-436a-8fe5-ce4a1755df03	TCGA-FE-A239-10A-01D-A85V-36	151	448579661	4101	4075
h174	s231	13722.58cfa832e4b0c9d6adf6d4bc	07a694d7-b37a-4350-804c-7defd3d7f9a8	TCGA-UVM	8de236f1-c029-44df-a2a9-319145488baa	11398d15-36c2-46ab-aea5-288602f19a13	blood_derived_normal	8f6b5477-e2db-4ad5-a8c3-b84d1cce03de	TCGA-V4-A9EL-10A-01D-A40E-26	51	267573508	15137656	9563151
h175	s7988	13722.58cfa82ee4b0c9d6adf6aadc	07b7a84f-4e6e-433c-bf93-8900a487c21a	TCGA-SKCM	c061ae6c-7a02-47c3-aecd-a56487c01603	3c7442c7-5655-4d38-ae50-41d4e531ce12	metastatic	6507e084-c038-4ba6-a431-fb9a53190d5f	TCGA-EE-A2MI-06A-11D-A197-08	101	5.34279e+08	3761	3531
h176	s15037	13722.58cfa82ee4b0c9d6adf6ad8a	07c26afc-121d-4645-aef4-aa6e09e9eae6	TCGA-STAD	af1086cc-b330-4ad6-ae1c-3b5c7259949a	b8355e52-d7a7-4711-bba7-bc4d201741f2	primary_tumor	2e66eb75-097c-4ad8-b2b3-9f5849dfd02f	TCGA-BR-6564-01A-12D-1882-08	151	1270655538	690	553
h177	s10910	13722.58cfa82fe4b0c9d6adf6b99a	07c59a91-ceab-44ac-ac6c-f6a4baca9549	TCGA-LUAD	fd3fc273-c035-40ea-a459-ff4806f5d592	252c5d60-7033-44c3-8ab5-4604670a80f4	primary_tumor	83902d13-5fd4-4640-b20f-3a8110f6d5ec	TCGA-64-5774-01A-01D-1623-02	51	288099943	26294592	24321244
h178	s12228	13722.58cfa82ee4b0c9d6adf6ae87	07c7d0fe-d519-498e-bb9d-879ec4616542	TCGA-THCA	e1ff7694-64e1-47ed-b0d8-34acfb4ffef1	702d6dd2-8f98-48f1-8f34-de812d5b717a	blood_derived_normal	ea509942-fcac-486f-ac3d-37457bab29db	TCGA-L6-A4ET-10A-01D-A25A-08	101	717168421	67864	67652
h179	s11446	13722.58cfa82fe4b0c9d6adf6b5f1	07d005f9-0da8-4b3d-b32e-be2cc4771e32	TCGA-LUAD	127bf818-f7e5-46b5-a9de-39f6d96b8b83	85c1e746-d2e4-4bce-bbc3-11feb9ce4c28	solid_tissue_normal	d2150d6c-5e42-49d0-b65f-59a3004b1a17	TCGA-38-4629-11A-01D-1203-02	51	184303692	29766450	24619645
h180	.	.	07d04dcc-7d3c-4345-b799-7aa083795769	TCGA-LUAD	1b31cdb3-1837-49d6-a857-1830f8800299	92e92d81-f32c-4801-8fb2-591ce2009a5d	blood_derived_normal	6e7d016b-1f48-4dd7-ad23-ff8a7530f765	TCGA-69-7763-10A-01D-A46I-10	150	884269741	66698	66650
h181	.	.	07f6d222-ebbb-4967-8427-d2b743ad770b	TCGA-THCA	567e4d90-5c5a-44f0-a462-90c831f3c096	b823cfe2-8fc2-411e-beed-92165341ac2f	blood_derived_normal	c0dff909-f749-45a6-ab5f-f56dc98ce474	TCGA-EM-A1YA-10A-01D-A85T-36	151	5.95287e+08	145	131
h182	s11463	13722.58cfa82fe4b0c9d6adf6b938	07fb62be-f93c-42d4-ae1c-09ee3668c343	TCGA-LUAD	1c58d9b8-17a2-4fc6-9898-fe6f47bd2c2a	4131da8f-3c6c-43e1-a7eb-81cb8988f524	primary_tumor	ae15bef8-478b-432e-b429-643a75bd2eb8	TCGA-64-5779-01A-01D-1623-02	51	139878573	1834250	1295219
h183	s15899	13722.58cfa831e4b0c9d6adf6c81c	080491d1-7fbe-4ed5-aeba-d2a5a6140ba4	TCGA-HNSC	2a749317-0156-4213-8482-b2c2d6e52e9b	6d7e5088-b49d-4182-90c2-79df36f96e35	blood_derived_normal	c74c03e1-2876-41e9-950d-6cb081df559c	TCGA-CV-6933-10A-01D-1911-02	51	251467613	27288225	22744305
h184	s3630	13722.58cfa832e4b0c9d6adf6d102	080e7c96-8c44-48cc-8e9d-33203d35ef2f	TCGA-PRAD	b182bda9-3d9f-4958-96eb-bd6cc441830c	29687e3d-5220-42c8-bd92-7d0a85db6b18	blood_derived_normal	6aae755f-02b5-4717-97b5-af8937acc4e7	TCGA-HC-7231-10A-01D-2111-02	51	262714435	15608646	12747809
h185	.	.	080ec15a-bffa-4149-9591-d4a431fbac8c	TCGA-THCA	e2475d48-628b-4095-b101-865d79a4b0ed	8add4b0a-efa5-4270-b2a5-c163d749f123	solid_tissue_normal	63a0649c-b823-430e-b5eb-be4771f61ea5	TCGA-EL-A3ZL-11A-11D-A85S-36	151	475247188	235	215
h186	.	.	08230377-35e2-4e65-af31-70efef7dd760	TCGA-THCA	29963391-3926-4b7c-8066-185f0f2d5bfc	f76f10f8-bce1-4bab-8b70-ffaa560d45dc	primary_tumor	1e4e0249-b3b0-4cd3-b7d0-6e367e4613a1	TCGA-ET-A4KQ-01A-12D-A85V-36	151	1.17307e+09	262	248
h187	s5016	13722.58cfa830e4b0c9d6adf6c1be	08246849-5f02-447f-937d-de57bd2baed2	TCGA-UCEC	e2b1d0de-5221-44a1-8fad-9708a3cada14	452c7150-c00b-4945-9564-92d26805f128	blood_derived_normal	6a617ca5-0762-4337-9b3f-f7bf10416751	TCGA-BS-A0UT-10A-01D-A101-02	51	231629483	4022697	3092156
h188	s2153	13722.58cfa830e4b0c9d6adf6c041	0836717c-9549-4329-9292-79f726a1ff01	TCGA-READ	add567b7-29ef-4122-8a54-57d36f735e78	e2428535-1739-45bc-8466-ff8baeb59f57	blood_derived_normal	e815b25f-95e5-4ac6-96d0-cb4bb686e712	TCGA-AG-3893-10A-01D-1115-02	50	157890533	18343901	16175016
h189	s15610	13722.58cfa830e4b0c9d6adf6c208	0837da64-d2f2-43c8-9aaf-9606fc2e4ada	TCGA-HNSC	6a1aa50c-097c-4e04-8ddd-12d50f8a5ac2	eb749281-b3dc-43e4-812e-f5f5004a21ed	primary_tumor	41737268-345a-4f87-b2db-e184247e1396	TCGA-BA-5558-01A-01D-1509-02	51	222061028	5518848	4518701
h190	s3631	13722.58cfa832e4b0c9d6adf6d20c	085dc325-591b-4a8f-bc21-cfcee32d1cb8	TCGA-PRAD	e2b33861-2247-413f-b2e5-9be3b604666c	e2e7ca1b-2eb0-4dcb-8887-cc9d4f1d9ec1	blood_derived_normal	a1fa2146-4996-4d78-9bfc-b31f884abd6d	TCGA-HC-7233-10A-01D-2111-02	51	226053887	8251356	6796349
h191	s3921	13722.58cfa82ee4b0c9d6adf6ac49	08665e7a-6b91-4603-b345-4965a7ae9cb1	TCGA-PRAD	f947b0bc-bdac-44e8-b5b9-ffae4147740a	8ff4eebe-420c-442e-a41d-4c1f050b0eed	blood_derived_normal	8b44f615-8f5d-4c2d-8c8b-8d48de8db586	TCGA-G9-6370-10A-01D-1786-08	101	584919276	526	449
h192	s1992	13722.58cfa830e4b0c9d6adf6be9f	086f7eb1-74d1-4f5e-b6f2-59025cb4b79d	TCGA-READ	9af35239-ffb9-4d4f-889e-f743da271eef	03b40342-3cce-4a45-b2ec-8855aeb85100	primary_tumor	14334aea-2dae-428c-9d4a-1a37878dfc3f	TCGA-AG-3896-01A-01D-1989-10	101	8.68261e+08	413418	413170
h193	s7821	13722.58cfa82ee4b0c9d6adf6ac19	088f6747-1bc4-49b6-a099-ca9a66550309	TCGA-SKCM	5f6df69c-4ebf-4811-8b28-ad393dfbe1a3	a2caddc2-b60f-42c0-b863-09ae4fc38249	blood_derived_normal	338df758-f109-4331-8d51-b3ee0eab4229	TCGA-ER-A19L-10A-01D-A199-08	101	6.23244e+08	5583	5388
h194	s12863	13722.58cfa82fe4b0c9d6adf6b961	08946337-062e-4957-ab9d-965889e8dbd9	TCGA-COAD	bfb07784-693b-4c25-874e-4ad6e04a5d46	b083e3cb-0af1-44ea-854d-85fd99b75ad5	primary_tumor	9e5f0a23-e184-4611-b42b-e882dcf23acd	TCGA-AA-3529-01A-02D-1554-10	101	762797797	240522	240444
h195	s8831	13722.58cfa82ee4b0c9d6adf6a911	089c02b8-f1a2-4cb0-93db-a78120f15a56	TCGA-KIRC	cc353686-e2b6-46a1-8095-48e2bc44b11f	35c747c0-38bb-4d2e-a428-8e24106adfab	primary_tumor	1e046ab9-fa4c-4c15-8d78-ed0048c80ebf	TCGA-BP-4977-01A-01D-2048-08	101	610824545	4118	3933
h196	s16481	13722.58cfa832e4b0c9d6adf6d2bd	08b2b5bf-4e09-405c-94b6-5692b738f230	TCGA-KICH	70e306ee-9584-49d6-81a1-a49d837ab6aa	edf08a41-2ad2-4d1a-b567-5be518a33469	primary_tumor	e9032df3-8692-4146-a867-b9b64c9b310a	TCGA-KL-8341-01A-11D-2310-10	101	1095936560	581423	581170
h197	s5946	13722.58cfa83ce4b0c9d6adf72edd	08bfb8ce-d2cd-4089-88b2-be0470bbc7b9	TCGA-BRCA	d67cd793-2931-429a-9084-2f3c4c8be7ad	724e1354-8ce6-4ee3-8971-2e411e2c7f78	blood_derived_normal	503baeb5-d5d6-46df-8695-c5e0f274c49c	TCGA-A2-A0EY-10A-01D-A19H-09	100	599634995	196565	196430
h198	s5391	13722.58cfa830e4b0c9d6adf6c1ec	08c46e0f-4f37-4767-8294-1819d491d8d3	TCGA-UCEC	082e32c5-7f82-466a-b52d-a3293a8f8e57	8d4f3c46-f13a-4cc8-b989-de6dee5f5f54	blood_derived_normal	48bc2b88-56c8-442a-b864-39704586ed2c	TCGA-BG-A0MT-10A-01D-A101-02	51	116213913	1466834	1076170
h199	.	.	08e17564-388d-4551-b593-cdadccee5029	TCGA-THCA	b2e6933f-50e1-48e3-ae1f-173e1bc889ff	c6919e35-0f23-4e1c-b26d-7bae49b1eac5	blood_derived_normal	f98836e2-a511-45bc-94e5-aba14f053e91	TCGA-EM-A3FO-10A-01D-A85U-36	151	511155260	3697	3664
h200	s9155	13722.58cfa830e4b0c9d6adf6ba60	08f550c9-31b2-480e-a0ed-9a503cb56892	TCGA-KIRC	11ab53c8-6366-4bc9-b60d-23e6ed2d1cae	d3280297-5674-4ae6-ab57-8d820543901e	primary_tumor	f64e9609-d75d-400c-a92d-d77fd54d6c29	TCGA-A3-3372-01A-01D-2094-10	101	1.05089e+09	887584	887268
h201	s14425	13722.58cfa831e4b0c9d6adf6cd30	090464b9-5ad3-4abe-8985-2d40230572cd	TCGA-STAD	106f3344-f699-4b2c-8f62-4ac6c948dde4	76368d40-d8b0-453a-82b6-f45c61c124d3	blood_derived_normal	a132aff7-ef8d-4844-b2ef-f3a4ce6be7b0	TCGA-F1-6874-10A-01D-1880-02	51	299831007	41080842	19794583
h202	s15756	13722.58cfa831e4b0c9d6adf6c5a8	0910fd2a-dea5-4122-addf-5899bae1267c	TCGA-HNSC	50e25a4b-2eb2-4770-9a2d-8922a1e0ab56	c01ee9f4-05a4-438a-ba60-0f5a92864398	blood_derived_normal	c54fb259-8bcf-495a-b96b-40266cad460f	TCGA-CN-4731-10A-01D-1431-02	51	226206278	7501021	6016784
h203	.	.	092336e7-a89e-429f-8c13-9feb669a8bbb	TCGA-LUAD	fc79086c-af9a-4c27-b074-f7050b6f3381	284de41b-6ad8-4c29-9eca-9a841cd7c3b7	primary_tumor	168fbd42-a124-4c8e-85f7-8d31c162bad3	TCGA-78-7155-01A-11D-A46I-10	150	9.68757e+08	175910	175893
h204	s8563	13722.58cfa831e4b0c9d6adf6cc13	09448ad7-13ca-47b0-a7ca-82cb7fef91bc	TCGA-LGG	152f028e-ee29-40e0-8e75-5cafffacbd45	0e594b0a-05e4-40c8-80ba-0d4bb08e437d	primary_tumor	a60a9995-6a02-4035-9c3e-2fee0e6e87c5	TCGA-DU-6402-01A-11D-1703-02	51	171794407	2236991	1427590
h205	s1970	13722.58cfa830e4b0c9d6adf6bff0	0946647d-66d4-43a2-9ce3-a5f8a22a5c8d	TCGA-READ	fdeeff8e-1328-42a4-aca0-a03b97421f1e	33490c7d-bda5-4f34-9334-41ffea509f86	blood_derived_normal	3a5cb7a1-ab43-4c31-afae-98a3bf30f091	TCGA-AG-3878-10A-01D-1167-02	51	76679588	13850786	13293013
h206	s11854	13722.58cfa830e4b0c9d6adf6c04a	09598072-a79e-455e-bb1e-8e28760293fd	TCGA-KIRP	072507cf-1249-4b28-86d4-3ab97822a74c	ffc06c44-09cf-4888-9b8b-b78e2cccc4a9	solid_tissue_normal	a154ce02-1879-432f-8b26-2eae5672904e	TCGA-B1-A47M-11A-11D-A25F-10	101	6.01861e+08	244565	244508
h207	.	.	09601b1e-3cf6-4653-8613-5c51ce346058	TCGA-LUAD	079ae0b3-b64b-4b8e-ab7d-225b8046568c	66f464d3-d400-4c1e-b1fb-c168901c8958	blood_derived_normal	4a9ce8bd-13fc-443b-88c2-21e515f3ac46	TCGA-86-7954-10A-01D-A46I-10	150	5.098e+08	42729	42722
h208	s10787	13722.58cfa82fe4b0c9d6adf6b6e4	0967fe51-fdc6-4bc8-ae58-1bfa2f489ad0	TCGA-LUAD	e10568fe-0436-43f2-9f0f-48f9903868c4	2ee7cf16-ecac-4175-a280-c7c8c38cdcc9	solid_tissue_normal	9a45c8bd-b122-4e13-ad72-e9ce655fe37f	TCGA-50-6593-11A-01D-1751-02	51	181107186	2568536	1996150
h209	.	.	096b0738-40b4-48d8-a678-63244c585961	TCGA-THCA	a253b21e-ba9b-4928-95d1-89b59c868794	959ef3d0-4c5e-45bb-ab76-7cc9e5a0836d	solid_tissue_normal	edfa1992-6e02-43da-bd17-45b5d72e2f9f	TCGA-EL-A3ZS-11A-11D-A85S-36	151	408027788	128	89
h210	s13918_s14229	.	096c606d-f16e-4f35-9fcb-03ad67c5b9b9	TCGA-GBM	1b6c184a-5868-4a51-8a82-aa16a7e65126	02354610-465f-4e27-9dea-80410e1d3972	primary_tumor	8480db03-e875-41ac-a259-18698317f45a	TCGA-06-0881-01A-02D-0512-09	75	1.01165e+09	232161	229767
h211	s7161_s7044	.	09746784-7d4b-4176-8f33-b44a7217ac76	TCGA-LAML	be6dd0e8-9966-4961-987d-4d64d15ff9ca	4095aacf-1c0e-4542-bf01-4a8a9226c4c1	solid_tissue_normal	25cb572c-99a3-4fe6-8e7f-87ed37ab2d17	TCGA-AB-2981-11A-01D-0739-09	74	1014103411	914416	911585
h212	.	.	097e55af-4fd9-495b-8b2f-a7b71536d9aa	TCGA-THCA	44c2da7c-6975-4d09-b65c-4b30afd019bb	dc7a88be-6521-4457-a2ca-3c71701e382e	primary_tumor	0ab06e82-75d8-4d6a-bdfd-a70f2690b07f	TCGA-FY-A40N-01A-11D-A85W-36	151	1.05042e+09	286	247
h213	s3603	13722.58cfa831e4b0c9d6adf6cc92	09a43cad-98fc-420e-96f7-858c1972743c	TCGA-PRAD	4a3d9efe-f24e-4135-8a70-e202651e7a81	3eae6b68-d333-4b36-9e70-d2bed19c1dfa	primary_tumor	495cb006-3042-4f8a-9afa-9c10415dbb26	TCGA-EJ-5510-01A-01D-1572-02	51	285852957	30925160	26199447
h214	s2876	13722.58cfa831e4b0c9d6adf6c579	09c534d6-2636-4baa-bce3-c91fb8aa5ee9	TCGA-BLCA	f1ebf96b-8df9-4e59-acef-7ad433e40214	b43f4063-c931-47da-b4f7-14b6eb744dab	blood_derived_normal	3448338d-c923-4f62-896d-c055babf8fda	TCGA-CF-A3MI-10A-01D-A210-26	51	219029385	5678420	4551399
h215	s16682	13722.58cfa831e4b0c9d6adf6cc59	09ea8fe5-85f6-42f5-9a5e-62bdbb50c635	TCGA-LIHC	f15279dd-5d12-460b-9bd1-b4f95681ca65	253da6ee-8786-4a20-a0dc-58816a8a9c39	primary_tumor	0d259ac2-03d1-4814-9b0b-d05e3a6029b7	TCGA-EP-A3RK-01A-11D-A22F-10	101	1289842855	581709	581553
h216	s196	13722.58cfa832e4b0c9d6adf6d57e	09f0008b-54ef-4488-8ff7-0bec9e5a0524	TCGA-UVM	df941bc1-6356-4f2e-a3f5-ae190266b441	63440933-4916-4e91-82dd-b36f5df305dc	blood_derived_normal	8c247885-dc24-4797-a985-434c7be9458a	TCGA-V4-A9E8-10A-01D-A40E-26	51	91254853	1131850	905481
h217	s6454	13722.58cfa82de4b0c9d6adf6a4a6	09f85038-8469-4a8f-bd47-94ca04e10c6a	TCGA-BRCA	88db1340-e4bf-451a-87c0-6e9168296f5e	da9dc40b-0350-4b8c-8a7a-15100d5aeb90	primary_tumor	9ddf2119-a222-4fa5-a9f3-0bec7eeea36b	TCGA-EW-A1PB-01A-11D-A142-09	100	966881783	249368	249234
h218	s5798	13722.58cfa830e4b0c9d6adf6c1ea	09fe2747-cd2f-4dd5-b2b3-0ba81d85793c	TCGA-BRCA	e9f4f373-37a5-48ad-a1a0-b0d47820111a	0c12ea89-eeb4-4865-91eb-10cf75884c21	primary_tumor	f69e5057-eda6-4391-ba9a-aedbf6b572da	TCGA-AO-A0J6-01A-11D-A128-09	100	6.44347e+08	816014	815847
h219	s3813	13722.58cfa832e4b0c9d6adf6d188	0a01e412-ddad-455d-ab1a-9c594b99706a	TCGA-PRAD	e2b33861-2247-413f-b2e5-9be3b604666c	848c2c7b-918e-4a09-bad9-3b3d59bbc101	primary_tumor	8262ccfe-6e66-412e-a8c8-e4fa91979764	TCGA-HC-7233-01A-11D-2111-02	51	212609833	6745757	5589188
h220	s15039	13722.58cfa82ee4b0c9d6adf6aeb0	0a03d54a-7478-4978-83c3-0b46dbd26d1b	TCGA-STAD	1ca3c5e0-32b0-4467-8ec0-ca212e35d2b3	3a8917b9-b3fc-4221-ab95-84927e1dec28	blood_derived_normal	0adf6445-5470-4b30-923f-5028bdd471b3	TCGA-BR-6456-10A-01D-1800-08	101	8.52901e+08	104800	104420
h221	s7502	13722.58cfa831e4b0c9d6adf6cac5	0a10e11e-37a2-4907-9699-e3b1bc352894	TCGA-SKCM	7b92fcd4-f9be-4b97-94a2-b2e8348aeaba	53f3fc7c-3b45-4516-9749-776e039318aa	metastatic	b33a4712-88d6-40c0-a09c-f837438461d3	TCGA-DA-A1I8-06A-11D-A18Y-02	51	128901392	1194570	830405
h222	.	.	0a1b707f-ea7e-4e59-bdd4-75881930bf32	TCGA-LUAD	12c07138-e3fa-418a-89e3-628da12bc99e	6d8dbfbe-1510-4f54-86b7-a4bdc90a27fc	blood_derived_normal	3c9dea20-8db6-4b9f-8411-342cbaec6973	TCGA-55-A48Y-10A-01D-A46I-10	150	4.94331e+08	355787	355755
h223	s6121	13722.58cfa82fe4b0c9d6adf6b8f4	0a1bd2a5-7918-49b1-92c9-bda4c17d3968	TCGA-BRCA	cb9f5e50-f49d-4899-8895-9367afcc1015	00b54c99-c26d-423a-9871-2552c1603a9c	primary_tumor	a253b105-73b8-4e33-8870-b31ccfb02847	TCGA-A7-A0DC-01B-04D-A22S-26	51	293731439	155392204	135954740
h224	s6608	13722.58cfa83ce4b0c9d6adf72e90	0a3494fe-3e46-49fa-a63f-fca2d6f9c65e	TCGA-BRCA	174850b4-5ec2-462b-a890-89bd1716b3c2	7ecbca0f-2185-4bff-9b1c-13bcd82d749d	blood_derived_normal	46e1fd58-c2ea-46ef-bfc9-26d61e7be608	TCGA-A2-A3Y0-10A-01D-A23C-09	100	6.22297e+08	239472	239324
h225	s10161	13722.58cfa82ee4b0c9d6adf6adec	0a394b7e-f799-49ec-9477-e89416154ce4	TCGA-LUSC	e6b72c24-1607-43b9-8b8a-7bf83eea5895	a0a0e151-8e1c-41ac-a2db-097172f6db75	solid_tissue_normal	268dec9a-f776-408e-9b63-fa86e8e87c33	TCGA-66-2759-11A-01D-A320-08	101	8.8557e+08	138648	138385
h226	.	.	0a4bead1-37de-46b3-820d-99153a155404	TCGA-THCA	b555b7a4-6324-4d3e-9eed-b140af6c768a	a8b385b7-5fd6-4e70-b015-7b02312e0d3f	blood_derived_normal	98f8ea7c-a3eb-4d01-a571-dd95cc7f924e	TCGA-L6-A4EU-10A-01D-A85T-36	151	483492039	225	140
h227	s3307	13722.58cfa832e4b0c9d6adf6cfe0	0a54e054-4e7c-413a-994f-6e69005b90ac	TCGA-BLCA	db52c68a-ed44-4ec4-9381-d75f9bcbc29a	24f9d01b-1210-4716-9466-8fe9f3612b8b	primary_tumor	50e62704-6262-4426-bdae-0490dc108b61	TCGA-GC-A3WC-01A-31D-A233-26	51	272223047	8739064	7090010
h228	.	.	0a566ccb-8a65-4ef7-a28a-1037dfba65be	TCGA-THCA	97b5017c-2066-4472-ab3f-31cfe64a6762	7f540311-430c-46b2-98c8-f314b27ecb0e	primary_tumor	c1559fa3-be83-481c-8f79-57e0d53f894f	TCGA-EM-A3O8-01A-11D-A85U-36	151	1234919921	315	281
h229	s13669	13722.58cfa82fe4b0c9d6adf6b95e	0a58c09a-f35c-4f15-92ca-d549dbce5fd5	TCGA-COAD	2dced66c-1f0d-4039-a5e5-54cca77c16e9	633afc4c-4a35-420e-9ce6-ff4670e28395	primary_tumor	b5e87744-9963-4dba-84c8-b61048169517	TCGA-AA-3548-01A-01D-1167-02	50	114230832	17674214	16286800
h230	.	.	0a619763-c7ad-40f8-bf5a-3a308bf50407	TCGA-LUAD	8214a0d1-5e2d-4a7a-acb1-e5580755db83	ed2389b5-16eb-43e8-87b8-a15304da629a	primary_tumor	bc815d3c-0d18-4355-842a-05b42f967928	TCGA-38-7271-01A-11D-A46H-10	150	1048524079	458764	458742
h231	s12648	13722.58cfa831e4b0c9d6adf6cdaf	0a66e5c8-f853-4bc7-b9d3-915fcf8c85bb	TCGA-THCA	78d14f86-896a-4f98-9274-b2e8e387add9	d206d300-e0ce-4a40-af1f-45a685346a6e	primary_tumor	b7a31bac-fd92-47af-8c9c-e78e3fc1609a	TCGA-FE-A22Z-01A-11D-A16N-02	51	260931935	11136225	9148825
h232	s1193	13722.58cfa831e4b0c9d6adf6ccf2	0a6bd631-f269-4543-aed8-d8c2c61508a7	TCGA-CESC	deda68dd-e9ad-45cc-9dbb-1c5836ef6519	d21c9094-664f-49dc-8768-178d56256b45	solid_tissue_normal	60dda853-569c-44a8-ba84-a7da6fd85407	TCGA-EK-A3GJ-11A-11D-A20X-26	51	176463467	3198561	2587458
h233	s7540	13722.58cfa832e4b0c9d6adf6cf7b	0a8672b2-7659-47e3-bcbd-2528097f8c9e	TCGA-SKCM	f6ff5e77-60d8-4987-9a92-654fd4db81f1	16756720-fa90-435c-94cd-6d68458bf096	blood_derived_normal	17a12a35-5a02-4f8d-bc01-c5faa35a2790	TCGA-FS-A1ZZ-10A-01D-A190-02	49	177511043	2307554	1541412
h234	s6456	13722.58cfa82de4b0c9d6adf6a638	0a8efd2d-c646-4f1e-a0b0-73cd62fc0e59	TCGA-BRCA	4da999a0-ef41-4a0b-b1d1-446b39cc855a	2edc0d6d-f928-45ec-ac6b-2cee7b111a87	blood_derived_normal	8f191915-d076-4c9e-95c7-1de76ea96cc0	TCGA-EW-A1PH-10A-01D-A17G-09	100	5.70593e+08	144171	144085
h235	s14345	13722.58cfa82ee4b0c9d6adf6aa18	0a90123a-4ec3-43a6-92de-0f5c998f6b83	TCGA-GBM	ea3b5da2-6a12-400c-bf0f-e442f5ec1132	bd8a1623-5006-4e03-9eb7-0c5a6f9e73d0	primary_tumor	b1e62d8e-24d2-4118-8cd0-3142acebdd5b	TCGA-06-0157-01A-01D-1491-08	101	6.08619e+08	3945	3746
h236	s5959	13722.58cfa830e4b0c9d6adf6bc48	0aadc120-590f-420c-aa7f-a036e318cb76	TCGA-BRCA	bef7b135-a727-45e8-850a-cc4cd56c49aa	57f491fb-7cad-4bc8-b55b-2231ad16a9e3	blood_derived_normal	8a9f1058-6930-4942-879d-6633db1848e0	TCGA-AO-A0JJ-10A-01D-A060-02	51	208314288	5986785	4871887
h237	s1826	13722.58cfa832e4b0c9d6adf6d160	0acabeb9-76bc-434a-bb3b-307ef6e65fc8	TCGA-ESCA	6594acd5-4d2a-4cc5-8cf8-4064e252c5f6	784021b2-5f94-48f9-9df7-854b4fbdf802	primary_tumor	84882fb6-6ed6-42e8-9179-90ce089c4664	TCGA-IG-A4P3-01A-11D-A267-26	51	125008959	1544430	1216224
h238	.	.	0acc8ed1-84c7-449c-9544-d1ff6b8f2104	TCGA-THCA	085ffcdc-8600-42e2-852a-506465f716a2	620b21c9-ac06-4154-a941-2532c775c6d8	primary_tumor	12a19124-4069-4b07-9ed1-6c8c9dcb7bbf	TCGA-DE-A3KN-01A-11D-A85G-36	151	997771448	23206	23097
h239	s2891	13722.58cfa831e4b0c9d6adf6c8be	0af3697d-1438-493e-b920-eb00e34e5cf6	TCGA-BLCA	904a8757-e0c5-41ef-b583-c8f170caaac1	608eec1d-33bc-48dd-a928-49b09e87ccc8	blood_derived_normal	bcb12f76-2d37-4b56-b1fc-62ca41b39703	TCGA-DK-A1A5-10A-01D-A13U-02	51	196862153	3444415	2616587
h240	s9571	13722.58cfa831e4b0c9d6adf6c862	0af65970-2d74-477a-a3a8-108b7e273f41	TCGA-KIRC	3f93d1cf-a307-4e29-9e6f-239e9ffaa179	13ba18eb-c94b-4f6c-ab50-2a98a8044ced	primary_tumor	51206157-94cc-4702-8247-c98283b487aa	TCGA-CW-6093-01A-11D-2279-10	101	554667810	379910	379844
h241	s13363	13722.58cfa82fe4b0c9d6adf6b96f	0af694cb-e7db-457d-ab66-f7b32c665570	TCGA-COAD	a512701f-88bb-4b05-8c94-fd285b9dd13e	f1064663-1462-4901-8bf7-9f50da5ee7b1	primary_tumor	cad86b88-04e5-400f-b3eb-43d31a2d8358	TCGA-AA-3666-01A-02D-1167-02	50	106533535	20796894	19368762
h242	s7057	.	0af78294-757c-47bf-a075-40cb0605f689	TCGA-LAML	646631ce-7a1f-4274-abb7-780b939e182f	b28629d5-7473-4ddd-afa1-b57da9e1c50a	primary_blood_derived_cancer_-_peripheral_blood	1111edc5-c274-453b-88b4-a992ac879d74	TCGA-AB-2999-03A-01D-0739-09	50	786125350	18827193	15139843
h243	s12886	13722.58cfa830e4b0c9d6adf6c282	0afa6c59-1d27-453c-ba59-941672b59292	TCGA-COAD	613aa3e8-a70b-45a9-9c08-0c2346c8bf00	615a3bd2-2411-4c69-8187-77ecadaff971	blood_derived_normal	c3cbf9ff-4a5d-4ca7-b456-d4cae5418330	TCGA-AD-A5EJ-10A-01D-A28G-10	101	7.30865e+08	364685	364636
h244	s2461	13722.58cfa83ce4b0c9d6adf72f0d	0b083273-1a0a-4fe7-8d4f-2ba8e0714cae	TCGA-SARC	854e42bc-95b2-4b77-a4b2-ffbd6c28b281	87e0c11a-cf75-4877-b4c8-23aa36631b4f	primary_tumor	1c188bf5-2c99-4eb4-a774-59c75d53e643	TCGA-DX-A1L0-01A-11D-A24N-09	100	9.44451e+08	206608	206501
h245	s8542	13722.58cfa82ee4b0c9d6adf6a93a	0b15aa49-1e1b-44f9-ab6e-d5a29a054856	TCGA-LGG	70939245-41e0-4845-a473-5fef719b9828	2cd2f7dc-6d09-4593-aff6-89c3a8500ec9	recurrent_tumor	41da1753-dcff-4e99-8f41-8fcde82efa53	TCGA-DU-6407-02B-11D-A36O-08	151	896771009	175429	175335
h246	s6110	13722.58cfa82de4b0c9d6adf6a48c	0b1d5c1c-058e-4e1b-95c0-fe5b38c03a5f	TCGA-BRCA	5ed024e8-d05e-4c65-9441-eda9930ccc82	f0cf4acd-6b09-4538-b58c-e86c623b6c71	primary_tumor	36d1a85e-a09b-4537-86e0-eaf1eb03aed8	TCGA-A7-A26G-01A-21D-A167-09	100	9.78085e+08	371947	371658
h247	.	.	0b277543-dba1-4128-b76e-4baad6a741fd	TCGA-THCA	9c6c44b3-a2ca-456e-a8d1-d375309c1751	e7b15591-3e69-40c0-8c6d-a64c0c3c2056	primary_tumor	86f5c1ae-3a71-4261-aedd-f495c586088c	TCGA-L6-A4EP-01A-11D-A85T-36	151	1.26318e+09	538	501
h248	s6450	13722.58cfa82de4b0c9d6adf6a444	0b5d00ad-8aa4-40b4-8fe7-7c38d8ef9b6a	TCGA-BRCA	790ff5db-b7f3-4946-aaed-305f66b1dd6a	dce6cac3-6c76-4574-b7a8-c7083b12f22e	primary_tumor	9032b7fe-e38a-4641-a45e-67041668adc4	TCGA-BH-A0AV-01A-31D-A10Y-09	100	973977707	192725	192641
h249	.	.	0b741137-cc74-46fb-b896-670a6c42323a	TCGA-THCA	a253b21e-ba9b-4928-95d1-89b59c868794	4923b08d-63a2-4143-94c2-c27cab20fbb2	primary_tumor	e2d00cc3-2310-4371-a26f-090ec49c698b	TCGA-EL-A3ZS-01A-12D-A85S-36	151	1402232858	1162	1004
h250	s1180	13722.58cfa831e4b0c9d6adf6cb30	0b79783d-ae1a-4ca5-a5e8-8586b3fef307	TCGA-CESC	6bf00b63-89f8-420c-8d36-f680fb0908b1	e4b391d9-2f3e-474c-afa0-fdf4fd11fdf9	primary_tumor	0032959a-5d7b-4d74-927e-25f79ef25d49	TCGA-EA-A3HQ-01A-11D-A20X-26	51	151272153	2070144	1619720
h251	.	.	0b7b771d-4f0b-4514-bd02-864ae8ea7669	TCGA-THCA	a061976d-ba2c-4a18-a51e-952f198eb4d5	2d40411b-e90d-4a59-a17a-cb8a9a6ee871	blood_derived_normal	10a8f87f-f1b3-4716-a157-33c7717e4c23	TCGA-ET-A3DR-10A-01D-A85V-36	151	440174600	2889	2864
h252	.	.	0b832cc2-5384-4ce7-948c-ece5693c2218	TCGA-THCA	e70feafd-1390-4f4c-a635-da65c1a7daeb	76a6f76d-f33e-4b4a-b0ee-fb863345f194	primary_tumor	d0c108e1-5cb8-46ee-9abf-3a95f847263a	TCGA-FE-A233-01A-11D-A85V-36	151	1.29323e+09	564	417
h253	.	.	0b953821-b49a-4e23-b9e2-f9ab2cf2589d	TCGA-THCA	34d4cc10-b868-4e85-96a5-8680fc729e34	3d0e6324-8647-46be-99a3-4ea26e309500	primary_tumor	dc5c80f8-f5f3-4485-8350-8d189ae2c7c6	TCGA-EL-A3N2-01A-11D-A85S-36	151	1173124459	479	427
h254	.	.	0b983233-13f1-49d3-9982-dac8f2c3c363	TCGA-THCA	4d30606f-3ab6-4ef0-9991-8897cdb9960b	ecd13169-37a8-4ccf-af96-3295de3d7bbb	solid_tissue_normal	789abaec-50bb-4c5b-bf6a-dc3f7921ee6a	TCGA-KS-A4IC-11A-11D-A85V-36	151	6.24316e+08	118	111
h255	s10503	13722.58cfa82ee4b0c9d6adf6ad2f	0b9e84d0-4848-4d04-8799-00b29f1e0fe3	TCGA-LUSC	81b7cbc1-c037-426f-95b0-d729a30697da	dcb8deb8-e798-45b7-9f69-c56577cda4ca	blood_derived_normal	295afd6a-ad31-494f-a8bc-4fd64cd4b0bd	TCGA-52-7812-10A-01D-A320-08	101	830215865	113169	113024
h256	s11131	13722.58cfa82fe4b0c9d6adf6b62e	0ba28728-d170-4af8-9c67-183e085d13cb	TCGA-LUAD	c4c1469d-752f-42b6-8686-714ad4a8ac97	4afc6152-819b-4e55-817d-df8a42eb0d36	primary_tumor	b6836dcc-f7d7-45bf-ae7c-de6f2140779e	TCGA-75-6206-01A-11D-1751-02	51	206624237	6200868	5041812
h257	.	.	0bacddf5-a3e3-451b-88f0-02ca1e79207f	TCGA-THCA	7ef22138-ac76-4846-b3bb-ddf1efb96531	3e9a8137-7ad9-42ec-b94b-de6f43852eac	primary_tumor	64f58cc7-4343-4965-9d71-601bd29b4c1e	TCGA-FY-A3W9-01A-11D-A85W-36	151	1.18878e+09	323	278
h258	s12636	13722.58cfa831e4b0c9d6adf6caac	0bcc147b-c40c-4a48-8def-8166bf4e9d2e	TCGA-THCA	ca95a11c-b54c-409e-b9a0-da850945033d	74fe8c42-926c-43eb-81d0-cf4e56c9dc12	blood_derived_normal	7ac0bf88-1435-4589-9a2a-318e32c9344b	TCGA-DJ-A13P-10A-01D-A10R-02	51	161966496	2301329	1746007
h259	.	.	0bcefab7-7501-4fec-ad72-fece9b65160b	TCGA-THCA	ca65a38e-8b49-4b50-908a-478b95b95c02	a9b66379-d802-431c-a33e-938c3c8fdb42	blood_derived_normal	596ff507-0e9c-4399-ad8f-b0a1591b2ac1	TCGA-EL-A3GW-10A-01D-A85S-36	151	5.83819e+08	27990	27970
h260	s15766	13722.58cfa831e4b0c9d6adf6c933	0be30696-0cbe-4247-bf31-1a8c7be35e76	TCGA-HNSC	f33aa93f-b32d-4c4f-9a71-1e5ab69c6899	3570ac4b-b585-4262-b54b-137a2515c689	blood_derived_normal	07b97b7c-c88e-4769-b302-f50d1176bd2d	TCGA-CN-6989-10A-01D-A32X-10	101	6.50318e+08	384968	384849
h261	s13679	13722.58cfa82fe4b0c9d6adf6b9d8	0be94743-20a0-4946-ba0e-99639419b125	TCGA-COAD	654c6f5c-3e5c-49f0-b53f-87cd9797d7c9	5241539d-65ac-434d-8eaa-ae57f702c8ce	primary_tumor	ee2fcbce-108f-46ec-8c7a-12d34142820a	TCGA-AA-3947-01A-01D-1167-02	51	95247015	8958927	7838380
h262	s2151	13722.58cfa830e4b0c9d6adf6bd60	0bea4032-ed74-49e3-8bc4-161e5b4b2e0d	TCGA-READ	1388bba1-02ba-40df-93e5-c3d58b7bbae0	3c5e0211-94a1-4760-aaf4-de2b80a92dc3	blood_derived_normal	976e0576-c795-48a8-8433-700f9982ec98	TCGA-AG-4015-10A-01D-1989-10	101	5.05597e+08	240768	240665
h263	s3430	13722.58cfa831e4b0c9d6adf6cc90	0bf06a83-e3da-4d23-b286-302f15cf6f1b	TCGA-PRAD	2b35c119-cdc1-49e2-8229-ca5cde9e63d0	f12fa61c-ff1b-48e2-be19-1d52d50dc261	primary_tumor	bd026793-2032-4d13-9a6a-a189583a537c	TCGA-EJ-5518-01A-01D-1572-02	51	269497001	7597148	5613446
h264	s16522	13722.58cfa832e4b0c9d6adf6d2e0	0c158f31-c4c3-48db-a309-cf4bb8254f44	TCGA-KICH	0f3c4f8f-0766-46b0-81b4-18ca4f6ea20a	81431ed0-d762-4131-895b-852b2f78786d	primary_tumor	09537dce-c797-4b60-962a-d4c3cd6ab00a	TCGA-KL-8330-01A-11D-2310-10	101	1282862362	371520	370973
h265	s1507	13722.58cfa83ce4b0c9d6adf730ca	0c42782f-b5ab-444a-a957-9355f15a1af2	TCGA-CESC	61eb08d0-ea01-45e7-884b-ac3d6070172a	dd3e80d9-0321-40ad-b963-25e2c94c6092	primary_tumor	842df341-d34f-4ed6-928c-eaf15bf7f667	TCGA-EK-A2RL-01A-11D-A34H-09	100	1.004e+09	249330	248913
h266	.	.	0c43ac1c-6d1b-460e-8b20-7606d03b9717	TCGA-LUAD	e43a2b72-35c6-4466-9007-ce96caf77ea8	a08a22c9-5b3a-4748-89af-0fae50522f1b	primary_tumor	a92d1beb-84cf-4b70-ae52-d32fefe8eb8e	TCGA-55-A493-01A-11D-A46I-10	150	9.63579e+08	213050	213033
h267	.	.	0c487d3e-8fbb-4f02-bad4-daa5fba2e7b1	TCGA-LUAD	68b86559-38b2-41f2-b66e-c3c2b628b14d	6c206676-e511-4281-91f5-bfe91b3279a4	primary_tumor	54215cf0-b4f8-4f34-80df-6a7969edb478	TCGA-44-4112-01A-01D-A46W-08	151	3.44262e+08	1341	1324
h268	s6451	13722.58cfa82de4b0c9d6adf6a548	0c62814b-1a50-4d8d-8923-1b722439bfff	TCGA-BRCA	7861a5f2-8910-4bcb-9c34-f79c5acd6e21	d3263082-946d-4420-8a63-8d67eeee09c5	primary_tumor	6c8e9197-fd16-4fed-bfda-e349cab26314	TCGA-A8-A075-01A-11D-A19H-09	100	1.11438e+09	320180	319902
h269	s7681	13722.58cfa831e4b0c9d6adf6cc00	0c89b124-f35f-4cbc-9f6a-0b04fefb1d6d	TCGA-SKCM	fc5b5d2f-0d03-45c2-b7a0-ba6ec108fe51	27c69419-2272-46e8-ae91-5a441a29bdb1	blood_derived_normal	fa3b6b80-3eac-4afb-865c-da8b0cb10c9b	TCGA-EE-A29C-10A-01D-A190-02	51	175306424	2753500	2032172
h270	s16017	13722.58cfa82ee4b0c9d6adf6a81a	0ca4ca0d-51c7-4d8d-9728-a77c65f0832b	TCGA-HNSC	4bfbce2b-9d0b-4e8a-950f-fd8e0ba3e05a	327bbca7-fa25-4a92-be27-21a4c184c760	primary_tumor	268d9cdb-cccf-491a-a9bb-2e3d6b85951f	TCGA-BA-4077-01B-01D-2268-08	101	683630117	29363	29205
h271	.	.	0cbc7bc0-2690-4757-83cd-e193f7a1333d	TCGA-LUAD	44adf4cb-2829-4153-80fd-a8b7ee0e654a	ca26fd6d-cf60-4eb0-8d86-bcd9067356c7	blood_derived_normal	2bfa08da-1f8b-46e3-af69-bf4f85dadffc	TCGA-35-4122-10A-01D-A46H-10	150	4.94037e+08	101705	101590
h272	.	.	0cbf0e81-e9ea-4a18-a000-160d3866b2d8	TCGA-THCA	4e227a7a-b885-4e9b-a4c2-aad9e6c154e5	74d58c53-f9dc-41af-8063-532b36212d67	blood_derived_normal	7012b343-523c-4c43-a307-326a1a3c14e9	TCGA-J8-A3YD-10A-01D-A85X-36	151	5.18306e+08	240	228
h273	s12246	13722.58cfa831e4b0c9d6adf6cce4	0cc5d084-6a4b-4ec9-9bcd-711cdb67c0d7	TCGA-THCA	90507baa-b716-4bcf-a18e-9d8ae97d809a	77038d13-de93-4357-9dda-af1a3e2c02a9	solid_tissue_normal	0577f77e-6c99-4aa4-b037-08722eb22bfa	TCGA-EL-A3T6-11A-11D-A221-26	51	168049936	1661523	1043175
h274	s15916	13722.58cfa831e4b0c9d6adf6c8a2	0ccaf144-4ca9-4abf-a813-7f0df567ebe2	TCGA-HNSC	10b3f56a-e61e-486b-8d3c-176668d5dc34	2e4aa773-6094-46bd-a97f-9694e80c71cf	primary_tumor	5b9e894b-444b-4dcf-9e6c-c1f398a52a81	TCGA-DQ-5631-01A-01D-1868-02	51	233440499	5122398	3989202
h275	.	.	0cd0537c-2f1d-4070-a97b-6da0aa042536	TCGA-THCA	c30eb9bd-d705-4464-9014-e0aa7cda53c7	e052867f-5b31-44b4-9d8d-e05fd5e0a0cf	blood_derived_normal	8a31eee7-7280-4fcb-8903-2c7340cf133a	TCGA-ET-A25O-10A-01D-A85U-36	151	466552750	3390	3325
h276	s3099	13722.58cfa831e4b0c9d6adf6c6c0	0cd9b9db-6113-4881-bcfa-87e4b2cf4b68	TCGA-BLCA	087a7f70-2fa8-4a16-b130-4df10a70c662	f3592a46-aabb-4f24-9bc4-4471fa33b37a	blood_derived_normal	e6f4bf20-8433-4c74-9565-64141b6145b1	TCGA-CU-A3YL-10A-01D-A233-26	51	149561530	1320399	863806
h277	s5189	13722.58cfa82de4b0c9d6adf6a4d4	0ceb6ee1-5e1c-48dd-b2cf-0cae19d5b212	TCGA-UCEC	e1e8dc66-467c-48a5-be56-3db4f665b9f1	981d9e3b-63c5-41e9-827f-7f1d268d62f4	primary_tumor	dec775c5-7d9a-4dc5-b399-dc4b7ba49d73	TCGA-AP-A0LI-01A-11D-A066-09	100	1.10112e+09	193920	193475
h278	s1505	13722.58cfa83ce4b0c9d6adf73151	0cf6971b-b851-4e4a-a7b0-2e1d27aae9c8	TCGA-CESC	110cd100-5730-4873-9fab-2ae6c8732062	d551f7b2-6778-4983-a8be-d101eb7e5c26	blood_derived_normal	19c1a21b-70ef-4a13-9c82-d4df73e144e5	TCGA-C5-A1M8-10A-01D-A200-09	100	6.58833e+08	6117516	6117433
h279	s11240	13722.58cfa82fe4b0c9d6adf6b6d5	0cf8bbc9-b45a-4e9e-b97d-52e8dc698bb7	TCGA-LUAD	e68219b0-a9c2-49df-8f0d-db5ea97fd2dc	656a0565-869d-462e-899b-eb5da57c75c7	blood_derived_normal	da1d674c-9ec2-4822-8cde-9e4e655b3098	TCGA-55-6543-10A-01D-1751-02	51	257949696	1008922	927746
h280	s7119	.	0d076ab7-61e8-4cd1-b41a-89a2f51b88fa	TCGA-LAML	90fc467c-2b0d-461d-a1b8-c2a519354367	37a5c03c-45c2-4096-8712-370ce5ebfbbd	primary_blood_derived_cancer_-_peripheral_blood	960efb3b-7c3b-42ec-8f29-011d13493c69	TCGA-AB-2978-03A-01D-0739-09	75	8.1504e+08	169359	167837
h281	s16429	13722.58cfa832e4b0c9d6adf6d2d4	0d150a8a-fe58-47cb-9ed5-b5187cd9395a	TCGA-KICH	a122d361-835e-4cf2-850f-af7864aa112c	abcf54fe-d93e-4c3b-acd0-757cdd6a3d3b	primary_tumor	bd2ec47b-a120-4b3b-b10d-aee09805ab33	TCGA-KL-8346-01A-11D-2310-10	101	1015918490	558422	558340
h282	s7277	.	0d2eac3b-3058-4905-9407-801a6ec331c0	TCGA-LAML	ba9a95cf-44ce-4126-ba21-4970dfa12593	c87415bf-fed9-4f79-bcd3-dded3357a9d7	primary_blood_derived_cancer_-_peripheral_blood	8c7bac04-9796-4fbf-9340-41e5a993ef09	TCGA-AB-2998-03A-01D-0742-05	90	635017401	108491	108134
h283	s16430	13722.58cfa832e4b0c9d6adf6d2ea	0d30f262-c82c-4e8f-9759-2f75d6620791	TCGA-KICH	9680b5ff-1882-434f-9981-e8ac33764b93	f298da5d-1657-4e77-afe5-17452bc7425a	blood_derived_normal	685b8712-1fe3-49fc-8f73-a1d25a089282	TCGA-KM-8477-10A-01D-2311-10	101	6.05293e+08	299597	299515
h284	s7338	13722.58cfa831e4b0c9d6adf6cb4f	0d32755e-a904-4514-895e-2361e5edd999	TCGA-SKCM	267b98e7-708f-458a-82d1-5faa415b9ee7	feed8018-70bd-461b-80cf-77aea0c0d906	blood_derived_normal	e202f603-4e1e-451b-ae65-78f232d7162d	TCGA-EE-A20H-10A-01D-A190-02	51	231789545	3811593	2794704
h285	.	.	0d35804c-d771-40e4-9ca1-830bf1e07255	TCGA-LUAD	7099597a-b208-45b5-b9e0-11ab40d5e497	afbc74e4-3632-4161-9c70-0ba17c6dc5c0	primary_tumor	5adf6723-471c-44ae-a7ae-004c019d3664	TCGA-44-3917-01B-02D-A46W-08	151	408336517	19327	19295
h286	.	.	0d3c4d8d-d995-4fbf-8a97-6a5787c21eb2	TCGA-THCA	c77976b6-35ea-4623-a92a-6d9440a978e6	0bb3305b-7846-4ef8-956e-4a0ea66e1b6e	blood_derived_normal	3eb66f50-d31f-423c-a4cc-5dcb08a2308d	TCGA-FY-A3R8-10A-01D-A85W-36	151	5.02721e+08	441	368
h287	.	.	0d5a7aaa-8d3c-4f13-bd9c-73348fd4694e	TCGA-THCA	8023d4c9-b56d-417a-9a52-d45b59c756ed	0c601625-ed21-47e5-bc3d-a0057d6a148f	primary_tumor	1e138bff-723e-4b60-8ecf-4442952b8145	TCGA-ET-A25M-01A-11D-A85U-36	151	1.20012e+09	500	322
h288	.	.	0d633ee3-d6df-4f96-9548-908e65bb48fd	TCGA-THCA	86b82345-6f4d-44fd-a9db-6f107de62f53	0ebc6051-5035-43f6-af5f-eacf32a4bf92	blood_derived_normal	11546a50-f52d-4759-b8f9-6e8ad9220cb1	TCGA-E8-A416-10A-01D-A85R-36	151	524290994	522	516
h289	s9000	13722.58cfa830e4b0c9d6adf6bb82	0d69e5d5-73bf-428d-9822-9fdd74da0702	TCGA-KIRC	3cbca837-f5a7-4a87-8f02-c59eac232d5a	0b935adb-0e19-4fcc-9bb0-b9d95872bcef	primary_tumor	68b7fdb1-22b5-4152-9e69-a41151640cd8	TCGA-A3-3308-01A-01D-2094-10	101	1.1121e+09	766822	766717
h290	s1709	.	0d6ddfeb-613e-418a-b553-26c129035450	TCGA-ESCA	3c1f8b73-bad7-4649-b08e-c7afc647edf3	d82b94a8-d310-4a59-ad40-baf448b75718	blood_derived_normal	be17983e-aeb5-495e-a39c-6bf4aa0baf9a	TCGA-LN-A4A1-10A-01D-A27G-09	151	4.20128e+08	14781	14751
h291	s3127	13722.58cfa832e4b0c9d6adf6cfaf	0d71fa63-996b-48ec-9517-3b7084769be7	TCGA-BLCA	7840aea9-40c4-473e-be33-8fa0b9f332c9	9090938a-4845-482f-8cd3-c74b9dee11d1	blood_derived_normal	6cf9cae6-fb82-4a94-b37c-b03f213d509d	TCGA-GC-A3BM-10A-01D-A23Q-26	51	169094522	2318040	1731310
h292	.	.	0d74cd32-3c58-470b-990a-62ce4f282665	TCGA-THCA	e7cf1cca-384e-4a00-bb30-bed154ec15c0	e09ebba1-3e05-49c8-8562-9e50c303824f	blood_derived_normal	efba14e8-600a-44f0-a19b-2a158bfb45c5	TCGA-BJ-A45D-10A-01D-A85F-36	151	543826730	548	528
h293	s5192	13722.58cfa82de4b0c9d6adf6a690	0d7a09b3-4d96-48db-a78e-425cd3244864	TCGA-UCEC	5d2f1a0f-a01b-48c2-b749-1ca710aa2bb4	def3bef3-fe3d-4db9-a733-ccb913591555	blood_derived_normal	7e34df03-ded2-493f-85b2-08289af95f88	TCGA-B5-A1MY-10A-01D-A34H-09	100	5.77861e+08	74501	74388
h294	.	.	0da90988-9dd9-4e73-9710-54bb2f5dd752	TCGA-THCA	a09b20b5-c187-4632-b996-0d5314a9885c	efdad0c2-a44d-48f8-a908-e8c9747e78b8	primary_tumor	7324e859-f0a0-4f39-b02e-00407e3adb7d	TCGA-J8-A3YH-01A-11D-A85X-36	151	1041323757	538	416
h295	.	.	0dafe49b-2287-49a2-98f4-877e521a4eda	TCGA-THCA	cc84500c-0196-450d-87a1-ca394cc227b5	2c119641-a150-4289-b08c-1172d883f562	blood_derived_normal	573d74bc-14c5-4266-9f7a-3a4ba3b6e8dd	TCGA-BJ-A4O9-10A-01D-A85F-36	151	5.38173e+08	322	295
h296	.	.	0dbdb304-9a9c-48a6-8abf-9486767eafdb	TCGA-THCA	ef306507-f426-499e-8a1f-3401a522fb6b	88b03c15-5608-4f61-a78b-712accd4a505	blood_derived_normal	cacd8282-af9c-4150-bc22-67b6b6df129e	TCGA-EM-A22I-10A-01D-A85T-36	151	479971021	367	354
h297	s4251	13722.58cfa830e4b0c9d6adf6c1f0	0dbeaa0d-5feb-48d1-acee-71e6fc9d476b	TCGA-UCEC	feb3e930-3638-44b4-ac0f-a5dcb01fed76	4aa1eed0-0890-4fd8-9367-07dbcbc4bf11	blood_derived_normal	50671901-c77b-4e88-8a99-5f1cf123f00c	TCGA-BG-A18A-10A-01D-A12F-02	51	220013842	5996978	4642962
h298	s16488	13722.58cfa832e4b0c9d6adf6d31d	0dcbe3ae-b033-4cdd-a3d9-b2383cd5d269	TCGA-KICH	e1e15226-9f8e-4035-8f08-eb1fed57080e	f75de9fc-5de8-4cae-b1e1-8c37d1915c17	primary_tumor	24f887e1-ce82-40f3-9674-11102bd076c0	TCGA-KN-8434-01A-11D-2310-10	101	1063865764	600055	599967
h299	s3926	13722.58cfa82ee4b0c9d6adf6abf9	0dce536f-b60b-42ae-9699-d0a835deb42d	TCGA-PRAD	4fe004e5-49f9-4336-a690-6ebad512c813	cfc53498-89ef-43c7-b3d3-483dc09c1a58	blood_derived_normal	9ac76378-8ea0-4911-b4f2-043db4179a44	TCGA-EJ-7791-10A-01D-2115-08	101	5.02328e+08	650	586
h300	s10261	13722.58cfa82ee4b0c9d6adf6b0c4	0dd04d7a-b173-47bf-bcb2-f27aebbe599b	TCGA-LUSC	43abe847-4ba7-466e-8283-5d7b80b999a7	d80486cd-f054-4527-a886-cf9446381b9f	primary_tumor	25224aa0-cfdd-48ec-92e5-8f3992a3e574	TCGA-66-2756-01A-01D-1180-08	101	719348204	506457	506300
h301	s14689	13722.58cfa831e4b0c9d6adf6c4b2	0df7d4e3-6303-4d40-8c67-203332915a7e	TCGA-STAD	93aebbd4-19cf-495a-b8ce-3c4a3feba152	3f76462f-9485-4382-b825-09570f0ab41f	blood_derived_normal	1428a4f7-a164-4cb4-97cc-f637e6fd4fd4	TCGA-BR-6706-10A-01D-1880-02	51	229831667	4940868	3744025
h302	s245	13722.58cfa832e4b0c9d6adf6d4ca	0dfe5fd3-dd6f-4580-ba10-a7e1708a90a7	TCGA-UVM	bbf07e1f-8c17-4c2e-89ed-38332d82e455	16fca21c-963e-4d77-8b5a-3c178dac6168	primary_tumor	38812469-1716-4b6f-8dbe-822654ac13f6	TCGA-V4-A9F5-01A-11D-A40D-26	51	142062959	1734414	1328432
h303	s7991	13722.58cfa82ee4b0c9d6adf6aaa0	0dffdbec-4f5f-45be-8674-4bd9ed8256e1	TCGA-SKCM	1404791b-86bf-4dfd-85b4-c8ff356f109c	07e2fea3-4ba5-49b3-ae9b-61ff8492026c	metastatic	41a7b031-d928-4a1f-891b-82fb3f6d548f	TCGA-FS-A1ZK-06A-11D-A197-08	101	563741479	4001	3682
h304	s16480	13722.58cfa832e4b0c9d6adf6d2e8	0e07bba8-166e-4901-8f4e-29d70cd19ee9	TCGA-KICH	40f79cfe-a51f-497b-b06e-7a4f9004f092	312454d3-0fa5-43d4-9db5-8d79473a1419	blood_derived_normal	6fc570c7-dca7-4892-bbf8-94afd186a057	TCGA-KM-8442-10A-01D-2311-10	101	6.45969e+08	421242	421163
h305	s12759	13722.58cfa831e4b0c9d6adf6cda6	0e09d72e-b21c-48e2-a64a-4f7d2b4a4ed7	TCGA-THCA	7044dee0-fd6c-4e75-b731-dc60a386a1ab	2f9db370-79e8-4656-82ce-1ef4d477b46a	blood_derived_normal	c42ad034-4e5b-44a0-b4e8-977cde011c8b	TCGA-FE-A231-10A-01D-A14U-02	51	197535568	4397595	3574026
h306	s16438	13722.58cfa832e4b0c9d6adf6d326	0e12e04e-98f8-4040-85ce-bfb445ba245c	TCGA-KICH	151f07f5-1529-4fcd-912c-e55b2ff8abef	24992be3-78d6-4193-acf3-f0a5ac959bb6	primary_tumor	64f696a6-58b2-40a8-b848-fd775cd52529	TCGA-KO-8407-01A-11D-2310-10	101	1023716137	648430	648353
h307	s15528	13722.58cfa831e4b0c9d6adf6c7ce	0e2fc739-3630-4464-9887-bed5bcd97659	TCGA-HNSC	63b50e1c-7948-464f-bff1-8e0e5daafcc5	2cb75c6e-ca4f-4a88-9679-812a51c7b832	primary_tumor	4a4bf5e3-272f-492c-9755-bbfe14d3bee1	TCGA-CV-7434-01A-11D-2317-26	51	147835619	1994199	1050425
h308	.	.	0e31e3e9-5441-4563-96fe-b8cbe6585272	TCGA-THCA	0ad2a2b3-c1bb-4597-b28e-a6385f93d09c	1780d814-e472-4bd0-98db-8dbcf68718d7	solid_tissue_normal	320b81bf-d1da-45d1-b4cc-01411a74d8f0	TCGA-EM-A1YC-11A-11D-A85T-36	151	5.42841e+08	203	189
h309	s16048	13722.58cfa831e4b0c9d6adf6c78e	0e412bcf-5698-4061-9583-38e731ab413b	TCGA-HNSC	8c238d30-df8e-4e6b-98fc-21696269a294	ba086eb2-de97-4d74-9f92-05874932c25e	blood_derived_normal	f6ca8bbe-25bf-4557-a4f6-8dac8ac3b47e	TCGA-CV-6956-10A-01D-A32X-10	101	702083450	239965	239811
h310	s3938	13722.58cfa831e4b0c9d6adf6c568	0e42648b-83de-418d-b56c-e5b0b84f6bc9	TCGA-PRAD	d4ffafdc-ee83-43df-aa3b-7326503c6438	b95300f1-994c-4de7-ac5b-964d7ea4e358	solid_tissue_normal	8897b262-39f8-492f-99a2-93c4012d6241	TCGA-CH-5762-11A-01D-1572-02	51	276389300	12035352	9930008
h311	.	.	0e59a472-9eb3-4100-9c01-02389a923656	TCGA-LUAD	0c0b610e-fe4c-406d-a5ed-5cc3b11dabf5	c9a31213-d38f-43db-9883-a2c019eef8eb	primary_tumor	6051356a-2f32-44f7-a36e-13ad6eef6f00	TCGA-44-6146-01B-04D-A46W-08	151	419079344	29754	29728
h312	s14305	13722.58cfa82ee4b0c9d6adf6aaa4	0e5e7207-aa29-45b3-8479-017946f03997	TCGA-GBM	386b629e-fab1-4033-b088-45d6eeb4a13e	6eb5b7ff-1797-4c31-ab5b-6db2b2641c5b	primary_tumor	41d50a3c-49fc-4d8a-9c25-bbbcd3a5da6f	TCGA-06-0745-01A-01D-1492-08	101	539351214	4276	4047
h313	.	.	0e68e3e2-e90b-4591-aee3-2aa8f59d2e10	TCGA-THCA	1005ccb2-10ef-4e37-950e-ad72393db03c	16a484d2-8373-4d8e-821b-a30ae5baf577	blood_derived_normal	7aaaee0b-cdf7-44e8-a5f9-28de1f847588	TCGA-ET-A25I-10A-01D-A85U-36	151	5.90591e+08	4272	4233
h314	s12531	13722.58cfa831e4b0c9d6adf6cd98	0e698310-576c-4960-b6fd-6b82d7750585	TCGA-THCA	10bdafbb-831d-48b5-b9a3-ad374fc50235	ccea50a0-b282-4bfe-8a65-281c8cca75b9	blood_derived_normal	b646afc1-670b-4f67-8d0a-7577dae03c11	TCGA-FE-A3PA-10A-01D-A221-26	51	245862343	4665791	3455570
h315	s9563	13722.58cfa82fe4b0c9d6adf6ba26	0e97eb9d-9c01-4062-a1de-a9f8cf99043f	TCGA-KIRC	9f632fc3-2241-469a-a14a-cd537350155f	1b2df3fd-183c-4099-a387-5908c8b44f57	primary_tumor	d7f1db09-8ba0-4b76-bcd2-01c14165f0d5	TCGA-A3-3370-01A-02D-2099-10	101	1157850488	857432	857137
h316	.	.	0eb516c2-169e-42db-bfd1-3d2f692dfc90	TCGA-THCA	c83fb5e6-8af3-47e4-ae48-cee92dff9db7	882e6f53-ca5f-401f-bb95-361e5cde13ca	primary_tumor	30212708-171b-4673-9dac-daa0c2e4d7cb	TCGA-ET-A3BS-01A-11D-A85V-36	151	1.41469e+09	460	383
h317	s10363	13722.58cfa82ee4b0c9d6adf6acb4	0eb54893-511a-4971-b444-ef35ae9b13ce	TCGA-LUSC	c2598334-f866-4cc3-93ec-2d2e8b85d319	8712518a-fe08-43fd-b497-620ecc0aa0ac	primary_tumor	fab3d6f4-de1c-4d6c-bdea-ac39a7884657	TCGA-77-6843-01A-11D-1945-08	101	911410471	6127	5998
h318	.	.	0ebc3e1e-4dff-4201-8276-d6e46da21c67	TCGA-THCA	3b5582e4-58af-4a01-b83d-6fe9704f2b43	a0224d95-faab-4d4a-ae9f-1e5715dbc99a	primary_tumor	b48943dc-f048-4365-a50b-0823ecb02310	TCGA-ET-A3BN-01A-11D-A85V-36	151	1245489325	430	389
h319	s11549	13722.58cfa82fe4b0c9d6adf6b682	0ed82e37-2bc0-4c86-8ce4-4db20b735e82	TCGA-LUAD	ddeacccf-0953-4952-8a4e-c2617f2e7bcc	0f56a5d5-274e-4599-9566-3eaba30af2f9	blood_derived_normal	78734754-0680-489a-886b-2f5fce472560	TCGA-44-5645-10A-01D-1623-02	51	37353605	2894619	1678959
h320	s16038	13722.58cfa831e4b0c9d6adf6c6a2	0edc7b51-2e22-49a4-aedb-ce811d795d1d	TCGA-HNSC	d9e8c707-e61a-4813-8dc0-2472e9ccf12b	775db365-3533-41d9-b635-582292b22700	primary_tumor	6ce8a7ec-2730-49e4-81f0-47b03a54ea1a	TCGA-CQ-6223-01A-11D-1911-02	51	231606418	4629116	3537372
h321	s1182	13722.58cfa831e4b0c9d6adf6cb04	0ee3132c-2b05-4bf5-8055-00f2334d4692	TCGA-CESC	3c5b2452-014b-495f-b86a-f522ed84bc3b	8460c1e5-0029-4d66-af11-373324347800	primary_tumor	ce1a5984-e350-46a3-bf53-b32dec8f8af0	TCGA-EA-A3HT-01A-61D-A245-26	51	210129604	4578585	3373371
h322	s11250	13722.58cfa82fe4b0c9d6adf6b9c0	0ee63965-6e06-4482-a05a-093ce354597d	TCGA-LUAD	d2824e6d-3784-45c2-9b0f-52b17356b5da	c6eb2230-098b-4b50-85f5-1cddfb1fb9a3	blood_derived_normal	d20b4b63-2d12-4958-9ba8-e8b7538ca472	TCGA-75-5147-10A-01D-1623-02	51	295154740	21367548	19489095
h323	.	.	0eeb8c7f-4812-426d-932a-3a2f079e0106	TCGA-THCA	44465a32-8ee9-4575-94b8-0200ba7c5bd4	8aed91d8-9428-4322-977b-939e9777c817	primary_tumor	883a7c78-778d-48f3-b5f9-8fc58b9a106a	TCGA-ET-A39P-01A-21D-A85V-36	151	1424955949	694	647
h324	s15767	13722.58cfa831e4b0c9d6adf6c5de	0ef61991-2be6-4a54-af59-70726b05b8d0	TCGA-HNSC	13f63218-0949-41e6-a661-c844414c45b5	38a4ac42-be08-4187-98c2-af861218c3db	primary_tumor	6ce3d597-51f1-4807-a28f-271f25f95ed4	TCGA-CN-5364-01A-01D-1431-02	51	208544730	2855628	2081744
h325	s3119	13722.58cfa832e4b0c9d6adf6cff4	0f043461-de36-4abd-89d8-57809bd84cbb	TCGA-BLCA	72d8eae8-9efb-45b2-acbd-82c6b5732e38	f7d5544f-e86d-410f-995c-86a717742036	solid_tissue_normal	f310e6c4-b237-4ea0-a8a1-679b5b49c50d	TCGA-G2-A2ES-11A-31D-A17R-02	51	238206618	8193499	6734495
h326	.	.	0f124c60-527d-489b-98f6-8901632143a2	TCGA-LUAD	3434b91a-c05f-460f-a078-7b1bb6e7085d	cce6d71f-369e-467f-bd7e-03d20e97b7f3	primary_tumor	58152fdd-7c80-4d93-9c79-ca078a9504fc	TCGA-05-4382-01A-01D-A46H-10	150	1034028738	255718	255694
h327	s5181	13722.58cfa83ce4b0c9d6adf73140	0f1cc65b-9889-4eec-af49-45203d5bf27a	TCGA-UCEC	9aa8c2b4-db32-4899-bf0c-d578cb175e90	6ffe937d-cb2e-49ea-9737-d2619a0ebb01	blood_derived_normal	b16149dd-2602-44c5-9c5d-74e34ee58b74	TCGA-AP-A0L8-10A-01D-A066-09	100	6.29506e+08	167767	167623
h328	.	.	0f287926-aea9-4be2-ab3d-4cfdc2ee4590	TCGA-THCA	dec7a0a2-c26e-4a89-a4d5-74bd1409ff91	928f7462-c492-4e30-b17e-d4f9cb203035	primary_tumor	e8fe67e8-a3a4-4d36-b0b3-faca7ed859df	TCGA-CE-A3ME-01A-11D-A85F-36	151	1.18705e+09	329	297
h329	.	.	0f2b4f27-9ff8-483e-a625-482cc8f7ef77	TCGA-THCA	86657a3c-10cf-48b7-9fda-f2df5e2afad5	6ceb001d-4140-4bde-a100-e908f349aea6	blood_derived_normal	338b8ca3-a9a8-4a08-8feb-4b43fbd9e055	TCGA-DE-A4M9-10A-01D-A85G-36	151	527438880	679	674
h330	.	.	0f329235-fa3e-49e9-875a-84234c773e15	TCGA-THCA	53ba15c0-780e-4153-a612-046f1b24b4b3	3e9b9307-1156-4fb2-815e-7623aeae1ca0	blood_derived_normal	dcfe87ba-c52a-40f2-ac0d-2a453d7a7ad9	TCGA-FY-A3TY-10A-01D-A85W-36	151	5.44525e+08	336	321
h331	s8020	13722.58cfa832e4b0c9d6adf6ce32	0f45a027-71b7-4cce-a474-e044faddd044	TCGA-SKCM	d32a4219-4cca-470f-b6b3-11447d9f5e0b	c3ce1857-971f-4416-9f5a-2aa029c6c75a	blood_derived_normal	f621cc23-047b-4e89-b6d6-b407ff00c7a3	TCGA-ER-A2NF-10A-01D-A18Z-02	51	210836642	10247697	9431112
h332	s6766	13722.58cfa82de4b0c9d6adf6a5d1	0f49b016-a2c9-4a5d-9a0a-1ebe45639540	TCGA-BRCA	f51af6db-2655-47fb-9ffc-83a503a728ea	ad969c08-88a4-4421-8ce9-606f67c4891e	blood_derived_normal	4066fc82-49ba-4a54-a81c-768ae25e2741	TCGA-AN-A0XR-10A-01D-A10G-09	100	5.79758e+08	260465	260392
h333	s15238	13722.58cfa830e4b0c9d6adf6c305	0f4d1c19-9e4f-453e-a1a0-5cc8d368c3be	TCGA-STAD	7c831a1d-3253-4af4-a0ff-7fe9ff9af1ce	4fd5b38f-5857-4e1f-86de-bd44d1d80207	blood_derived_normal	dea0515b-71bd-4b14-9666-446c1e128f8b	TCGA-BR-6802-10A-01D-1880-02	51	282915183	8306257	6537180
h334	s1810	.	0f52a90c-2f91-4f60-88f7-1afc19b23e5a	TCGA-ESCA	0c78b1b5-f480-45ad-a253-19297bc886b4	8941fc42-90af-46d6-b1ef-e18fcb957bcf	solid_tissue_normal	5c706022-8e43-463a-b161-f6687b4ba88a	TCGA-L5-A4OF-11A-12D-A27G-09	151	4.10229e+08	235644	235633
h335	s11334	13722.58cfa82ee4b0c9d6adf6b020	0f54499c-8fe4-42e8-89bf-9f86b9ff585d	TCGA-LUAD	e737f650-b72d-44e7-b750-558a56716803	2a675528-1abc-4220-a61a-25109850ce0d	primary_tumor	a4e437a5-1603-4ae4-89c2-cd741fde5015	TCGA-05-4432-01A-01D-1203-02	51	119522697	2231986	1876464
h336	s2888	13722.58cfa831e4b0c9d6adf6c9c1	0f5abaf0-f44b-47e8-84f7-138de1746c60	TCGA-BLCA	9c274536-3ca1-4f0e-93a8-1688074d862f	e1fd80ca-0a44-4604-8b6f-283c56824721	blood_derived_normal	4cc13fcd-6f52-4b4c-afab-dc292e41f30a	TCGA-DK-A1A6-10A-01D-A13U-02	51	198624951	5401452	4275343
h337	s1708	.	0f6f9386-b310-4c6c-954f-217b020e2882	TCGA-ESCA	a1a233ea-5dda-4eeb-bd92-6667e8b3ef57	f936de42-1441-4c4c-882a-dc67d332c125	primary_tumor	e9fe8f50-5356-4f40-a351-34ea4f99e438	TCGA-IG-A3YB-01A-11D-A247-09	151	804639621	22144	22049
h338	s2885	13722.58cfa831e4b0c9d6adf6c9a8	0f819966-0d09-405a-9217-8c8678525fda	TCGA-BLCA	f8c0a69c-df53-4a0a-a30e-4424c0ce3dd5	64668aa0-dde5-4534-8cd0-378881e4a4e4	primary_tumor	69a3b1db-3463-456c-b3d1-6be1fd7ee1d9	TCGA-DK-A1AG-01A-11D-A13U-02	51	185609051	3360055	2602789
h339	.	.	0f8205f8-dcfa-4e2d-a45a-bc09ffda8866	TCGA-THCA	8dd09d74-0be8-4c58-bf44-de4a2466d044	6fe7f29c-1d5c-4679-8ebf-ab508bb066f1	blood_derived_normal	b1e95943-fd52-44c5-af3f-801f5b2e0cce	TCGA-EM-A4FR-10A-01D-A85U-36	151	490060801	4284	4256
h340	s1209	13722.58cfa832e4b0c9d6adf6d217	0f83bded-6eb5-4396-a265-d534c33e8119	TCGA-CESC	785ddea1-399d-47d8-b2b0-39e95eaa24b5	bacc5092-b6ab-4a28-9d55-fa3ad22c3eef	blood_derived_normal	757babbc-9a2d-4bf5-b298-48222fea7bd8	TCGA-IR-A3LF-10A-01D-A232-26	51	237901269	5599049	4474378
h341	s14172	13722.58cfa82ee4b0c9d6adf6a927	0f848d83-c9f2-4dfb-a16e-ffbdaa17c58f	TCGA-GBM	352768f9-3ce1-419c-beef-6515c78f5d7a	94c13adc-d315-44a8-836e-800c98106b7d	blood_derived_normal	ede6d42c-895a-46f7-a0e3-11b152970581	TCGA-19-2620-10A-01D-1495-08	101	5.81615e+08	2376	2284
h342	.	.	0f9acb85-01e4-4ddd-bfd0-a93d2c4dbd01	TCGA-THCA	2cb43652-109b-4b59-9fcd-512903591f45	00fd47f7-00a2-4fa1-8686-dc693399aaf9	blood_derived_normal	e856afaf-19db-44f0-ba83-92c69238c9a5	TCGA-ET-A3BW-10A-01D-A85V-36	151	4.63577e+08	3869	3854
h343	s16678	13722.58cfa831e4b0c9d6adf6c9a9	0f9c3f1b-00f6-4f25-842e-acbe74f38160	TCGA-LIHC	c0bf9278-9cbb-4361-b4d8-ab172b67e276	391f4d5e-0240-40ee-8d3f-70f39c698e1e	solid_tissue_normal	40381948-7dff-4254-8b81-bb6f34579ebf	TCGA-DD-A4ND-11A-11D-A25V-10	101	5.74897e+08	290533	290491
h344	.	.	0fbc000d-bb8a-4fb2-9503-fa0a86edb7ed	TCGA-THCA	3e9fda23-676d-4e78-8948-0c9df3d10064	ad4709d5-c6bf-4d90-a479-fa500d25dd99	blood_derived_normal	1dd44f76-e950-4460-936f-30697eb4ee26	TCGA-DE-A0XZ-10A-01D-A85F-36	151	682220840	23662	23650
h345	s16486	13722.58cfa832e4b0c9d6adf6d344	0fbeb273-0829-4ad0-90f1-6c00a5540bf4	TCGA-KICH	9aa02d46-294b-4e99-b9ee-56edcbfb5275	280a4db9-ae8d-4e51-9b9a-e2576e39da96	solid_tissue_normal	20a022aa-6b2c-4b4d-9a10-9dad1867a342	TCGA-KO-8406-11A-01D-2311-10	101	5.01919e+08	294586	294432
h346	s17882	13722.58cfa82fe4b0c9d6adf6b858	0fc65cda-1c18-46b8-88f1-296e9f79c73d	TCGA-OV	4261267c-7042-4c6e-83ed-12fb401003fc	61513da0-4eb3-4cae-bfff-7b05f3362488	primary_tumor	6ba4de87-c332-42b8-af95-eb14a4c7f229	TCGA-29-1710-01A-02D-0926-12	100	5.58524e+08	142598	142564
h347	s16671	13722.58cfa830e4b0c9d6adf6c1d2	0fca6d34-48d4-4a89-85ec-d07f5472b92f	TCGA-LIHC	6dcfc418-ab28-4365-95ea-c1ae254f2341	dffd87c4-9a13-428e-9078-7781e1c92895	blood_derived_normal	b12f2a60-b900-4c83-9b9e-d1f6bbd469f9	TCGA-BC-A217-10A-01D-A152-10	101	560237065	272836	272794
h348	s7693	13722.58cfa831e4b0c9d6adf6cc76	0fcdc9f3-27b0-40c8-9f0c-2ecfbbf6d8c4	TCGA-SKCM	2bbf00f4-7798-4dad-9894-96202c9132be	ea15a5b0-8ba7-4114-853f-e3396e81cceb	primary_tumor	411370dc-4c66-484f-ac7e-42a19e486dfc	TCGA-ER-A194-01A-11D-A18Y-02	51	214671807	3970845	2970459
h349	.	.	0fce54b5-d360-4a29-a5fc-113edd87dbea	TCGA-THCA	6b85d76d-6098-47ea-9823-586238526cf1	f649b7ba-eb06-4481-bd6a-b04100216f64	blood_derived_normal	daffb844-99c1-4ee7-8723-4add3b9cdb67	TCGA-BJ-A45J-10A-01D-A85F-36	151	672205573	246	230
h350	s1676	13722.58cfa832e4b0c9d6adf6d530	0fd7a51c-aaf1-4c60-893b-1363ef895aa4	TCGA-ESCA	aa364b98-0097-43a4-976d-742faa0276df	235c11bc-7c94-44e0-974d-cc03379ad870	blood_derived_normal	20b6f5ee-3f57-4ade-9a30-04d909225f56	TCGA-LN-A4A8-10A-01D-A267-26	51	132240842	2204625	1797556
h351	s16859	13722.58cfa831e4b0c9d6adf6cde2	0feae7b6-3f2f-48ff-b88c-665ab01b78c5	TCGA-LIHC	728aedb3-551a-4c16-9be3-7733a9539e9e	d263d674-cce4-4a57-b379-671fa9e5416e	solid_tissue_normal	a9c45810-b691-4963-b215-977e8f93d1c2	TCGA-ES-A2HS-11A-11D-A183-10	101	613546520	338963	338859
h352	s10507	13722.58cfa82ee4b0c9d6adf6adf9	0feb9635-2965-4fdd-8623-12d15a2103a7	TCGA-LUSC	ee850103-6314-41a3-9734-8b520de95b40	13ce75ea-0190-4fc3-8276-fb1da412c1fa	blood_derived_normal	c765a6f5-18f4-4d57-bab3-719bbc3da28a	TCGA-77-7139-10A-01D-A320-08	101	7.9087e+08	132866	132671
h353	.	.	0ff0a42b-b631-4746-903d-2146430e89b1	TCGA-THCA	95dcd0a2-2fcd-4952-9022-d8143ba61fac	074115e2-98f2-4fa0-afae-595e1beb6093	blood_derived_normal	0d67bcfb-cbd0-4f70-920e-9bf66d129fdf	TCGA-EM-A3SY-10A-01D-A85U-36	151	560886409	3557	3505
h354	s15763	13722.58cfa831e4b0c9d6adf6c5a6	1001c298-71d6-4862-8f2d-65ed190c8e98	TCGA-HNSC	1f744ada-6de1-446d-b62c-76a7fc8b40af	e0d710b0-e301-4441-bf1c-44ae39cb3239	blood_derived_normal	97060c75-ad9a-4c28-926a-15354f608ff9	TCGA-CN-4737-10A-01D-2266-10	101	573007033	420059	419971
h355	s6747	13722.58cfa83ce4b0c9d6adf73060	10034df2-55c5-47ba-ac2e-227f5b89ae65	TCGA-BRCA	c0892598-1f7b-4f23-9cd8-731f797753d5	5006c942-bc9a-41cb-8674-2341b4e66230	primary_tumor	4d409156-3a36-4c63-9ad6-b6af34f27b06	TCGA-A2-A0YG-01A-21D-A19H-09	100	893967884	210708	210536
h356	s13175_s13360	13722.58cfa82fe4b0c9d6adf6b964_13722.58cfa82fe4b0c9d6adf6b978	100ea147-c52e-464b-be69-a02834a65400	TCGA-COAD	a06c09a8-0951-49f4-a765-5147bbcae109	b4ffac44-ccef-458f-80cc-2d230d78012a	blood_derived_normal	44fe059d-488a-4152-abb9-a305ea066d2d	TCGA-AA-3664-10A-01D-1167-02	51	118959601	9583666	8523800
h357	s2906	13722.58cfa831e4b0c9d6adf6cd56	1015b237-47e9-40ee-bbc5-c59621e8105f	TCGA-BLCA	94809fbf-4895-42c0-a7c6-f39ee1a41f1a	7bb8f66e-7d27-4a06-aa65-f1b39f5a73fd	blood_derived_normal	1407ff6c-90e1-4184-abb3-0e5bcfac2848	TCGA-FD-A3SO-10A-01D-A233-26	51	249969102	8710840	6946623
h358	s16971	13722.58cfa830e4b0c9d6adf6c2fb	1026816c-1dad-481f-8856-3dc9f924e1fc	TCGA-LIHC	ee63c44b-91f4-4004-8dea-192eab527036	6cb5ce01-84fe-45bc-84d3-c26ab190503d	blood_derived_normal	3033ae06-ebb4-4dbb-9f60-b9b9d5c72805	TCGA-BW-A5NO-10A-01D-A27I-10	101	6.85751e+08	198261	198092
h359	s3281	13722.58cfa831e4b0c9d6adf6c9c4	10273e37-c2f6-4df7-a612-3edad5af20cc	TCGA-BLCA	f8c0a69c-df53-4a0a-a30e-4424c0ce3dd5	a55072d2-eff0-4b87-8330-55022e8d6f39	blood_derived_normal	a40fb6bf-8d18-48e3-b5a3-2962c26c64f5	TCGA-DK-A1AG-10A-01D-A13U-02	51	255810466	12757324	9802592
h360	.	.	1027f76d-b2a9-4f0a-b173-d52d81eef832	TCGA-LUAD	42ca54fc-c1ae-41cd-bca1-7fe9810db460	14f26352-b073-4ed8-8b2a-96b9429f25a0	primary_tumor	a8088515-6622-42ba-93b0-84229c023c6f	TCGA-44-2656-01B-06D-A46W-08	151	4.96724e+08	20312	20238
h361	s12847	13722.58cfa830e4b0c9d6adf6be64	102fa746-539a-4f1c-b7b7-0194f5ca1990	TCGA-THCA	fd036ec5-3ffb-40b1-8002-943be0e2532e	3c13c880-e3e3-4c49-b486-c4388f8c33f3	solid_tissue_normal	8ee14781-7682-49f7-bd24-b11b095f2bc3	TCGA-BJ-A3PR-11A-11D-A221-26	51	204038079	2640847	1844408
h362	s12362	13722.58cfa830e4b0c9d6adf6c2d0	10486f5a-7168-4458-9f3d-d49f815df103	TCGA-THCA	75a93f0e-cd41-43c6-a303-ff37e31395e9	1807ceee-28e1-4e8d-a1c4-6f6ad60ee310	primary_tumor	ce991bb3-a63d-40c1-bfaf-3c4498d2c6ee	TCGA-CE-A27D-01A-11D-A16N-02	51	259538555	11307294	9254417
h363	s7831	13722.58cfa831e4b0c9d6adf6ca9e	104c99bd-bb2f-46e7-89ba-1ff369e1ceb3	TCGA-SKCM	c59a5615-2dd1-4902-a62b-0e312eab5484	52f51508-f3a2-4752-a0e5-8cf0160d5ce1	metastatic	7d4c74d8-f98c-43b4-ab7f-28e9dcb0d961	TCGA-D3-A1QB-06A-11D-A18Z-02	51	141994226	2087525	1543690
h364	.	.	1056aa10-e075-4d8a-85f3-558719e4b23e	TCGA-THCA	d61ca744-adc4-44d5-ad15-cc17399e8083	fe1f05b6-00e1-43b3-99ed-0168d1478613	primary_tumor	e93bf625-87ac-4ec0-8a8d-47c9f11ca01a	TCGA-DJ-A3UK-01A-11D-A85Q-36	151	1.35227e+09	311	265
h365	s16180	13722.58cfa831e4b0c9d6adf6c7b1	105a6af0-c427-44dd-9e38-9e03646bdbe6	TCGA-HNSC	49b94421-fe82-4f24-8ef2-820674142418	2c3790ce-a54d-431b-b76c-fa25441aa41c	primary_tumor	5367cf72-e404-4203-ad7d-cf7663072ea7	TCGA-CN-6996-01A-11D-1911-02	51	206083952	3272321	2495454
h366	s16191	13722.58cfa831e4b0c9d6adf6c79b	1074c303-789a-4335-b63c-880214a917ba	TCGA-HNSC	d5eedfb5-4fa3-4a1e-ad0d-ea550b22a5ba	5e2dc8ce-9f72-4aab-bfdb-c2c09eee1aee	solid_tissue_normal	eacada84-bc54-4c03-879b-b290b7f6aa78	TCGA-CV-6433-11A-01D-2276-10	101	505904833	428812	428715
h367	s1967	13722.58cfa830e4b0c9d6adf6bcf3	107791eb-7bfa-4648-b172-3149a3e51e91	TCGA-READ	0eda7373-8335-455f-b90a-8c3540f28088	fc65e77a-760d-49d6-81b3-cd55899c76ab	blood_derived_normal	8bcf4b23-7007-4919-bc51-a71e98e295b4	TCGA-AG-3574-10A-01D-1167-02	51	103786737	10861861	9993620
h368	s16046	13722.58cfa831e4b0c9d6adf6c7a2	107d0404-6048-49a1-a05d-659e984db9d4	TCGA-HNSC	1465b7ec-8d2b-47dd-8387-977eed44cc86	925e85cb-0ceb-44b7-a745-7b7c21427df8	solid_tissue_normal	27495dd9-b50e-4c66-aff3-c910d0dcc72d	TCGA-CV-5971-11A-01D-1681-02	51	213764508	4979837	3821288
h369	s10260	13722.58cfa82ee4b0c9d6adf6ae3b	10811ac3-dcd9-4e8b-9570-37dcf838ffe1	TCGA-LUSC	ee850103-6314-41a3-9734-8b520de95b40	48f646fe-03c6-4e7b-acf1-9869e379443e	primary_tumor	ad41f1f3-e38e-4418-9c16-52bca5719f39	TCGA-77-7139-01A-11D-A320-08	101	1.04252e+09	74462	74348
h370	s1539	13722.58cfa832e4b0c9d6adf6d19e	108a1d48-8b1d-4b87-9731-a920188b7de2	TCGA-CESC	7c4ab1ca-4bdd-4ef7-9a42-f6c0c7136d26	c05eab24-367b-4996-bce0-6e9b24029287	blood_derived_normal	2dee547c-55d9-4e7b-9f22-b82b004130c0	TCGA-IR-A3LL-10A-01D-A20X-26	51	276503626	32739200	27667438
h371	s7841	13722.58cfa831e4b0c9d6adf6cc05	109ac0b4-c650-4c58-b4e2-7d907950d7ad	TCGA-SKCM	ef608754-3f87-458e-9bcf-4434c54c8c9e	c129bd85-b320-4b3c-9316-ce00f58ba3d0	metastatic	332d373a-a849-4b7e-854a-38dc56dc627d	TCGA-EE-A29D-06A-11D-A18Y-02	51	145794607	1908936	1316685
h372	s12626	13722.58cfa830e4b0c9d6adf6c027	109d565d-6df7-4175-b169-da6d679244ae	TCGA-THCA	4c513413-263e-4c7b-b997-7b688c47b698	ead7a19a-af58-4b53-8091-a52c2221a4a9	blood_derived_normal	6f261862-34ad-4c24-b71f-934b0762f5d8	TCGA-BJ-A0ZA-10A-02D-A10R-02	51	174246357	2700066	1966587
h373	s10644	13722.58cfa82ee4b0c9d6adf6afe6	10abf349-f85a-42cb-aa86-4705376d810c	TCGA-LUAD	d94fe32f-bedd-4f4c-9feb-fcb60d40f4bb	7a03048b-58b6-4cae-b143-81c0a4977ac6	primary_tumor	8a64c790-988a-4b51-8e5f-b4f746f2d9eb	TCGA-05-4434-01A-01D-1203-02	51	101389884	1693255	1445567
h374	.	.	10b5181d-ccd1-44a3-a6c1-5750d05ee8ed	TCGA-THCA	7244b7db-8282-43aa-a4b4-ad6af972cf9b	c1cdbd62-71ba-4e46-9bd4-0033a75f90fe	primary_tumor	80d249b3-81d7-4a4b-b3fe-91b6a5a0d604	TCGA-EM-A2CQ-01A-11D-A85T-36	151	1294516008	765	707
h375	.	.	10b63f66-4453-41d1-860c-480d01566140	TCGA-THCA	35277c30-010c-4d3f-9dfe-754bf72799d7	7ec39a22-ed7c-44b5-97c3-26363239fe91	primary_tumor	49beb8b2-7233-47fb-8833-d7ad172514e8	TCGA-DJ-A3V4-01A-11D-A85Q-36	151	1426451843	1701	1628
h376	s7054_s6976	.	10c1d3a7-bfb3-4659-b255-6d02ae7ccf56	TCGA-LAML	e49a1768-bf1e-49c0-bca3-4e076928281c	d2c577b5-6c67-4a19-add7-fb87fa52523c	primary_blood_derived_cancer_-_peripheral_blood	85335b80-6d61-4344-8ab3-1cf4be2ee53f	TCGA-AB-3005-03A-01D-0739-09	79	716624723	428925	428289
h377	.	.	10d0763c-4569-4cd9-9f5b-6d90e0237c8c	TCGA-THCA	3d8b7654-b403-4360-80dc-8273ca90c2dc	b64ca6e7-adf3-4b32-9a33-a20beca40b9e	primary_tumor	6b91949e-ce8b-4ea5-9741-5b9b347412e1	TCGA-EL-A3ZK-01A-21D-A85S-36	151	1450533722	628	590
h378	s17280	13722.58cfa82ee4b0c9d6adf6ac97	10e46be6-6fa2-4b04-bd89-11304bdd04c1	TCGA-OV	c9e28934-8379-4511-817c-d787f2c4ca3a	bff12f06-dabc-4424-ac53-65ca01d0a406	primary_tumor	44eebc04-c027-45ae-beca-c4012b494f29	TCGA-13-1487-01A-01D-A312-08	101	1257844336	82774	82154
h379	s7667	13722.58cfa830e4b0c9d6adf6c1cc	10facb30-1a77-4b31-af21-4f022f18e226	TCGA-SKCM	3dd5a206-d7f3-42f1-b9cc-4b31c76d495d	d9c8128a-5990-43c8-ac08-cbdf035213d6	primary_tumor	aac0230d-759f-4b2e-9904-3f7822e6b13c	TCGA-BF-A1PU-01A-11D-A18Z-02	51	141172833	2580137	2055976
h380	.	.	110ae0c7-2e17-435f-80d3-036b3bbb2116	TCGA-LUAD	5c266025-e590-457c-af86-4c2dc9797267	7c53c97b-f412-4ed9-876c-dc7213d5fdd0	blood_derived_normal	029d36df-0c54-40b5-b320-44f858085d75	TCGA-62-8395-10A-01D-A46I-10	150	4.82367e+08	282857	282848
h381	.	.	110e27d1-3819-4fc3-b260-5e2c15162fd8	TCGA-THCA	2fa2dd09-593a-4cde-97c7-61cdb8ba2bfe	d7042c88-25ca-4ef7-9b42-435dc7368935	primary_tumor	eddceea6-a47a-44ab-bb78-387ff762ed24	TCGA-EL-A3GZ-01A-11D-A85S-36	151	1156139368	290	252
h382	s12355	13722.58cfa830e4b0c9d6adf6be41	11104b2e-26e0-47f5-9d93-2321b979d3a0	TCGA-THCA	524a39ee-8fa3-418e-98a2-a6a90e9c8064	576d5b97-6871-4e32-8a11-14ecae9d490c	blood_derived_normal	90bb8d84-280a-4e9c-8f10-4003dcdcef31	TCGA-BJ-A28R-10A-01D-A16N-02	51	234187643	9091373	6080559
h383	.	.	11125da9-fb68-46f7-b9e8-1e78923cdc6e	TCGA-THCA	80da6e75-b7ad-47a6-9923-1e21a519a968	222eaf1f-a7cb-4fb7-b78f-b1c58c4e15d0	primary_tumor	a29925b8-d93f-45ad-bdeb-c874c6228217	TCGA-CE-A483-01A-11D-A85F-36	151	1.50868e+09	265	202
h384	s3964	13722.58cfa832e4b0c9d6adf6ced1	11149adc-94d2-48d7-89fa-949a28c645c9	TCGA-PRAD	5a92ec4c-36ee-4588-aca2-e3303f29c7ad	dffc7994-e957-4451-a9db-56d4560d6547	primary_tumor	185234ed-0a19-490c-86d8-19762fb13c1a	TCGA-EJ-5542-01A-01D-1572-02	51	235332870	3789205	2837257
h385	.	.	1140b605-fa1b-4024-ac7c-9009e3e232b2	TCGA-THCA	e1c8af06-9ea4-4062-9264-aa916e0025d1	dfed272f-4e39-4f13-9d3e-da1cd90fac09	blood_derived_normal	2e85519f-27af-462d-a974-1b62638a64eb	TCGA-4C-A93U-10A-01D-A702-36	151	447524054	256	152
h386	.	.	114ffd57-2990-4473-9200-80fcdac97ace	TCGA-THCA	7851512b-5f44-43de-8b27-99b5e91a8119	2a5ea785-8e30-4113-ae27-1ca28c30ca5f	blood_derived_normal	61b78e0c-0f48-49bf-a8ca-63a74990d00b	TCGA-DJ-A4UL-10A-01D-A85Q-36	151	4.85669e+08	102	83
h387	s7672	13722.58cfa831e4b0c9d6adf6c97b	11545c11-8d3a-4d8c-8813-98dca8e2cf03	TCGA-SKCM	9a903fc2-57d7-4a02-94e7-9b9b7ee99276	65549283-35d4-4916-b990-bd714a63bb36	metastatic	7b532980-ad10-4961-a39d-3b48a518dfd0	TCGA-D9-A1JW-06A-11D-A18Z-02	51	115318151	1932954	1516668
h388	.	.	11596139-d59f-4212-9dfc-d090792dc345	TCGA-THCA	da201150-748e-4b74-bb35-10c995e26079	be3a9226-dda7-491f-910b-8bc614635db5	blood_derived_normal	0ae0d6fa-f77c-4f41-a7d3-6bed12715d7e	TCGA-DJ-A1QD-10A-01D-A85G-36	151	5.16679e+08	4977	4966
h389	s15876	13722.58cfa830e4b0c9d6adf6c1db	115c57d9-459f-457d-9ef7-57c0ec146c1b	TCGA-HNSC	58574e35-8a30-4207-b127-59fff7c87a43	077acd68-8c30-41a6-bb7e-5b014866b807	primary_tumor	e2ff93eb-ae22-4c6b-b4d5-181b9393bc64	TCGA-BB-4224-01A-01D-1431-02	51	172356952	3449028	2437451
h390	s16198	13722.58cfa831e4b0c9d6adf6c8c0	1163768f-df6d-4d8d-941b-dd4a656161bb	TCGA-HNSC	1465b7ec-8d2b-47dd-8387-977eed44cc86	82589b3f-bd41-4abe-9469-7dd48447dddc	primary_tumor	5739d7de-98d4-4591-b8b1-e0e9aa9b05df	TCGA-CV-5971-01A-11D-1681-02	51	278973506	10668949	8342897
h391	s12884	13722.58cfa830e4b0c9d6adf6ba78	1173d59a-c2e1-4377-86e2-1ca45edd7cc2	TCGA-COAD	2a971e32-b0e7-4a3f-8c40-62d69c0307d8	8aba8350-b5ee-4ca2-bc99-5c7922a886c4	primary_tumor	18dd42d7-2d84-400e-9adb-a38faa916a9e	TCGA-AA-A03F-01A-11D-A17O-10	101	5.31021e+08	171843	171796
h392	.	.	117fbc5d-7a47-4223-b0cf-942846c34be0	TCGA-THCA	b7bafe7f-295c-4598-9cc8-49d785bd2218	83981538-b7fe-4104-b9a3-6e85a404af7c	blood_derived_normal	8f8ec0f8-5da3-4c54-be02-ac38a59efba7	TCGA-EM-A4FF-10A-01D-A85U-36	151	630349596	4701	4625
h393	s4970	13722.58cfa83ce4b0c9d6adf72ea5	1183b2a4-af5f-4313-acfa-ba7613ebf273	TCGA-UCEC	c10b2885-70ea-4d32-bc48-8b85530df702	d9a0c0db-daeb-484b-822f-ce9686094054	blood_derived_normal	aaf43383-6a55-49d1-8131-78c18bc1843b	TCGA-EY-A1GS-10A-01D-A13O-09	100	615476060	227122	226927
h394	s11436	13722.58cfa82ee4b0c9d6adf6ae34	119e732d-c545-473c-9f6b-3af8c736a90a	TCGA-LUAD	3434b91a-c05f-460f-a078-7b1bb6e7085d	adf04f24-d50f-473d-aa66-ad4778abad3b	blood_derived_normal	40acf290-13ff-44d8-8cc7-9fe9db183619	TCGA-05-4382-10A-01D-1203-02	51	132899707	3792980	3504450
h395	s5489	13722.58cfa830e4b0c9d6adf6bbbc	11a585ea-6a77-4079-808e-eeff42489c16	TCGA-BRCA	c0427237-b476-4af4-b664-7bd479922ea5	69dbb2ae-3f19-4c29-9c24-810ae60312f3	primary_tumor	7f0fa628-7a18-4e52-81cc-3e213c431d3e	TCGA-A2-A0EU-01A-22D-A060-02	51	222854336	5726730	4655416
h396	.	.	11aae3a7-6224-4b26-962f-463ce9c1bee6	TCGA-THCA	a3810f36-d2b4-4a45-ad08-a4dbfb9d27aa	cf6d9496-441b-4ed1-90d0-bde9f2c8fd61	blood_derived_normal	f81bc0a7-4345-47be-bd95-12bd29c1c781	TCGA-BJ-A0ZG-10A-01D-A85F-36	151	5.12888e+08	988	962
h397	s16596	13722.58cfa832e4b0c9d6adf6cfff	11c1d640-7ad4-4f65-a292-6466c5a871fa	TCGA-LIHC	06ac44e9-1226-4202-828b-6f224766d7ac	1467d6a9-e66e-49dc-a1ef-161ba83c4432	solid_tissue_normal	fdc8e770-343e-4c4e-bc1d-99375ea94de4	TCGA-G3-A25W-11A-12D-A16V-10	101	5.84397e+08	272830	272771
h398	s15884	13722.58cfa831e4b0c9d6adf6c6c2	11ca1f26-2364-4363-99c0-cb03f6b02b3a	TCGA-HNSC	e37c83dc-c2c4-4e5f-a57b-39ffcf9aa3cf	2311deec-8dbc-4449-be09-fcd4e3bafd87	primary_tumor	9dd678df-bce7-46c2-8454-3de815fb85ed	TCGA-CN-4740-01A-01D-1431-02	51	180141813	2516568	1867422
h399	s3950	13722.58cfa831e4b0c9d6adf6cc52	11cf24b5-32f8-46e5-800d-053dccda6fa3	TCGA-PRAD	fd1aa612-df86-4d48-892d-2acebd76ea96	cf9c48d8-c21f-408d-8e2c-4f93da7ada73	blood_derived_normal	ff5f777f-4c0b-4a02-8e24-2748d02154cb	TCGA-EJ-5499-10A-01D-1573-02	51	167410967	5958343	4746443
h400	s5398	13722.58cfa831e4b0c9d6adf6cdc0	11cfb16c-2d69-46ec-98af-9eeb62ac565d	TCGA-UCEC	b9ab4ab9-ba9c-4a01-9f61-55c82b924936	047b688c-aa29-4a63-b555-9275af4b0cee	primary_tumor	4bcc9da0-4f58-4bb8-b660-d8591ad1ce18	TCGA-FI-A2CY-01A-11D-A17E-02	51	164008141	1836347	1311753
h401	.	.	11d5bc1a-045b-4686-ae75-9c1b68156413	TCGA-LUAD	0d0d83d9-d558-4d38-977b-6f1b2471beda	bdc2db51-05cd-4ef9-8821-f9eeba846da5	blood_derived_normal	d8fc8193-4ec6-47d1-9398-e5f5611af08f	TCGA-86-7955-10A-01D-A46I-10	150	449518893	58996	58987
h402	.	.	11d5de26-dc91-4f64-a88f-bc2b4ea82dd4	TCGA-THCA	dffef9e8-5b69-43d9-a95b-0744daa38d1d	2dc7cce6-0a73-4b48-8723-1a2511c5b295	primary_tumor	bdcbf277-7f43-4b84-8b2d-20977c8a2784	TCGA-E3-A3DY-01A-11D-A85R-36	151	1.28967e+09	335	304
h403	s16042	13722.58cfa831e4b0c9d6adf6c8ca	11ddef59-4842-4ff6-a3df-5b140f02e1d1	TCGA-HNSC	8fc1f1be-d2d5-4b3a-9973-f4d964018beb	5078222f-b257-4286-a29a-bc1e395149bc	primary_tumor	7e584ff6-0b81-4f85-81da-b8117afee326	TCGA-CV-5973-01A-11D-A32X-10	101	1158727929	710175	710099
h404	s9732	13722.58cfa830e4b0c9d6adf6c2d1	11f73ba1-4c2f-41a0-aa4e-4965eacfcfed	TCGA-KIRC	1adb05d4-e1ca-4ede-81c7-ff24a243abae	e242adb8-db67-475e-a0e4-52a622666b12	primary_tumor	252a1c43-f954-44d7-8e31-6bcd0157a05c	TCGA-B2-4099-01A-02D-2095-10	101	560259697	449057	448748
h405	.	.	11fa52c1-75f1-4352-946e-6b1ed20e5f19	TCGA-LUAD	0d0d83d9-d558-4d38-977b-6f1b2471beda	85e8a3bf-0536-4556-a40f-8a523c04b337	primary_tumor	5a9cc667-3b86-4891-a811-73946b734d67	TCGA-86-7955-01A-11D-A46I-10	150	1007792303	280445	280436
h406	.	.	11fa6612-635f-4747-bf84-37c464a7e9db	TCGA-THCA	4aed5116-d27b-4911-b310-05c2248b861f	4548d9ee-668f-495b-845f-8b9fc798ea38	primary_tumor	bc528de7-0ebe-42cb-88f2-50dad1efc6fc	TCGA-EM-A2CN-01A-11D-A85T-36	151	1.17917e+09	533	495
h407	s6765	13722.58cfa82de4b0c9d6adf6a67c	11fc83d6-823a-47cf-947d-070b00fa79ae	TCGA-BRCA	d9dc3b59-613d-469e-8b4f-6c5a557eb26a	d04e7090-2988-4e76-ac69-0ada504ae7ed	blood_derived_normal	8fc3cfb0-e245-4089-a73c-8d93cb8fc5ee	TCGA-EW-A3U0-10A-01D-A22A-09	100	5.89535e+08	141759	141698
h408	s2695	13722.58cfa831e4b0c9d6adf6c428	11fec9c4-1745-404b-bfdb-fccaa17a6280	TCGA-BLCA	4dc5cffe-ed8c-47ab-b5fc-f9615b5414f7	5ff660d2-10de-4d72-bde0-93840309b5e5	solid_tissue_normal	47f326e8-52a3-43c8-bf5e-43358e0d13b9	TCGA-BT-A20W-11A-11D-A14U-02	51	257739336	11172413	9351072
h409	s11239	13722.58cfa82fe4b0c9d6adf6b8a1	120f38fd-08e1-4886-8347-a2b782f46171	TCGA-LUAD	e1c55bac-bb41-4964-add5-ecd6ba04b58d	1895845d-5a35-42a4-a721-cdf7af2de35d	blood_derived_normal	03db87cd-5705-4f69-ae8a-d3df5310b8dd	TCGA-50-5051-10A-01D-1853-02	51	114560760	3902064	3532517
h410	s7519	13722.58cfa831e4b0c9d6adf6cc72	1220925e-9583-44d0-bf47-b4c87e3c4030	TCGA-SKCM	e218fc54-1139-4944-82e2-742839e5553a	1bdfb4ea-f6e1-4c77-9fc6-421c246e4a9a	blood_derived_normal	9ec20523-003b-4de2-b573-82355c08efeb	TCGA-ER-A199-10A-01D-A190-02	51	243097070	5554830	4314719
h411	s5198	13722.58cfa830e4b0c9d6adf6bc71	122745bb-5d67-4a56-ae89-600503c3e548	TCGA-UCEC	252500d2-86a3-4090-a57f-1e8c3d44c573	2b945126-5955-411f-97d5-0b5a956b6991	blood_derived_normal	0ed05c05-f270-48d1-9526-2b5d45710385	TCGA-AP-A0LQ-10A-01D-A101-02	51	122651255	1930852	1382057
h412	.	.	122c3983-48b2-4609-bfbd-54963e33e1ca	TCGA-THCA	a552e8ab-9dec-44ea-9f02-7ca704ee8467	8cae9cd1-53d9-4cdd-ad08-2d34ea4e7ce3	blood_derived_normal	504c27f6-8fb3-4f0c-b882-302d1285cf2d	TCGA-E8-A44K-10A-01D-A85R-36	151	5.62386e+08	284	227
h413	s8835	13722.58cfa830e4b0c9d6adf6c274	122db3f1-7a21-401d-8871-95fd433dd9ba	TCGA-KIRC	8aaa4e25-5c12-4ace-96dc-91aaa0c4457c	7519d7a8-c3ee-417b-9cfc-111bc5ad0637	solid_tissue_normal	a754e81c-9ed4-4b84-a8d3-a857237ef46b	TCGA-B0-5094-11A-01D-2099-10	101	5.97039e+08	202177	202097
h414	.	.	123b8087-9787-4eb2-b86f-2e20a9698699	TCGA-THCA	8e9c3621-bc43-40d0-bb2d-0c8b7ade37c2	30306acc-14aa-44af-bcf7-d17baf6165e6	primary_tumor	28dda844-81fe-4aed-b199-36f8baaf0a69	TCGA-DJ-A3V7-01A-11D-A85Q-36	151	1.39381e+09	614	579
h415	s8341	13722.58cfa82ee4b0c9d6adf6a98a	12421f5a-1012-44a1-8118-679986cfa2ee	TCGA-LGG	cf2a1b98-5693-4c04-9167-f85e69a88a4a	9e7ce89c-945e-469b-95b1-1780673cbdfa	blood_derived_normal	b32d8211-d6fb-4fbd-9727-536b1e77a69d	TCGA-HT-A61B-10A-01D-A29Q-08	151	4.45478e+08	2006	1970
h416	s8133	13722.58cfa831e4b0c9d6adf6ca8a	125f2e02-fd08-42fd-85f3-752b130b8e81	TCGA-LGG	4ef429be-c345-4258-9b42-b56e215e1a2c	a552ce70-38b2-4ed3-9db8-b61eb91f537e	blood_derived_normal	49c50948-0f65-4cdb-b8f1-a9e0987d775b	TCGA-DU-6399-10A-01D-1703-02	51	221118219	5952542	4558197
h417	s15742	13722.58cfa82ee4b0c9d6adf6a9c4	126498fe-9168-479e-8ff2-cf74cccd42fd	TCGA-HNSC	180036a2-3b56-405e-a1fe-d5932517b6c7	746322c7-fe75-4b9f-9309-93e9cfa4cb5a	primary_tumor	d4b80307-abbd-48bb-b52c-6dcd409699a2	TCGA-CV-5443-01A-01D-2268-08	101	6.16638e+08	31912	31699
h418	s13351	13722.58cfa82fe4b0c9d6adf6b89b	1273dde5-edbc-4a24-86e1-76c592d90583	TCGA-COAD	790266bc-c252-43f4-85d1-1b06ee529cf8	615fdee9-637e-45c6-8909-36b9201a8eb7	primary_tumor	492b4e58-12e2-47b2-bd47-28f8607072fa	TCGA-A6-A566-01A-11D-A28G-10	101	1.25712e+09	623721	623632
h419	s11593	13722.58cfa832e4b0c9d6adf6d59a	127fc6ad-f15d-451a-ba35-2356bece586b	TCGA-KIRP	2030e10b-a4c2-460f-9e29-90c8a76ea05e	7846e991-0d5f-4e97-abe1-945c3be9c9f9	primary_tumor	2425a532-f562-423a-88f5-228642f53875	TCGA-MH-A55W-01A-11D-A26P-10	101	1.05892e+09	402110	401746
h420	.	.	128a3ee0-3aba-4fd2-99bf-83e7ff4b3ab8	TCGA-LUAD	0232d299-4cdf-4fd7-9a5e-8d13c208b40c	5df2899e-b0f2-4508-917f-2f785f312419	solid_tissue_normal	0e97d3d1-5d3f-4c56-a1f0-f5670fb27732	TCGA-91-6848-11A-01D-A46I-10	150	511383486	91038	91027
h421	s1161	13722.58cfa82de4b0c9d6adf6a4ae	128ab4a5-390e-45f7-b4b4-5f923e7ba351	TCGA-CESC	262311a0-7a10-4934-8fba-11ee581ad738	d7002baa-1a99-441d-8d83-d146dc49b78f	blood_derived_normal	524328bf-e279-40b1-b028-5868b98d2a4d	TCGA-C5-A1BF-10A-01D-A200-09	100	598520158	178926	178699
h422	s2313	13722.58cfa830e4b0c9d6adf6bbc0	1291cc53-1ff3-4ac6-8f90-2848d69761f8	TCGA-READ	cb005c69-7301-41ce-b534-c9751f1436c5	b918b56c-5c78-4cee-85a7-7c88501e88ad	primary_tumor	567c8810-daef-4fe7-aa45-e70db20b9f01	TCGA-AG-A002-01A-01D-A183-10	101	1171544448	617756	617572
h423	.	.	12a28283-8f7d-40ab-a1e3-d5fd6fc44000	TCGA-THCA	aabc7724-71c8-4c1b-a54b-22e88dde148f	f90925ea-8894-4c74-b48b-fb60e154bc19	primary_tumor	49e655f9-7d04-4c9b-866e-24e3c46d8172	TCGA-EM-A22L-01A-11D-A85T-36	151	1.39827e+09	747	660
h424	s7832	13722.58cfa831e4b0c9d6adf6caa2	12a58589-d436-44c6-9206-cff4db4467a0	TCGA-SKCM	730f7400-e94a-4f41-b081-5227fa1a9c18	ac3ee2a0-ff6d-47f5-bc29-865df8b9defc	blood_derived_normal	07c8ba8d-7364-44d6-a546-5bfff1c795ba	TCGA-D3-A3CE-10A-01D-A18Z-02	51	152771217	2350828	1794767
h425	s10501	13722.58cfa82ee4b0c9d6adf6aca0	12abcd06-ffe3-423b-81b5-baedcb2123b5	TCGA-LUSC	c2598334-f866-4cc3-93ec-2d2e8b85d319	ff240243-cf04-4ca9-b829-3bbd459ff8f5	blood_derived_normal	13459b6c-3e94-429f-a9f7-8a796ee13045	TCGA-77-6843-10A-01D-1945-08	101	499282986	18264	18193
h426	s3247	.	12b1d553-220b-44fd-b0be-c6d5311efc0a	TCGA-BLCA	ca554128-da9d-4f37-9560-ca083509e01d	f206c24b-a9c5-4476-a2a2-8dc1c45b5199	primary_tumor	f389176f-d8f3-45c2-aae4-7378a3d6fc7f	TCGA-C4-A0F7-01A-11D-A10S-08	101	509941664	2770	2431
h427	s2489	13722.58cfa82de4b0c9d6adf6a5de	12b49f9b-6bfc-4d61-8aa3-a00272121c2b	TCGA-SARC	e786de34-4c21-460f-89ab-008de4347049	39bbaa83-8143-4e62-836e-1584b41b073b	primary_tumor	7d734d06-f2b1-4924-a201-620ac8084c49	TCGA-DX-A3LU-01A-11D-A21Q-09	100	9.82107e+08	209261	209087
h428	s1357	13722.58cfa830e4b0c9d6adf6c25c	12bbce0f-d809-497b-83b0-77578e6716a0	TCGA-CESC	185e1520-92ee-4af5-af15-fbeefb352c99	82d8e275-5d14-4cb5-9c88-2d0e3f863a27	blood_derived_normal	0bc2434b-6d84-4338-a55c-284a338a82c5	TCGA-C5-A2LS-10A-01D-A232-26	51	249178136	4860108	3867740
h429	s3979	13722.58cfa832e4b0c9d6adf6cf88	12c571e9-7b48-4512-8c4d-385bebcb6c43	TCGA-PRAD	0c459149-0dfe-4206-b50b-db79180ebb57	e9d501eb-d41b-4419-80c8-4941cf3ef3e9	blood_derived_normal	eddf0801-9067-45fa-ad22-f8b6b5f71945	TCGA-G9-6494-10A-01D-1784-02	51	153328391	1878150	1335016
h430	s3131	13722.58cfa832e4b0c9d6adf6d269	12d1a842-38f3-4c85-9f4b-ede88ebb55ae	TCGA-BLCA	68adacd1-a16e-4489-9e68-792a6bd8811c	54070ae0-0c10-4c10-b8bb-a7313b80a45f	primary_tumor	f1840542-aebe-4b4c-ba50-1686740847d4	TCGA-K4-A3WS-01A-11D-A23Q-26	51	263812092	10710325	8041905
h431	.	.	13032ceb-4a5e-4c82-9100-cf7caeb1c8ce	TCGA-LUAD	7099597a-b208-45b5-b9e0-11ab40d5e497	98e01ce5-8af3-4f2c-b5a1-36730a3c806a	primary_tumor	83ab18de-9064-4d9d-bb95-0d1f05bc0129	TCGA-44-3917-01A-01D-A46W-08	151	316114692	23951	23915
h432	.	.	131eab65-e37c-4d7a-afe4-a9df58133dba	TCGA-THCA	10bdafbb-831d-48b5-b9a3-ad374fc50235	d37bed2a-bf63-43e0-91d0-6c95e4ca2d45	primary_tumor	9dcc46d3-efb4-43c8-9f69-bf64655ba3ba	TCGA-FE-A3PA-01A-12D-A85W-36	151	1.18794e+09	358	336
h433	s12378	13722.58cfa831e4b0c9d6adf6cb25	132acc50-518c-4ee5-b8c2-e9742efd0f60	TCGA-THCA	4d9de9a1-7df1-412e-9f16-15dd51b4c5f5	225b76ad-db11-457a-9a77-e1f333895e5c	primary_tumor	ea178797-16fb-41ab-b71f-3b397153ce63	TCGA-E8-A242-01A-21D-A16N-02	51	212979837	4580698	3497038
h434	s15522	13722.58cfa831e4b0c9d6adf6c797	13383729-1d6b-4979-a1d2-4d0530c0f0db	TCGA-HNSC	8f044599-3fbe-4b69-b67d-49aee9168545	16ed7d38-69bb-4d8b-b150-44ac80ce4fcb	blood_derived_normal	cbc1f4a7-5ffd-46d7-835d-40edb0336c5c	TCGA-CV-7178-10A-01D-2317-26	51	229791272	3532991	2626711
h435	s13394	13722.58cfa831e4b0c9d6adf6c51f	135e0760-f665-47cd-92a9-6cec2dae0adc	TCGA-COAD	56eb96a4-d2c2-42fb-b26c-1a80012bcb8e	9b97d882-564d-4683-aae3-4aa286113ec5	blood_derived_normal	76c6378e-72c1-40ab-847b-c943d4b38105	TCGA-CM-4747-10A-01D-1405-02	51	122807775	10159515	8910223
h436	s1902	.	13625692-14c8-428a-ba66-8d60bce75764	TCGA-ESCA	83762308-4dba-4870-b90b-64331ebc9baa	26ee8dbb-1d32-4e9a-be19-7c35f490b068	primary_tumor	62b389fa-2db2-4b3a-9168-021bfea8d00f	TCGA-LN-A8I1-01A-11D-A36J-09	151	579604531	17545	17517
h437	s2897	13722.58cfa831e4b0c9d6adf6c8a4	136708ce-e329-47a2-9dc7-9ad2696ede1a	TCGA-BLCA	d63c186d-add6-492e-8250-e83f46d39d00	3681f425-bca8-40b9-929e-dc5752d38d69	blood_derived_normal	2bb61fc0-9d7a-48e7-ab8a-f531f9e94dfd	TCGA-DK-A3WX-10A-01D-A233-26	51	155489006	1480831	974934
h438	s3287	13722.58cfa831e4b0c9d6adf6ca40	1369e968-c9aa-4d3d-a6ee-27aec49c5021	TCGA-BLCA	40551d53-388b-4067-9341-76e94d023703	9dbf916d-61dc-4447-a805-0419a35db9a0	blood_derived_normal	4f911767-ec32-4e3e-98c7-3f0beab7ba3a	TCGA-DK-A3X2-10A-01D-A233-26	51	173823459	1741993	1122182
h439	s8571	13722.58cfa832e4b0c9d6adf6d1e4	137af701-45fc-4b45-b0ff-c192b4b7e4ff	TCGA-LGG	dadd7428-9e4d-4652-9469-ab521b88d529	845a2b47-f2b9-431c-8e95-b2ddcb1f6df0	blood_derived_normal	898de9f3-554f-4445-b365-d8c2f9b85780	TCGA-FG-6688-10A-01D-1891-02	51	148877499	2847527	2333148
h440	s3129	13722.58cfa832e4b0c9d6adf6ce63	13812ee2-53d0-44d5-9c7c-31bddabdb7ab	TCGA-BLCA	33bc6a7c-9844-41e3-96b3-1e34bb3fedd5	deb7311f-e747-44ec-92c3-1e56cd5cacf2	primary_tumor	b14d2f40-53f3-4a3a-8fa8-1be7f102ca25	TCGA-GV-A3QH-01A-11D-A221-26	51	180461969	3446895	2778121
h441	s16329	13722.58cfa831e4b0c9d6adf6c65f	1388c333-1bab-4aed-967d-a624833c4842	TCGA-HNSC	408c5d54-7888-4955-8386-bf8819b48a6c	4f23d06d-e97a-44a6-a485-635e64fdfab0	blood_derived_normal	fdf04252-7092-4c2a-937f-a7ed2e15ced7	TCGA-CQ-5325-10A-01D-1681-02	51	185445636	2409200	1761386
h442	s7871	13722.58cfa832e4b0c9d6adf6cf2b	13901232-7ef7-4973-b4d8-d443ba142917	TCGA-SKCM	4cdb18f5-47bf-475f-b34c-fa4912515268	7765773f-ad0d-438f-a5b0-9df496da22f7	blood_derived_normal	e5cd2522-30a3-4ca0-b342-942d98e02f97	TCGA-FS-A1ZP-10A-01D-A190-02	51	207914957	3554672	2514005
h443	.	.	139de910-81e0-4088-9a11-2e518c44ce81	TCGA-THCA	acba8d76-999a-4f6d-b3a4-8d7dd0f2bb52	405917f3-f500-4193-bd5d-faa6bbac9927	blood_derived_normal	ba326fe7-3a75-491d-bf23-f0378635261d	TCGA-DJ-A2Q3-10A-01D-A85G-36	151	4.58359e+08	1391	1379
h444	s1878	13722.58cfa832e4b0c9d6adf6d5f9	13b8ab9c-3b64-411b-8904-62067c49f0fc	TCGA-ESCA	daf211f2-941e-4244-8cf5-d31492269443	67c9543b-3d37-4762-9fff-602e7e0b7d93	blood_derived_normal	8f89de2a-8c40-4f93-bd00-3cb47efc4876	TCGA-LN-A49W-10A-01D-A267-26	51	111775828	1173332	897690
h445	s10786	13722.58cfa82fe4b0c9d6adf6b994	13ba6bbb-ed07-4c33-a078-ca89e7685cea	TCGA-LUAD	9b132e4f-7e35-4cc5-8711-43ad62b906d0	76a1f269-62ce-4ae1-a08b-8af43f853e5a	solid_tissue_normal	1bf4cde2-93bb-4471-b7fd-ebcc768cd8f6	TCGA-50-6591-11A-01D-1751-02	51	143749339	1429487	1010506
h446	s2329	13722.58cfa82de4b0c9d6adf6a563	13c9e73e-f7c1-494f-baf3-fa7471882020	TCGA-SARC	7f9031da-124a-4a38-83e6-878a50e58c24	5007f7b1-7911-4eb8-b679-b8e59025d36e	blood_derived_normal	833ec0aa-f61e-49fc-acf0-ddd1a0a1f5c4	TCGA-FX-A3RE-10A-01D-A22A-09	100	533411327	111113	110942
h447	s13215	13722.58cfa830e4b0c9d6adf6bcb5	13d70fb8-ab59-48ef-a7d7-98c453288bfc	TCGA-COAD	7ad0617e-bc4a-4869-8419-744f04d9b7a3	dc23bafb-2cfb-4c1b-9e66-b9cab22ae855	primary_tumor	34348062-073e-40aa-9ca0-4b0cdaaf7177	TCGA-AZ-6601-01A-11D-1771-10	101	1218891368	842030	841915
h448	s11451	13722.58cfa830e4b0c9d6adf6bada	13da15c1-5eec-4d9c-82c0-652bd553b8a2	TCGA-LUAD	9c7875ad-ab71-4d48-b2e3-e4c7a46393e9	357f3efe-e2c9-432a-a2b6-75a5fdbae3be	primary_tumor	a88d69ef-be3c-4341-ad6c-0f035685862f	TCGA-49-6745-01A-11D-1853-02	51	166344568	2478305	1821331
h449	.	.	13efcb9c-8148-4805-913d-97d74f43e548	TCGA-THCA	3a211d5a-085f-4902-86b6-50e4eb36b897	362f0cc2-b884-404b-8df1-2bfc2a75e9c3	primary_tumor	47d393e3-337e-43a9-ba1b-e309fed0e168	TCGA-EM-A3O7-01A-11D-A85U-36	151	1214293053	315	292
h450	.	.	13f874c9-5247-48ed-b635-720d94c34fa9	TCGA-THCA	2ae6a00c-bc6e-42fe-a0cb-40339d5fdc73	7e900ef6-a7bd-40cd-b4eb-ab42fc788da5	primary_tumor	a80b2eb9-9a87-4406-a1b1-cd709c3b90da	TCGA-J8-A4HY-01A-11D-A85X-36	151	1.27657e+09	508	485
h451	s4778	13722.58cfa82fe4b0c9d6adf6b9e8	13fc3c57-e84d-4d50-871c-78b7dec97462	TCGA-UCEC	45d58088-d3f4-4eb0-b75c-bcb98c0981dc	117a5b33-42c5-4a52-babe-d9712f3e7472	primary_tumor	0de57b60-95af-48e2-85ca-58135a314355	TCGA-A5-A0G9-01A-11D-A043-02	51	172515067	3899845	3031263
h452	s11342	13722.58cfa82fe4b0c9d6adf6b6de	13ff444a-c692-47b1-9a50-8383bbd278fe	TCGA-LUAD	889aec8e-14ba-48d9-8fe1-f2416e82b333	d990632b-b55a-4893-9c3d-5ac0fb6bb6f8	solid_tissue_normal	503a3086-3453-4aae-987b-019fbcb13272	TCGA-44-6147-11A-01D-1751-02	51	149281171	2598898	2022152
h453	s4788	13722.58cfa830e4b0c9d6adf6c04c	140c2a44-349a-4874-b506-2c981d6b0605	TCGA-UCEC	5cba9441-6812-49c0-a0f6-7928ed4e5b81	8dcb31cf-3146-4698-a71b-bfef58be9fdc	blood_derived_normal	eb3cff8e-79ef-4922-85f9-354e49963b7c	TCGA-B5-A0K6-10A-01D-A043-02	51	120103341	1724964	1223149
h454	s7533	13722.58cfa832e4b0c9d6adf6d03e	1413356a-bec2-4169-862e-2255c189be0d	TCGA-SKCM	57882f61-4a32-49f1-afd4-61c70b184d8b	2812580b-d88a-4141-bc61-92a08c292c5f	metastatic	89eae08e-6977-4c47-95de-354eb7f787e9	TCGA-FS-A1ZT-06A-11D-A18Y-02	48	170604300	1786753	1311869
h455	.	.	14155274-427a-4dcb-abd8-3e919e0a9cfb	TCGA-THCA	59e91fe5-c80f-4915-be0f-1a7cd3f31f3e	83499d6e-0da8-485b-944f-c5acf31e68d5	blood_derived_normal	d3a0e200-6b76-4b40-8465-1d3cfc71700c	TCGA-BJ-A28S-10A-01D-A85F-36	151	5.21338e+08	535	525
h456	.	.	14186526-a718-42e8-a797-99c7ed7d7d0e	TCGA-THCA	a175a9a5-ab86-4c68-9814-c30cfcc52662	b456b7ee-0ce2-48c5-803e-98b5c193529a	blood_derived_normal	e9623a51-36ab-45ef-adcb-ee76dcef17da	TCGA-DJ-A2PX-10A-01D-A85G-36	151	497154330	890	878
h457	s2672	13722.58cfa83ce4b0c9d6adf730c0	142b1e9d-0a0d-4b55-b2cb-40f02b6eb124	TCGA-SARC	7bab6742-4e3d-4fcf-9b90-d3e0218b4d79	29fda349-d725-4f69-bb11-95d5454400f4	primary_tumor	408ed640-75f6-4346-bdd0-3b93c51adae5	TCGA-FX-A3NJ-01A-11D-A21Q-09	100	908212562	122506	122321
h458	.	.	1433a925-4e6d-41a7-9021-4ea6661a84e7	TCGA-THCA	d84312e8-999d-49ad-b0aa-e48e87efc462	4ccd9e8b-8a6d-49f2-8a2c-828a75b0f3d4	blood_derived_normal	9fb0ecd3-d075-4667-b08d-ad1c70ef8b8f	TCGA-ET-A3BT-10A-01D-A85V-36	151	603765910	4972	4956
h459	.	.	1436bbe2-c686-48f1-a5fe-b036d8cc27b8	TCGA-THCA	0f9b78c8-ee9d-4e60-939c-bdbe040c212d	5e12003d-54fb-40f0-ae35-a8158320c282	blood_derived_normal	06ad689a-5ac0-47b8-a695-cf67d20c280a	TCGA-EM-A3FK-10A-01D-A85U-36	151	4.88116e+08	4422	4402
h460	s7660	13722.58cfa82ee4b0c9d6adf6ab26	1438c9c7-618d-441b-aa32-639a9a755231	TCGA-SKCM	b85b14d7-3b5a-4800-af12-622ec03b9fe5	d3ebc18d-e94b-4991-abb0-5324b67cd8ce	metastatic	3f98d326-5676-4257-9af8-0a5f5d3c2527	TCGA-ER-A19T-06A-11D-A19A-08	101	546669523	3306	3101
h461	s7094	.	143bca04-c6fb-471f-8e64-9a99fec53dca	TCGA-LAML	5e491ce4-d8da-495b-a3aa-177e06cd69d0	e3600348-0cac-4731-8ef2-41983573a5c0	solid_tissue_normal	d2461e36-f349-4f2b-ba07-92b745c07675	TCGA-AB-2997-11A-01D-0739-09	67	795791267	367502	364013
h462	s16569	13722.58cfa832e4b0c9d6adf6d2ba	143ea81a-6779-4238-a4c5-a8072b969b7b	TCGA-KICH	02ec7a3a-2812-4a65-93cd-07bf655cc91b	dc041ec8-d19c-4066-aa97-719683aa5f83	solid_tissue_normal	422375ba-7c98-42a5-b8cc-f88084a938f6	TCGA-KL-8333-11A-01D-2310-10	101	581017440	69739	69701
h463	s2005	13722.58cfa830e4b0c9d6adf6bdde	14405b46-713d-4363-ae30-e2b8a8999625	TCGA-READ	1118490d-75aa-43cc-b2a2-c2af61829ffc	64d63876-3188-4d41-877f-bba0e771ab03	blood_derived_normal	d585fd9d-b88a-44f3-9672-2e0c067c78bf	TCGA-AG-A01N-10A-01D-A078-02	50	76171718	5230938	4252683
h464	s16594	13722.58cfa832e4b0c9d6adf6ce80	1441a8cf-664c-4466-931c-6950d1ff71f0	TCGA-LIHC	f435ec00-0db8-46b4-96bf-890a9d931df3	20579506-71f9-46d5-ba22-fb39ac373592	blood_derived_normal	eac002f0-7695-4df1-8ff0-2c5c976279df	TCGA-G3-A25V-10A-01D-A16V-10	101	500697233	353242	353203
h465	.	.	1442673d-33ff-4ad0-aece-d315e8ece7ec	TCGA-THCA	2cae34a6-73a0-4a67-8dcc-051468c41389	2d7ff8ff-de00-4c54-8096-46a2dc0729e4	primary_tumor	b0c30862-3784-4570-8842-0e3ed7ae6d6f	TCGA-ET-A40T-01A-11D-A85V-36	151	1277023713	263	219
h466	.	.	1443672e-4b37-4bd1-9aeb-4906257d48ed	TCGA-THCA	c781b49e-d08f-49e6-b774-7cfe4100e92d	58e2000a-e322-43bf-b0df-9c0757145f55	blood_derived_normal	a8841d1b-6a26-49f5-bff7-586dc61d2c97	TCGA-FE-A235-10A-01D-A85V-36	151	476953265	1098908	1098867
h467	s14680	13722.58cfa82ee4b0c9d6adf6af04	144aab12-cf7b-4719-a150-138be2d8bc63	TCGA-STAD	4e9d13da-438d-4b5e-8e86-67432b5e9471	5cd8d6fc-f68e-4c14-93b0-babe544c7a63	primary_tumor	61cad26a-cbc6-4977-83b9-dc61e49f2861	TCGA-HU-8245-01A-11D-2340-08	101	1.0798e+09	206540	206326
h468	.	.	146416ca-0c79-4d1f-87ac-8c10b4e013f2	TCGA-THCA	c9c00e4f-4092-400e-aebb-3d9961be0f0e	0294330f-ee3d-41d2-8ba2-89c941230917	primary_tumor	aefbb532-476b-4c10-a446-9cefbc41d73c	TCGA-EM-A3FJ-01A-11D-A85U-36	151	1240438174	590	558
h469	s3945	13722.58cfa832e4b0c9d6adf6ce22	146646aa-0d2c-443b-93eb-06addd617afc	TCGA-PRAD	4048c139-1329-4e6a-8d2f-c0aa104a68ee	330555e0-0b47-46b8-bdb6-125675717e3b	blood_derived_normal	6d03c8fa-1441-410f-b980-cabf11f60930	TCGA-EJ-5524-10A-01D-1573-02	51	211438861	4390106	3445434
h470	s11651	13722.58cfa832e4b0c9d6adf6d029	146c6e64-b59c-4f25-98ac-ecc5ca22c610	TCGA-KIRP	d61e22d8-c3ce-4237-83d7-da188b9fd456	520e4c08-e7c6-407f-94cd-a07681bc24a8	primary_tumor	40a609bb-2c8f-4146-83c4-e7b0d1b23619	TCGA-HE-A5NI-01A-11D-A26P-10	101	1005857028	346588	346412
h471	s4150	13722.58cfa832e4b0c9d6adf6cfae	14864120-8bca-41fb-81b6-7e838607a9b9	TCGA-PRAD	00e41e6a-9fe7-44f9-978b-7b05b179506a	b9cbe7e7-9c36-4964-b2cd-085b261f6bc3	blood_derived_normal	d34fdc30-1501-4986-83ab-bd5f2872240e	TCGA-G9-6342-10A-01D-1957-02	51	210006898	3076859	2297462
h472	.	.	14865edd-ff32-4beb-9225-4730647ea184	TCGA-LUAD	d7ae8efb-aa4d-4807-9772-55b0a28ccd5c	ab9f0d4e-f72a-413f-9629-e8d1dbe45545	blood_derived_normal	1b7e4e3a-10f5-4208-bc28-1f4b65193aae	TCGA-62-A46O-10A-01D-A46I-10	150	497902700	85511	85467
h473	.	.	1497bd21-b028-46db-949d-7a623d1179c4	TCGA-THCA	93691bae-f1bd-437e-ae72-b50736d1e29a	73ba5f01-96ae-414b-923a-de9500f72e64	primary_tumor	a3c57a6e-689b-4b4a-8e89-6a9d8dba41a9	TCGA-E8-A417-01A-21D-A85R-36	151	1169865464	334	244
h474	.	.	14a2a0c6-173a-4e81-a763-540e08e292d8	TCGA-THCA	e0174496-d774-4417-81d1-cb16771760ad	86d5d48c-24b6-4d76-b85f-f96a6e16316a	primary_tumor	ddfd4490-663e-4bda-90fa-47f09fd2d6d4	TCGA-KS-A4I7-01A-11D-A85V-36	151	1383149472	444	420
h475	s7358	13722.58cfa832e4b0c9d6adf6ce50	14a3154c-c264-455a-991f-fc83dc8f1dff	TCGA-SKCM	3fea3f02-2db3-44e0-984e-c61130d92c9b	d88bd93a-7ace-4247-b36e-d434583d31bc	blood_derived_normal	341315cf-d88d-4153-ac84-7243d4d1bc04	TCGA-ER-A19E-10A-01D-A190-02	51	315554373	16171162	13236935
h476	s12535	13722.58cfa832e4b0c9d6adf6d170	14b6d299-e4e8-4bc0-bf58-f3cc7a893f6a	TCGA-THCA	a09b20b5-c187-4632-b996-0d5314a9885c	efdad0c2-a44d-48f8-a908-e8c9747e78b8	primary_tumor	bf118d4c-a2df-4617-92e2-3475e07d9be7	TCGA-J8-A3YH-01A-11D-A23Q-26	51	252615544	8930312	6538548
h477	s12106	13722.58cfa831e4b0c9d6adf6ca77	14bf3878-7d4f-4143-8a3a-dc09e13f10e5	TCGA-THCA	8c5aef43-341e-4a37-84eb-fd730eb957c7	544d494e-88f5-4b2e-8170-cd4595acd592	blood_derived_normal	d40518af-d226-45d0-8fd0-56adb4a4af25	TCGA-DJ-A13U-10A-01D-A10R-02	51	172727310	2383291	1721203
h478	s14903	13722.58cfa831e4b0c9d6adf6c34a	14c2bc77-cdf3-40c6-a892-26955aff8ea2	TCGA-STAD	d5c58161-05ed-4472-81ed-176216f49929	5865a287-63c4-44f7-92d5-c4f3c323af89	primary_tumor	1a108108-eeac-4ee8-afd7-871afa69054b	TCGA-CG-5718-01A-11D-1598-02	51	214839063	4230693	3308449
h479	.	.	14de188b-742e-464c-9e18-4013c862f27a	TCGA-THCA	69f621c8-de77-48c7-8939-4c887da9e6d8	9bb90418-2318-4fce-a440-3ba56245bb5f	blood_derived_normal	b2ccfbf4-1c3a-41e9-beea-7ea4785b332c	TCGA-DJ-A3UN-10A-01D-A85Q-36	151	5.39349e+08	6922	6889
h480	.	.	14f1ad4c-63ca-45c0-95d7-8805cd96bd23	TCGA-THCA	ef3dd880-7be4-46a8-93c2-7cba1a9cd24d	deb4f007-978c-4bfb-a149-1fbc5005772f	solid_tissue_normal	b1cfd7ab-621d-4666-beea-40c75415891a	TCGA-EL-A3MW-11A-11D-A85S-36	151	431008572	119	104
h481	s3110	13722.58cfa831e4b0c9d6adf6cc96	1519dae4-278a-4bb1-834b-0ee4ce13708d	TCGA-BLCA	474582f2-8dec-4fbc-803f-4fd9ba2e0957	b6b39c54-c867-4e52-87c0-f1182c84554f	blood_derived_normal	caa3c709-1c50-4e7e-82d6-3cb12dc5d1bb	TCGA-FD-A3SM-10A-01D-A233-26	51	182585022	2535330	1835067
h482	s14984	13722.58cfa831e4b0c9d6adf6c366	151c6859-8190-4fb5-a386-3a311973da1f	TCGA-STAD	7c9ea4fa-4cbc-4941-945a-e531e1d48304	1b2e1b50-8d4e-4e62-9b1b-b484936bd6eb	primary_tumor	98ce6d0e-465c-40fa-9408-33aa7a25fbb2	TCGA-CG-5720-01A-11D-1598-02	51	206972226	4145977	3133598
h483	s10257	13722.58cfa82ee4b0c9d6adf6ad24	1525bfb7-daa1-40c6-a301-212a63cf9a88	TCGA-LUSC	d4bc755a-2585-4529-ae36-7e1d88bdecfe	eeffadf9-2ccb-4937-ae1e-1d50aba41c4d	primary_tumor	24badf07-8615-48a3-8d6e-45c3d783f18d	TCGA-18-3408-01A-01D-A320-08	101	1172646234	100905	100656
h484	.	.	153844b4-f5ad-4176-87cb-0e95c15ee933	TCGA-THCA	cd0c33c3-4427-471d-979e-79dc43f3a018	6e4a272f-83bf-4e5b-948f-aabfa30b685a	primary_tumor	19e85ad8-66e8-46f2-8b94-926ca2c8a563	TCGA-DE-A4MD-01A-11D-A85G-36	151	1.27456e+09	255	224
h485	s10360	13722.58cfa82de4b0c9d6adf6a752	15394ea5-ce1b-4255-8fc4-cd58f6243d9f	TCGA-LUSC	3d1f4059-2220-45b4-a4d2-b14f76cec96a	3c66f293-9bdb-4eda-899d-886ba05f3fb7	solid_tissue_normal	f318c548-d5f1-41a6-80f3-db1a98ad8530	TCGA-60-2726-11A-01D-1522-08	101	1383626081	120947	120450
h486	s7534	13722.58cfa832e4b0c9d6adf6d01e	154afd75-3c79-4344-92e6-cf22913ce4a8	TCGA-SKCM	b91af125-a024-4ba3-a5e8-99955ff9efc5	567e5bb0-a080-43fd-87a4-94c5ccff2148	blood_derived_normal	0bff6798-e967-424f-8b78-2875f6074f18	TCGA-FS-A1ZQ-10A-01D-A190-02	48	260571136	6686717	5184406
h487	s2688	13722.58cfa82ee4b0c9d6adf6ad0e	15683554-f064-441e-a33c-b15bce212e71	TCGA-BLCA	493a4ff2-37a5-4b79-928d-83dbfe534556	67865453-d515-4d63-84e8-cfb2686a211d	primary_tumor	abd2d959-d5ed-4eb3-9759-67eb1aa23325	TCGA-DK-A1AE-01A-11D-A13W-08	101	857827731	1639	1498
h488	s17800	13722.58cfa82ee4b0c9d6adf6ad69	157c7bd1-ca6d-4501-8187-83316e8a6924	TCGA-OV	5c127332-5ca0-45f1-a5ac-4876ad94e491	b5e8849b-9002-4b65-a2ea-6a46c04aba4a	primary_tumor	d67cad13-e849-48b0-926c-10b6046ba0b9	TCGA-25-2400-01A-01D-A312-08	101	1.1569e+09	51108	50693
h489	s6119	13722.58cfa82de4b0c9d6adf6a6f0	1589b4f6-9069-4c49-b918-9314cd1d727c	TCGA-BRCA	4e6edfe6-adcb-4c12-8ff4-38a79f5887e8	003c8cff-ec0e-4f7c-b38b-93575fd68a23	blood_derived_normal	3ff1b637-7389-4e74-9e63-01642df895f4	TCGA-B6-A0X5-10A-01D-A10G-09	100	632849522	209218	209088
h490	s15642	13722.58cfa831e4b0c9d6adf6c6f2	158f17ae-1868-4e53-bdf3-1217cf20e93e	TCGA-HNSC	23062172-7361-4e61-8ee6-b0a613d72a24	b721e292-1d8d-451c-bb08-77bc2a61a1b0	solid_tissue_normal	662de6a8-5889-4eb1-86d6-7c5e4012f914	TCGA-CV-5976-11A-01D-1681-02	51	213718377	4810844	3668346
h491	s2150	13722.58cfa830e4b0c9d6adf6bbd8	15a9b1d2-2a8c-43d0-9869-e80975cca61f	TCGA-READ	9f4574ec-a58a-4410-8735-c5e5bc4ca7e0	a94d44d3-470f-4ca2-b93c-5d5a06340345	blood_derived_normal	59d8a039-76e5-4e7e-b461-6dbdc5be4398	TCGA-AG-A00H-10A-01D-A078-02	51	135981947	6849907	4896037
h492	s3111	13722.58cfa832e4b0c9d6adf6ceba	15aabc93-73be-41d4-a637-67337f9a19d4	TCGA-BLCA	899f8d52-4c3a-4371-90eb-1f106001eddc	6895a68f-0efd-4b0e-8cf2-9195833dbba1	primary_tumor	7e975842-6eb5-4d66-a2f1-7ea7e8e989fc	TCGA-FD-A3B4-01A-12D-A204-02	51	201012922	3188342	2435854
h493	s1916	13722.58cfa832e4b0c9d6adf6d545	15af5f1e-5aa6-4926-9af0-a24518ce6202	TCGA-ESCA	6969fe5a-5993-48e5-95c5-c5c7d3d08205	5c8f603a-b8d3-407c-8e74-559c5f8c4d0e	primary_tumor	2bdcf492-4741-430f-b1c3-ed029ad05fd6	TCGA-L5-A43E-01A-11D-A248-26	51	224471446	9952505	8664742
h494	.	.	15b60ccc-2874-467e-9786-e68e5790a171	TCGA-THCA	8cfc2589-b0ad-4fe6-8420-8f6fe0178bcc	f0f1f5c2-35e9-4f9c-922d-35d4b3828bcd	blood_derived_normal	2f3c1df2-a438-4698-8da1-2b49771a6670	TCGA-EM-A3OB-10A-01D-A85U-36	151	502829516	4279	4233
h495	s10084	13722.58cfa82ee4b0c9d6adf6ad9a	15c423d3-bdcf-4b53-8b00-03619e2f1813	TCGA-LUSC	4ca13c92-84b4-4edf-842a-b20b7e713415	59f2654e-7f41-480b-b59c-f0db373b7160	primary_tumor	b7a7d93b-38a7-4fc3-a433-3bb0a8cb7c42	TCGA-96-7545-01A-21D-A320-08	101	1249754028	154052	153672
h496	s13378	13722.58cfa830e4b0c9d6adf6bb80	15c4a1c2-1d9c-4889-873d-7e9ef2eb4fb6	TCGA-COAD	4563e4e0-a661-46de-ad25-9c86a621e147	b8fe759f-f298-4aeb-ac2a-689d0586af55	blood_derived_normal	f85c5073-4043-4e77-a48d-cba0ec45fe88	TCGA-AA-3812-10A-01D-1167-02	51	111690762	9838595	8499750
h497	s16683	13722.58cfa832e4b0c9d6adf6cea4	15ca3918-d3f2-49d7-bb66-73b384fd7172	TCGA-LIHC	65e430e1-0c9a-4045-83a9-653b7cff811d	1e0d5f40-a9c4-44d6-9ff0-1f2a17afe174	blood_derived_normal	813ef938-cbe3-456a-ba15-01bca99c2880	TCGA-FV-A4ZQ-10A-01D-A25V-10	101	5.66669e+08	269725	269620
h498	s10665	13722.58cfa82fe4b0c9d6adf6b724	15d2beab-4277-4611-93cf-3c20d4da1dda	TCGA-LUAD	4b7cd595-e7f9-45a8-b736-a8c7c42d9539	9be42f9a-4ac0-427f-a1ba-45fb541174b7	blood_derived_normal	62e9b0d2-3a69-47ea-be27-551213d303cc	TCGA-71-6725-10A-01D-1853-02	51	249487192	20049550	18885882
h499	s7317	13722.58cfa82ee4b0c9d6adf6ac6a	15d5eb6d-7e3d-48f1-ba2e-6a6435b3652a	TCGA-SKCM	e36c9411-773b-4a8e-9b43-895b3cb044c7	b9996930-4dbb-482a-be2e-81c0d499ada9	metastatic	2399ab13-abfa-480e-9fda-7947edc420be	TCGA-GN-A262-06A-11D-A196-08	101	8.54166e+08	3767	3427
h500	s190	13722.58cfa832e4b0c9d6adf6d6a6	15d602dd-675c-44cf-85ed-08098747aa89	TCGA-UVM	029cc59c-60df-4411-a044-3a2eeee7b110	9fd9f385-a009-44ae-836f-f18bad96628f	primary_tumor	ce4927d1-2a65-4bef-98e5-edd02a341820	TCGA-V4-A9E5-01A-11D-A40D-26	51	62953964	684865	537604
h501	s251	13722.58cfa832e4b0c9d6adf6d4a7	15de18a3-f248-4f54-9968-842c8a9d1c00	TCGA-UVM	39af6e0f-908c-4b2b-97b8-a4d1966e47e1	98a73f7b-83c7-4160-944e-7a19b07ad696	primary_tumor	4a25e140-632b-481f-8d50-49433ecef545	TCGA-VD-A8KH-01A-11D-A40D-26	51	161958719	2195266	1551018
h502	s1612	.	15e1bfdf-a949-448a-b63d-fcd274caf35b	TCGA-ESCA	656e3c14-1fc6-473a-813e-719753e7b408	36438768-5e31-4d84-ace3-067f5f044360	blood_derived_normal	6f06991d-86dd-42a1-8ea0-8d832543ddb8	TCGA-LN-A5U5-10A-01D-A28E-09	151	412345141	12259	12237
h503	s15897	13722.58cfa831e4b0c9d6adf6c7e3	15e4bce9-4187-421d-ad9d-6fa9cd0057d3	TCGA-HNSC	8fc1f1be-d2d5-4b3a-9973-f4d964018beb	8ed1f8fb-095a-4e76-88a3-15cee4b5b4bb	solid_tissue_normal	038bdc6a-3a8d-41d8-855b-35c8edcc97b6	TCGA-CV-5973-11A-01D-A32X-10	101	6.79204e+08	382730	382706
h504	.	.	15f30f83-446f-457b-965a-8d7ae853c6ca	TCGA-LUAD	345aef28-d49b-491b-a337-b1ac55c37d35	b572a3ea-e568-49db-8e35-a80f4a6d82e9	primary_tumor	faf230c0-8962-4c71-a944-003cf91de8f5	TCGA-97-A4M2-01A-12D-A46J-10	150	9.84626e+08	168021	167904
h505	.	.	1602ff42-4dfb-4441-b72e-43597e27d97f	TCGA-THCA	77bb90f0-e923-4e28-bb88-4d6b420e0b5c	fb72a12c-0e58-4ec1-9505-ef76891551ec	blood_derived_normal	c035fb52-8685-4df2-ad0b-9b8bfb478ec7	TCGA-DE-A2OL-10A-01D-A85G-36	151	476525863	3566	3554
h506	s2910	13722.58cfa831e4b0c9d6adf6cd4a	16057f36-906a-43fa-8df9-86509736b8a5	TCGA-BLCA	0fb043d3-d86b-4cd8-8c01-9e2b3e965bb0	0d002f09-c85d-47dc-a642-d6127e629110	blood_derived_normal	9367bf1a-a415-42f0-9848-228b8bab6f94	TCGA-FD-A3SN-10A-01D-A233-26	51	209093737	3949097	3018287
h507	s3451	13722.58cfa832e4b0c9d6adf6d010	160bd064-9c98-487c-8537-4e9b8acb71cf	TCGA-PRAD	2c48b1bf-4e49-4869-874b-f08787fa04b5	21fc7f0f-fcb3-422f-aa73-0e09fd06da35	primary_tumor	bf3cc12e-1835-40c8-b29f-c685b828ab18	TCGA-G9-6338-01A-12D-1957-02	51	207717423	2889194	2098200
h508	s7651	13722.58cfa82ee4b0c9d6adf6aa22	161be51a-6fcb-4baf-af79-c7aa08da785e	TCGA-SKCM	97d9dfc9-c937-48b4-b453-df081950419f	0a095191-727b-45ff-9e30-e6cc490326a4	blood_derived_normal	69d0bff4-eec5-40a7-ab3d-cba125bc29f7	TCGA-EE-A2GT-10A-01D-A199-08	101	548671889	2884	2757
h509	s16433	13722.58cfa832e4b0c9d6adf6d2ca	16272843-2e08-427b-a3e0-d26fde755026	TCGA-KICH	3ec3bcb3-492c-4942-be02-76a67f57e38f	60bbc00f-df46-4ddf-9d01-4f66f5b2b26a	solid_tissue_normal	1f3af48c-ba6b-4db5-ba11-75b7f50fae1e	TCGA-KL-8332-11A-01D-2310-10	101	5.86718e+08	433404	433281
h510	s7160	.	164c9bfb-07c7-4a13-8c58-0d94baaa80af	TCGA-LAML	e08f84fe-0013-4734-9966-cd734e6fedc5	73927e31-3d17-4871-a7e6-6d1ae82421e7	solid_tissue_normal	53089a3e-4b9f-4c04-ac13-b972213961f1	TCGA-AB-3011-11A-01D-0739-09	77	906734868	3450102	3448750
h511	s1627	13722.58cfa832e4b0c9d6adf6d0d2	164de210-a12c-4ed0-b6a3-484da8070a56	TCGA-ESCA	4b8809a6-4ab3-4567-8623-37ce3faa978c	acabeb3d-a6c0-46e8-abb5-5fa9373d98ab	primary_tumor	4320d40e-6ce1-4c13-a260-751281314aed	TCGA-IG-A3Y9-01A-12D-A248-26	51	215941114	5867029	4518227
h512	s17408	13722.58cfa82ee4b0c9d6adf6af0a	165b6f59-6acd-4ad9-99a3-3f6b56fbec5a	TCGA-OV	c9e28934-8379-4511-817c-d787f2c4ca3a	d520e8b9-3742-4a18-b11e-36a20ffcca3c	blood_derived_normal	8583dbba-aae2-41b9-9d07-6740b2655d72	TCGA-13-1487-10A-01D-A312-08	101	7.81922e+08	76248	75943
h513	.	.	16695650-a2cd-4965-b31e-b8ffdd4bab9c	TCGA-THCA	ef306507-f426-499e-8a1f-3401a522fb6b	d5fa6434-5bb5-4114-8d95-3c252e479f64	primary_tumor	b4e65862-4176-49c9-a120-286328816122	TCGA-EM-A22I-01A-11D-A85T-36	151	1209515236	869	826
h514	s6619	13722.58cfa82de4b0c9d6adf6a524	1675093a-b02d-46b1-8cc1-18fecfac54ca	TCGA-BRCA	f45210d3-9e66-4f5e-bef1-5ee5547cc893	eded4cb4-f527-4ff6-a97d-2ec424b37abe	blood_derived_normal	58ddddd4-cb14-4081-ac9f-c291dcddc24d	TCGA-EW-A1PC-10A-01D-A21Q-09	100	591310679	267419	267349
h515	s2711	13722.58cfa831e4b0c9d6adf6ca0d	167660ea-7f5e-46fa-a1f5-f1fe972cf91e	TCGA-BLCA	88a521ce-a5e9-4c6f-83d4-ec36a62fedb6	c79f4327-675d-4651-994d-e683096df9c3	primary_tumor	86df29fd-b5f6-4316-bc89-dc9386d177c6	TCGA-DK-A1AD-01A-11D-A13U-02	51	171827082	2615767	2018616
h516	s15622	13722.58cfa831e4b0c9d6adf6c576	169b9b7f-952a-43a4-9d39-3056a471e967	TCGA-HNSC	3be2ace5-1c2a-49e9-8da9-ceed6119530b	53b7bcfc-b007-436c-a375-4cba7de5ba1e	blood_derived_normal	ccef4fe6-7fab-4f31-914d-44f1d42aae7d	TCGA-CN-4725-10A-01D-1431-02	51	194241549	5411698	4179699
h517	s12867	13722.58cfa830e4b0c9d6adf6bc31	169f502c-9813-45fc-a10b-e07999f9f0eb	TCGA-COAD	750770db-53cf-4021-a8c2-5e0ddb97fef5	41933a62-1325-4089-80b5-06e3ebb238da	primary_tumor	d9690a27-bb02-498e-b15c-ee76e31d16ee	TCGA-AA-3994-01A-01D-1981-10	101	5.52654e+08	364440	364375
h518	s3093	13722.58cfa831e4b0c9d6adf6c504	16a14507-e74c-4aeb-a942-e789b1972429	TCGA-BLCA	39efa06a-ffe5-40b3-8f8a-a2d7071bc9e3	97aaaee6-f7f3-451c-8149-b4a7b783a4fc	blood_derived_normal	640f6d03-1c1b-4b7f-8055-44e1f08fc852	TCGA-CF-A3MG-10A-01D-A210-26	51	143482895	2044809	1550299
h519	.	.	16a821e7-5bb5-4f94-98bd-a65ffd7a4d04	TCGA-THCA	8bea483b-ac43-4265-b2c4-0f031e539008	6ba35ae2-9ac7-4305-af69-c8614192faa4	primary_tumor	24cda7c0-3789-4041-b775-945b04039696	TCGA-DJ-A2Q0-01A-11D-A85G-36	151	1.13034e+09	330	303
h520	s9443	13722.58cfa830e4b0c9d6adf6bbbe	16ad2dcd-214f-4dd2-b02a-b2c727d4230c	TCGA-KIRC	3cbca837-f5a7-4a87-8f02-c59eac232d5a	eed5ee07-f84e-4907-b4ea-1aa879d3602c	solid_tissue_normal	857bbc5d-c18d-48cd-ae97-4700096ed17d	TCGA-A3-3308-11A-01D-2094-10	101	527388472	457753	457695
h521	.	.	16bb049c-fc49-4715-90a3-629a4ec03fd2	TCGA-THCA	4aed5116-d27b-4911-b310-05c2248b861f	1580addd-2378-4ca5-a1e6-d6c02c1ec053	blood_derived_normal	289924ef-f6c8-4c70-a21d-f2cc6b0cf3e7	TCGA-EM-A2CN-10B-01D-A85T-36	151	506673796	561	549
h522	s15198	13722.58cfa831e4b0c9d6adf6c8cc	16ec22d9-59c9-45d1-85b2-22555481a97a	TCGA-STAD	8b5746f9-dbee-40bd-9141-1081960cf286	633dce5b-7a88-46dc-ad06-8897a609675b	primary_tumor	cff33a88-0211-46ee-ab5b-78f56c63e2a6	TCGA-D7-5579-01A-01D-1598-02	51	152385089	1777169	1290278
h523	s1526	13722.58cfa831e4b0c9d6adf6cc40	170e5e5b-fa54-41bb-93e9-0a7fa51e5511	TCGA-CESC	d7a75bf5-5189-4978-99d9-fcef91c9fbd2	ee9a22df-8612-4b71-af3a-6b16c73197ea	primary_tumor	9c763a04-cc5b-41e1-a5ac-2cb06b9e80c3	TCGA-EK-A2R7-01A-11D-A18I-02	51	229180785	5266101	4191807
h524	s10770	13722.58cfa82ee4b0c9d6adf6ae58	17185ccb-60a3-442a-a7f1-20cc530ff404	TCGA-LUAD	31c96e35-5e2f-429c-b12a-7bc5a497a300	a65c5573-b230-4ca0-8be3-8bcce6be385e	blood_derived_normal	900a4c89-cd98-4f90-aa26-ccc7b285a8cc	TCGA-05-4398-10A-01D-1203-02	51	136103989	5264419	4687321
h525	s8109	13722.58cfa82ee4b0c9d6adf6a8b0	17248b8d-f789-4347-8913-6ce9017c80dc	TCGA-LGG	648252da-dd86-48d1-ae75-4257e3142b0b	7bbfbdd1-4cb9-479c-8152-924d79e112f2	primary_tumor	c6888be2-4517-41e4-a801-9c915f24e737	TCGA-FG-5964-01A-11D-1705-08	101	580336692	1525	1220
h526	.	.	172c5b49-fce6-45b7-8b38-1b68ae9de7ae	TCGA-BLCA	a6003b1c-56a9-430a-a5e2-b70af3f81bdb	5feed572-07c0-4da0-8649-ca8f8682657a	primary_tumor	76c0c40d-0ae1-494e-96ac-0c043152fd68	TCGA-BL-A0C8-01A-11D-A46W-08	151	335115292	12324	12313
h527	.	.	173af26d-a4a2-4b5a-b94f-4884c36c9558	TCGA-THCA	4e80f403-0e10-4725-854d-f023c12ee1e2	c285c3ac-26d7-4481-baaf-769f49aed55a	primary_tumor	d66760a8-d02a-4a1e-bac4-2ee25fcd9d92	TCGA-EM-A1CU-01A-11D-A85T-36	151	1.30038e+09	700	621
h528	s2701	13722.58cfa830e4b0c9d6adf6c2b2	173f1f43-a054-4c4c-b19c-a7da9fee524f	TCGA-BLCA	39ea19e1-4959-4f1b-9934-54bdaf766842	0ae65e89-1db2-4e20-96d7-d337aacbb040	blood_derived_normal	a854e387-fd99-4c95-9f75-0b359b1592fd	TCGA-CF-A1HR-10A-01D-A13U-02	51	159071668	2113214	1504542
h529	s7361	13722.58cfa832e4b0c9d6adf6ce3d	1745cd73-d91c-42a2-9cea-e2b3dfcf8b99	TCGA-SKCM	391eab51-b140-4bc2-bc8c-99400fba9066	1bbef533-eb97-492c-a674-ac5c8b8ac7f2	metastatic	4cda923b-2193-4654-9525-468cddd89e62	TCGA-ER-A19Q-06A-11D-A18Y-02	51	154241592	2507207	1840445
h530	s12634	13722.58cfa831e4b0c9d6adf6c896	1747ba8f-2215-48a8-a52b-22cc5d1f01f0	TCGA-THCA	99ac4f2e-2e63-4f1e-af0f-8f23a2caf999	a870f5ca-f049-48c1-afac-b788a3111086	primary_tumor	db0ac00c-abed-4d02-b05b-a3cd87dca75f	TCGA-DJ-A13V-01A-11D-A10R-02	51	147871312	1498781	991607
h531	.	.	17552093-97d4-4d01-b022-4b1371d847d9	TCGA-THCA	c5fd200b-ce02-4d7d-a240-78f147e483be	9201c13a-4dbe-48b2-9324-95a4b667f198	primary_tumor	ee427c16-41e3-4a26-9c6a-c4d52c459c6a	TCGA-DJ-A3UR-01A-11D-A85Q-36	151	1447649272	349	308
h532	s10495	13722.58cfa82de4b0c9d6adf6a738	1758d78e-e106-40a4-bbbe-9fbaed9fdbb4	TCGA-LUSC	585e6487-b0a3-4828-8a06-46bee01dff74	dd32ef9a-246b-47c9-a0e3-60a110e9047c	primary_tumor	ee6cc68e-8d2a-41ee-82c6-0fecdf7e6259	TCGA-60-2719-01A-01D-1522-08	101	9.81698e+08	4509	3995
h533	s10650	13722.58cfa82fe4b0c9d6adf6b5e4	1760235e-28a1-4509-ad01-e96a5b4e79ae	TCGA-LUAD	f3501466-cf32-4866-b5fb-e94dd32341bc	48dd9724-8848-48c3-8628-7e78a24e3f2c	primary_tumor	5f5307b5-02ff-4262-bb72-a215897b2ea7	TCGA-44-2661-01A-01D-1103-02	51	31945822	1007809	843136
h534	s7196_s7088	.	17620d80-c4e2-41cf-8ce2-8d981183c4b4	TCGA-LAML	478f29b1-6604-4e75-a492-47c384799f44	6803ae4e-0176-466a-a05e-e0e75e648ae3	solid_tissue_normal	f0b052b2-f9c8-48b4-a333-936b3da6f164	TCGA-AB-3002-11A-01D-0739-09	78	806635334	4012237	4011667
h535	s13691	13722.58cfa831e4b0c9d6adf6c775	17633548-6042-42d3-8462-60ab739673ba	TCGA-COAD	b08b5f49-9434-4653-9772-097ec29b2ca3	ab08f634-968a-4369-9055-e119a300a1ac	blood_derived_normal	3c79d4ca-e62c-4526-95e9-729bc6baa978	TCGA-D5-6540-10A-01D-1719-10	101	6.39246e+08	212951	212753
h536	s1920	13722.58cfa832e4b0c9d6adf6d360	178f4755-f05b-4b58-ba44-e7e70cb4d170	TCGA-ESCA	97031483-1185-41d6-9722-0a03b63caa19	81e97df8-7363-46b0-8150-d1993e54f8cf	solid_tissue_normal	ea1709b6-7f44-45ca-af7d-954c1b181799	TCGA-L5-A4OP-11A-11D-A267-26	51	148843713	1514783	1156237
h537	s15896	13722.58cfa831e4b0c9d6adf6c6f4	179237b8-f7b6-4c09-8fcf-3844c106daa3	TCGA-HNSC	50239d1d-b3a4-4240-ab83-b24ba67b1299	84756ab5-9cb6-4dbd-848c-a85804f22aa1	primary_tumor	140e6b2e-7edd-417d-b720-58beab50aea5	TCGA-CV-5977-01A-11D-1681-02	51	278349284	9550993	7873199
h538	s3293	13722.58cfa832e4b0c9d6adf6ce04	179f7f5e-fd84-47c2-a670-bd3071975ba9	TCGA-BLCA	36054200-3fa4-4541-a25c-47282e4ef88d	dc51d2c0-bac0-4a5c-bde4-efc727dca0e9	blood_derived_normal	d87637c7-e61a-43d3-a30e-6efecb96b1d4	TCGA-FD-A3B6-10A-01D-A210-26	51	241018745	7238089	5431375
h539	s2923	13722.58cfa832e4b0c9d6adf6d026	17a5bc90-b420-4933-ae75-6f0654bfad71	TCGA-BLCA	2e85c30c-c4c4-4096-9eef-4eb2c7d991a3	e3d22638-c0ae-48aa-a523-8c9a6cfbf063	primary_tumor	f77305e9-430e-4e7d-97a6-c97ffddc3b65	TCGA-GD-A3OQ-01A-32D-A221-26	51	175552734	2496300	1879364
h540	s2670	13722.58cfa83ce4b0c9d6adf72ef4	17aa1589-e9de-4af1-a63d-e4f58806b001	TCGA-SARC	3608bfbb-2a92-4ec2-a330-bf4790a8b65c	8acaf190-5a0d-440c-9c9a-b9eabdf661be	primary_tumor	3db6e6cc-1a06-49b9-834e-b6611cde4c4b	TCGA-DX-A240-01A-32D-A27P-09	100	897205462	274299	274105
h541	s3625	13722.58cfa832e4b0c9d6adf6d0f5	17c0d675-3284-4292-91c9-f00211c865cf	TCGA-PRAD	582d1177-73b0-4a9c-8505-70d6b402bd01	aa7850ac-fb78-433b-8d55-a24c05935db5	primary_tumor	3c59e423-e1a6-4c67-8a88-63a0817b856e	TCGA-HC-7209-01A-11D-2111-02	51	261928353	13077120	10882943
h542	.	.	17cb2dd0-6239-4404-9e27-14c7f8e9a8fa	TCGA-THCA	af546062-0960-41f0-9ed1-6acecbad99f3	7906d3be-caa6-4cf7-bdb7-7743443ab865	blood_derived_normal	857ad03b-5737-421d-8a66-1d036460c6a6	TCGA-DJ-A2Q6-10A-01D-A85Q-36	151	527156168	3800	3790
h543	.	.	17e4e9b7-73d4-416a-8bd7-774bbcbf8e14	TCGA-LUAD	e2b0d873-4942-4483-9a88-d5c6338d0382	66e63d23-d3e7-4c6a-b099-4000ebaf8c71	primary_tumor	36ab7f52-9d9a-43aa-a2d8-e97c8c833e0f	TCGA-97-A4LX-01A-11D-A46J-10	150	968924833	511745	511733
h544	s7823	13722.58cfa82ee4b0c9d6adf6ac0c	17e9f547-0406-47d7-aecf-a598e12fb50c	TCGA-SKCM	81cedb9e-ee43-476b-9ed9-8d0fdb346065	fde25bee-ed13-4128-a67c-23463d25a7c1	metastatic	3f2ecbcd-5c9e-4d57-8aa5-962e2e86a83c	TCGA-EE-A2A0-06A-11D-A196-08	101	924497582	5165	4861
h545	s14613	13722.58cfa830e4b0c9d6adf6bf9f	17edab4e-1232-47ca-a767-888024431ad0	TCGA-STAD	e516880b-c4e5-43cd-a358-be0db88564d7	a30b45f5-c6e4-4975-a912-8313d93dfd27	primary_tumor	2dd3e59b-4dbb-49b4-9dc4-a949fe48aa17	TCGA-BR-6458-01A-11D-1798-02	51	162937983	1873821	1362974
h546	s2633	13722.58cfa83ce4b0c9d6adf72f2c	17f4c3f9-09a7-4943-9b95-26a7312283ed	TCGA-SARC	73d2e8ef-4e10-416a-845b-f48374e48ecb	901dfd62-799d-4e40-926e-22a5fd859b5a	primary_tumor	4c59fb2d-21b6-4b09-8174-6102de736e4d	TCGA-DX-A1L2-01A-22D-A24N-09	100	8.77326e+08	302196	301948
h547	s1905	.	17fc1b28-5081-47f4-a3bf-5cc2efaf797a	TCGA-ESCA	bcab5381-c037-4723-904e-d01ea386b61e	56e9e53a-431a-4cf5-b39e-0c972550ba4e	primary_tumor	e330a3a7-6be8-48b5-bb3c-1e4d1b75a6a6	TCGA-JY-A93C-01A-11D-A387-09	151	822832407	25769	25738
h548	s17748_s17587	.	18019e08-6643-4846-83b3-4e3cc4a4c5e9	TCGA-OV	914d8613-3c25-4a10-be50-28b42f4d3a5d	c063d066-9073-4f05-8a38-601aa65dc5bf	primary_tumor	b1fe75e5-d8ea-42bf-8643-aa519d4bc937	TCGA-25-1319-01A-01D-0516-08	101	1015832577	528168	527473
h549	s16044	13722.58cfa831e4b0c9d6adf6c6b8	1806153e-960b-4b37-b679-8b6ca7083bad	TCGA-HNSC	64bb5550-2735-4401-a0db-58ec1020a32d	39e3facf-6d13-4611-bcfa-90ef0350814d	solid_tissue_normal	2dd2ead7-b8e3-4feb-b03a-c799c73bef17	TCGA-CV-5431-11A-01D-1509-02	51	230720705	9716988	7571720
h550	s13964	.	18087d07-9a6c-40bb-b53a-d0a6d6f8fd85	TCGA-GBM	31e6e6c8-9197-4927-bfe4-8f6836f963da	ff6b6d81-68c6-4583-8a25-d914428bb23d	primary_tumor	54940c29-c592-4621-9553-2021ee8c6cb7	TCGA-06-0128-01A-01D-0572-09	68	5.70678e+08	54540	52181
h551	s11114	13722.58cfa82ee4b0c9d6adf6aca4	180db8a9-0f51-4072-b670-115e124129ea	TCGA-LUAD	c4d1e105-28b7-48df-abef-fbe09782fdb2	650e21b6-138d-4b15-9551-a088695ef45f	solid_tissue_normal	32fe5a7b-6f0d-4245-86b9-35055cbd71f7	TCGA-55-6972-11A-01D-1945-08	101	6.28459e+08	8611	8439
h552	s9171	13722.58cfa831e4b0c9d6adf6c442	1815c4db-ee46-4b9e-b5f0-add564752ac0	TCGA-KIRC	5338d435-68fb-4f0d-a3e6-c843f703f75f	a30b3254-3963-48d1-9710-7c3cac0b1993	primary_tumor	72c0603b-ad49-4e53-8164-2b69614bb743	TCGA-CJ-4885-01A-01D-2098-10	101	554601845	478817	478641
h553	s1977	13722.58cfa830e4b0c9d6adf6bc0f	181d72b0-a1fb-45d7-9cc9-e7e870afc0c0	TCGA-READ	c7e09161-60d6-4dff-a840-7cec3bb7a30a	b67c3548-2135-4e0b-8687-624f330fd0aa	blood_derived_normal	49ebf21c-8481-4d18-bf18-81a24a168fca	TCGA-AG-A00Y-10A-01D-A078-02	51	137151385	6043356	4440619
h554	s14250_s13991	.	181f997d-35e9-4ffa-b404-2248d138104d	TCGA-GBM	6e6962d8-34b8-431c-8220-42b0b92a410b	3530cc47-0486-4b38-bf9b-1fba96d5963f	primary_tumor	7163a0f7-2c69-40b8-8857-8ab3f46f0acf	TCGA-16-1063-01B-01D-0932-09	100	702368653	26565	26390
h555	.	.	18225f42-d270-4c98-85ce-6b61f4e3f9c0	TCGA-THCA	8cfb88f6-7b37-4f1e-882b-3a368b604167	29b4816d-4cfb-45f0-bcd2-6b948245f3a4	primary_tumor	6ca4738c-bd38-4811-a85f-cb23b742a76b	TCGA-BJ-A45K-01A-11D-A85F-36	151	1205248398	319	200
h556	s13372	13722.58cfa830e4b0c9d6adf6bb5c	182d9404-e6d5-44af-b233-434c99e70e71	TCGA-COAD	41658cf8-0de1-4a97-bb60-0f0107c84e00	a4ce3727-4506-493b-95f4-2f11ceb09ceb	primary_tumor	42ad4e5a-8e58-47ec-9d1f-f65d5c22da49	TCGA-AA-3675-01A-02D-1167-02	51	82244149	10522553	9847582
h557	.	.	182e6284-1651-4e3c-8f16-5de495fe2c52	TCGA-THCA	89c72f0e-e724-4826-bb9c-d7524d1b1258	08d727a7-4064-42c7-ba45-13eadda0bf8e	blood_derived_normal	4f842578-0fa2-4930-8027-7345061c4de0	TCGA-DE-A4MA-10A-01D-A85G-36	151	8.0125e+08	1465	1390
h558	s6745	13722.58cfa83ce4b0c9d6adf73187	18431f2e-f57d-4e00-b6d0-3e2698f9f7d7	TCGA-BRCA	441919eb-8c9f-478c-bda3-8de4f8295e8a	c3ba3fe2-7b85-44a0-b0c7-55669601d97a	blood_derived_normal	5c18404d-8918-4a84-b1c2-ae7d7731c213	TCGA-C8-A12L-10A-01D-A19H-09	100	669190787	150347	150076
h559	s10167	13722.58cfa82ee4b0c9d6adf6af74	18508f46-3658-400b-9881-8c1a0b86048b	TCGA-LUSC	6fd72426-f6c8-47ca-a500-d5d3600b9b15	5a2365b6-f9a1-480d-937d-06d2f254f8dc	solid_tissue_normal	4279e604-cc93-4b2e-a5ad-ca95c738a272	TCGA-60-2722-11A-01D-1180-08	101	8.89111e+08	400891	400485
h560	s6269	13722.58cfa830e4b0c9d6adf6ba4e	185938cf-af4d-4ced-8fb2-6719a8446069	TCGA-BRCA	99e32c59-aa73-43fa-88c9-399ddadb2c72	4dd51cdc-2a9e-4a67-a506-e7cd39390afc	blood_derived_normal	1a1589cc-44a9-4c4f-a0af-ef3fd3c8e1f2	TCGA-A2-A0D2-10A-01D-A128-09	100	971153280	1.88488e+06	1883306
h561	s11339	13722.58cfa82fe4b0c9d6adf6b67c	186465af-3ead-4dfb-a298-69cc6c437331	TCGA-LUAD	5d5cc436-6e57-4d23-a164-7f5153c2e666	2d27ed82-5872-4628-b6b3-a3deecceb0df	solid_tissue_normal	9e581e04-c431-49e6-8c70-dc84fbf35f00	TCGA-44-6778-11A-01D-1853-02	51	211489341	6231562	5315626
h562	s12734	13722.58cfa82ee4b0c9d6adf6a8f8	18779a9f-0e6f-4e6a-8e01-8cc838947ec9	TCGA-THCA	861f94ce-45ff-4588-addb-e1ea48878c2e	c603deff-fe10-4be5-99d7-182a290201d3	solid_tissue_normal	93f3e9bc-7221-4442-af55-1004bdf61842	TCGA-EL-A3T0-11A-12D-A22D-08	101	5.13225e+08	1458	1350
h563	s8119	13722.58cfa82ee4b0c9d6adf6ad66	187dff04-88a4-4306-9050-c3d1f2317816	TCGA-LGG	7e41baba-7ef6-4030-b595-d95cd96336b5	7ba53d9a-fe20-487a-b4bb-84451e207755	primary_tumor	c71f8c39-653f-42f2-ad3e-439cf86a0738	TCGA-HT-A5R7-01A-11D-A461-08	151	895513676	6596	6521
h564	s10971	13722.58cfa82de4b0c9d6adf6a730	18810931-2373-4459-a11e-96da48377dc6	TCGA-LUAD	6dfd47d2-831a-4386-9051-f78199a16bb5	e9f8f56d-e3a6-4f92-807a-99bd857cad8a	blood_derived_normal	8d2fc21b-e831-44b3-b7ba-90f557303758	TCGA-05-4397-10A-01D-1931-08	101	5.19463e+08	141827	141583
h565	s15380	13722.58cfa830e4b0c9d6adf6c308	18828883-00a3-45a2-a5c8-c690447ce118	TCGA-STAD	e516880b-c4e5-43cd-a358-be0db88564d7	ecbec910-e4e1-4899-9547-0f649528e162	blood_derived_normal	b787599f-7b73-4249-a813-19b87ffa98a2	TCGA-BR-6458-10A-01D-1798-02	51	197161226	3407360	2581755
h566	s16789	13722.58cfa832e4b0c9d6adf6d1bf	188458aa-27e1-4aa3-8397-b6d2235aec4b	TCGA-LIHC	2d00f09f-0074-46c8-b357-b5f33567762a	9ec5013e-aabb-487a-87d7-49b4b6bd0f6a	primary_tumor	c36213e4-c057-46f5-ada5-f1f921855bb4	TCGA-HP-A5MZ-01A-21D-A27I-10	101	1456357704	572104	572006
h567	s10636	13722.58cfa82ee4b0c9d6adf6ac86	18a0166e-2c23-4a3e-bba9-09212301b8df	TCGA-LUAD	df576520-a6b6-4c9b-8d06-3f59cc5342fd	56c937b3-b48f-4662-b992-3265dbb6bc7d	primary_tumor	0ce6f3ed-bdbc-4b70-9db4-2e48f4bf644d	TCGA-75-7030-01A-11D-1945-08	101	614881178	2875	2697
h568	.	.	18a7e112-eea9-4ccc-a3ca-e728d2609d4a	TCGA-THCA	9c6c44b3-a2ca-456e-a8d1-d375309c1751	6e4230e2-9647-4706-ac93-6d49e2f6865b	blood_derived_normal	47805e3a-2a70-4f91-a8b1-c94e389f0416	TCGA-L6-A4EP-10A-01D-A85T-36	151	5.48145e+08	157	139
h569	s3123	13722.58cfa832e4b0c9d6adf6cfe5	18afdc5e-bdbf-4e19-a690-9d43beadf800	TCGA-BLCA	7840aea9-40c4-473e-be33-8fa0b9f332c9	bfba8167-6acc-47f8-b7aa-e9ab2b2f1005	solid_tissue_normal	93bd7c4e-cbf2-41b4-9b5b-c5426106c182	TCGA-GC-A3BM-11A-11D-A23Q-26	51	164076825	2151029	1582917
h570	s10904	13722.58cfa82fe4b0c9d6adf6b631	18e15b19-b85a-4bdd-a201-17c1528ba945	TCGA-LUAD	8994c8c4-9ea0-46cb-b4a5-0055d7da5bfa	ace83cb7-28bc-44ba-a600-8a6155e08a42	solid_tissue_normal	967f0f6a-855f-4544-bd9b-e49909eb6acb	TCGA-44-6148-11A-01D-1751-02	51	152680080	2963166	2233427
h571	s1969	13722.58cfa830e4b0c9d6adf6bfec	18e66930-b8e4-486f-8f7f-86da5c1ca624	TCGA-READ	e5e4aa9f-6015-4d62-a088-69920d7f2500	d7d09ff1-a9f4-4e5b-b1c1-854df4a856c9	blood_derived_normal	d7f5c210-c7b5-4bd6-9f42-7999fc4a2287	TCGA-AG-3885-10A-01D-0967-10	101	554500205	356500	356443
h572	.	.	18ee2227-a1d5-46c5-bf69-36145e97e036	TCGA-THCA	861f94ce-45ff-4588-addb-e1ea48878c2e	913d384c-657a-4ae0-9e8e-e9bdb77d140e	primary_tumor	c17f092e-72fa-4c67-983d-e585509cba83	TCGA-EL-A3T0-01A-22D-A85S-36	151	1.3194e+09	761	713
h573	.	.	19087476-6d54-432b-8bde-775d5d9ff5a7	TCGA-THCA	8d54a2ed-03f1-4a23-bdd2-f3395f5d3716	9ed0332e-c846-4091-bf6e-0c5bf55b9f1a	primary_tumor	17b56df4-89c6-4832-bb29-4cee92a64fbc	TCGA-EL-A3H1-01A-11D-A85S-36	151	1.357e+09	518	430
h574	s15748	13722.58cfa82ee4b0c9d6adf6ab12	190d9c4c-5b45-43f4-9171-7443824764fc	TCGA-HNSC	96d0cefe-7949-4736-a7dc-1e4fa94765ec	e0e75203-3982-40b2-a057-faa8433dfb7a	primary_tumor	65e67eda-16a4-4dfd-94a9-546c76d94a02	TCGA-CQ-6220-01A-11D-1912-08	101	155022690	2661	2641
h575	s8027	13722.58cfa832e4b0c9d6adf6ceec	1914d7df-c16a-45fd-9a9d-e3385183f5e6	TCGA-SKCM	c2948fe9-5798-43bc-a743-511e94e417f8	d502a3a3-2bd2-49fe-92b7-5df2826b53e9	blood_derived_normal	6d0b52e3-2420-42a8-a655-b60579db056d	TCGA-FS-A1ZD-10A-01D-A190-02	51	154437047	4237152	3289968
h576	s15531	13722.58cfa831e4b0c9d6adf6c866	19190c04-75ed-4f5e-a4b6-7778e8f206f8	TCGA-HNSC	fbdab01c-191c-4aef-9451-ca3afec55fa1	2da83450-04c2-44d0-ab8a-9cc876242d5a	primary_tumor	fe15c318-c3b1-4541-a0da-4e41d7e99fbb	TCGA-D6-6823-01A-11D-1911-02	51	147420703	2233214	1752400
h577	s15616	13722.58cfa830e4b0c9d6adf6c192	191c7507-909e-4d5b-af55-d03a3b17a2b1	TCGA-HNSC	cb99fb14-641c-4fb3-bf1d-17efb8cd982a	e5a9fe30-e292-47dc-8ef5-565894b02a62	primary_tumor	0f1eec01-b772-47f6-8a14-0f651fc2f84e	TCGA-BA-5149-01A-01D-1509-02	51	224312358	7668300	6110423
h578	s14981	13722.58cfa831e4b0c9d6adf6c61a	191ddc1e-8f93-4ae7-b847-1b139946660a	TCGA-STAD	e0e35051-fbb4-4389-aedb-87bde84d21ad	6b64b4a0-edc8-4dc3-b527-d320ded81351	primary_tumor	a01b1633-2a30-4379-80ac-72799c14b5c7	TCGA-CG-4305-01A-01D-1154-02	51	206618865	4323643	3363382
h579	.	.	1923956a-8851-407f-b82c-bfee9c636349	TCGA-THCA	d3e75fb4-fb7c-4ebf-9c75-2be9ffd9f52d	5794f6d9-d370-4d3a-9bf9-615e73ddf9af	blood_derived_normal	7c9b4de3-1d90-4774-8bad-ffdf81b4bc58	TCGA-EM-A2OY-10A-01D-A85T-36	151	415763035	305	248
h580	s14416_s14761	13722.58cfa831e4b0c9d6adf6c648_13722.58cfa831e4b0c9d6adf6c64a	19292977-6a39-4214-ab5b-b8ab7bdeec6a	TCGA-STAD	2f1b96b2-7031-4f7d-9490-14728d320f3e	2775f741-265c-4b56-9d75-af665ccbfc8a	blood_derived_normal	45323803-2e2e-4a6f-b8c7-1d74c29e9c84	TCGA-CG-4466-10A-01D-1154-02	51	85166553	814110	543027
h581	.	.	193d719d-0e09-4883-9ae0-d2c37cdafc80	TCGA-LUAD	6d96a298-be5a-4e14-afe8-ca4b6ca298d6	70469e54-c128-4d9b-84fb-dc9d7fe3b7cf	blood_derived_normal	49a7ac44-c6ee-4ef8-b2e6-8628f205e269	TCGA-44-8117-10A-01D-A46H-10	150	4.41181e+08	158387	158379
h582	s2927	13722.58cfa832e4b0c9d6adf6cf66	1953862e-5a54-430d-9143-8a02f83992cc	TCGA-BLCA	2e85c30c-c4c4-4096-9eef-4eb2c7d991a3	fa1b5772-8254-49ba-a385-af8c9ac7fa4f	solid_tissue_normal	478c5567-e4f7-4155-a9dc-6b0b135a1758	TCGA-GD-A3OQ-11A-21D-A221-26	51	143516863	1746644	1269771
h583	s14677	13722.58cfa82ee4b0c9d6adf6ad3f	195b6df9-ad45-4144-ba5d-a78fea0fa1fd	TCGA-STAD	60879669-96c2-4710-82e0-0ae9d0e5b242	3c4b847f-d8e6-4b2f-8856-5c440f040aaf	blood_derived_normal	2c5cc2c4-1c45-478b-9575-8e0206bb7de3	TCGA-BR-8373-10A-01D-2341-08	151	4.20584e+08	290	241
h584	s15777	13722.58cfa831e4b0c9d6adf6c818	195d935e-cd10-4468-b3b9-3b996cc130c1	TCGA-HNSC	fcf0dc48-b889-4593-a15b-aa715aae7bf5	86696ae2-b67d-43b3-929b-c4bab7417852	blood_derived_normal	4291c3f6-447e-482f-adb3-304d59f87f82	TCGA-CV-6948-10A-01D-1911-02	51	289703736	14380735	11794103
h585	.	.	196bf104-72f3-4ed0-ba5f-fee811a0ad0c	TCGA-LUAD	b36b7567-30d3-4d0c-84c4-b203986e0fdb	657cb9df-3597-459a-991a-2dda352e08ae	primary_tumor	fdef0a67-fe9e-49c1-a807-03481a221d72	TCGA-55-8301-01A-11D-A46H-10	150	983283283	147236	147216
h586	s8349	13722.58cfa831e4b0c9d6adf6c90a	196e293c-c69f-4833-97b1-6dce141ebb57	TCGA-LGG	5af8ada5-86b5-4832-8a8e-e975ecca5515	9e0e239f-ced4-4cf3-bf3c-5ec8224d760b	primary_tumor	7732e26c-3b82-4d03-a331-82d8088ceb44	TCGA-DU-5849-01A-11D-1703-02	51	318141313	106081375	88942979
h587	s12224	13722.58cfa82ee4b0c9d6adf6aeee	197b9513-5d48-4efe-8137-2b673b8363a2	TCGA-THCA	e70feafd-1390-4f4c-a635-da65c1a7daeb	76a6f76d-f33e-4b4a-b0ee-fb863345f194	primary_tumor	473fe833-fcc6-485e-93d2-95e662c3ef53	TCGA-FE-A233-01A-11D-A33C-08	101	1145315369	238768	238422
h588	s11323	13722.58cfa82ee4b0c9d6adf6b00c	1988c177-fc56-478d-bf84-f45d7789a205	TCGA-LUAD	2cd8ea73-cb3f-4b17-9b97-fa12eb03b85b	6c6ff27d-c55f-4edf-a3c0-908fe56604f3	blood_derived_normal	f193ea02-8fb1-460d-902b-5a1ee31a4ead	TCGA-55-8299-10B-01D-2323-08	101	8.13816e+08	7589	7350
h589	s272	13722.58cfa832e4b0c9d6adf6d44e	198dc913-f989-49c3-95fa-b186923a6a36	TCGA-UVM	9f57834a-4dc4-45ed-97de-ed4da9d0598d	75a06e1e-cf06-418c-bfb7-3b9147d19078	primary_tumor	376a6943-6fcc-406b-b543-4c0c385d2e22	TCGA-VD-A8KG-01A-11D-A40D-26	51	188559774	2971400	2255478
h590	s3627	13722.58cfa832e4b0c9d6adf6d07c	1990f6d6-7719-495a-9ea7-fbdb02566346	TCGA-PRAD	26eefaa1-1666-4ce1-8cf4-f6fabff81fd2	fa3db8b0-1bd6-4c58-918c-8086c383ad5c	blood_derived_normal	3579fc2e-0118-4ce3-a9c2-501c10ad2623	TCGA-HC-7213-10A-01D-2111-02	51	225730559	7672392	6208912
h591	s8015	13722.58cfa831e4b0c9d6adf6cd34	1995d24f-3b00-4e20-9843-3d1c0aecf02f	TCGA-SKCM	a9eb1022-ffd3-42de-a39d-2126fc7ec0ce	cc5637d5-960b-46f9-bedb-80773965d67e	blood_derived_normal	46412d85-4008-45c9-a031-b8bf1a8d56cc	TCGA-ER-A196-10A-01D-A190-02	51	228416899	4843663	3726673
h592	s6622	13722.58cfa82de4b0c9d6adf6a50c	19987027-8281-4509-827a-ac1d79cb47dc	TCGA-BRCA	f05d314c-5ec5-4e2a-b785-9a702716f111	9d39f2cf-84b5-45ba-8c40-0a42d8f303b7	primary_tumor	2da2b745-068d-408c-9163-3b3a78d4aaed	TCGA-E2-A156-01A-11D-A314-09	100	1036314569	737045	736765
h593	s10250	13722.58cfa82de4b0c9d6adf6a720	199ca739-72d2-4bc2-90f5-a77c9296526a	TCGA-LUSC	3d1f4059-2220-45b4-a4d2-b14f76cec96a	91a60807-2d0f-474e-b02f-18fea788b319	primary_tumor	a96eddfc-3afb-4bf8-a440-c91778113fbd	TCGA-60-2726-01A-01D-1522-08	101	1608780780	175228	174649
h594	.	.	19b89805-cdb0-4bfa-8996-1b167f278d79	TCGA-THCA	63b01b43-a68a-4046-89b0-736ba4d08504	b48d226e-610a-40dc-b62a-6db863a7366c	primary_tumor	f3d8c997-f3c5-4edd-810b-265320ee450f	TCGA-FK-A3SD-01A-11D-A85W-36	151	1.24518e+09	403	341
h595	s13954_s13962	.	19b8b185-01eb-4cd9-a51c-0d4d1f5b3e11	TCGA-GBM	6176621d-8534-4fba-a0e7-74a5a78245a9	2052e7ce-50ed-4889-acc1-567c9f8e2c91	blood_derived_normal	2ef2436e-61a2-4f90-bf16-606babecabb3	TCGA-14-1401-10A-01D-0703-09	100	5.82931e+08	34377	34220
h596	s1706	.	19baade9-f340-4877-8733-059d4b67fb0b	TCGA-ESCA	aac385c1-42f9-4d9e-b9bf-94ca13ebc5ae	7faa0ea4-dd78-4b0c-a47e-62a2a4e97c14	blood_derived_normal	028aacf0-76b0-49a8-a1e8-d1d8205dd9f0	TCGA-V5-A7RC-10A-01D-A403-09	151	4.51123e+08	20597	20560
h597	s7045_s7062	.	19bba6ad-f8b6-44a1-af17-96465d002a8b	TCGA-LAML	929de9a5-3224-4851-8ff0-8a92354c1f16	9069b85b-eeba-49c0-a624-65817cc0e915	primary_blood_derived_cancer_-_peripheral_blood	c2942501-aebc-4dc5-b31d-52d624f2f163	TCGA-AB-2969-03A-01D-0739-09	72	795723743	1076485	1075051
h598	s10080	13722.58cfa82ee4b0c9d6adf6adda	19e4aafe-fac8-4240-a13c-dfdbf748dcb7	TCGA-LUSC	9a874b64-d0d6-416e-97bc-e9071ed0b16b	23327c39-2e21-4604-9eba-15884ae356fc	primary_tumor	34881c6b-f59f-42c0-9f29-9c5c47262ae6	TCGA-18-3415-01A-01D-A320-08	101	1.2672e+09	269297	269120
h599	.	.	19faebc4-9bbd-43d9-8e2a-67819fc3f825	TCGA-THCA	fe28f76e-7ead-4d29-8c53-a576ae6021f7	d63b0ef4-414a-486d-ac9b-12fb2d260e27	blood_derived_normal	3ad527ec-6d9d-4a68-a7bf-b00c63333713	TCGA-EM-A3SU-10A-01D-A85U-36	151	5.47751e+08	3985	3937
h600	.	.	19fd0b55-598a-4a3e-8e57-c7ce590e3b61	TCGA-THCA	188013d3-cefe-4861-b115-c34db1cf3831	8dd8891a-89db-48cb-9b76-aaf3781d8034	blood_derived_normal	682221ec-bec0-41db-afe4-a966f4ca2dcf	TCGA-DJ-A3VI-10A-01D-A85Q-36	151	481450860	24658	24644
h601	.	.	19fe3a77-2910-4579-8340-b9c394a2995a	TCGA-LUAD	ea0b9461-0d4d-4ade-a255-1b03dd85e30e	485a7981-a812-4c8c-a288-4f5cd8a50607	primary_tumor	8f2b6096-2787-4d8a-8274-436a844628d2	TCGA-91-A4BC-01A-11D-A46I-10	150	1.04722e+09	164969	164954
h602	s12876	13722.58cfa82fe4b0c9d6adf6ba42	1a08dd11-6b63-4402-8b0d-a953f9e9acb9	TCGA-COAD	97f6c8d3-09a0-4128-8f10-41e736648a5f	73ee34e8-422d-4ab1-b0f0-da8a5a2dd9ab	primary_tumor	f8021a03-b35b-4e6c-b196-2948789afcf3	TCGA-AA-A01R-01A-21D-A079-02	51	183741660	26348784	23005895
h603	s219	13722.58cfa832e4b0c9d6adf6d4b7	1a0f1957-7e20-40d8-98dd-55f57d20d5c0	TCGA-UVM	e21d8018-8fe9-4c92-8b36-28d7d3f7df2b	e5c71f8c-4f74-402a-ac5e-f641892f8ba5	blood_derived_normal	7e133b8c-01b3-4758-96fc-aad8d49326ea	TCGA-V4-A9F3-10A-01D-A40E-26	51	142278706	1819136	1281057
h604	s1176	13722.58cfa831e4b0c9d6adf6c390	1a146e0d-d349-4e77-af21-3ed36752f4fd	TCGA-CESC	be8fa67d-c2d3-4fff-82fe-a46ba1fa8df0	337c81ca-c85e-4c54-9dd6-9f80043ce62f	blood_derived_normal	4e6a2ee8-6d74-495d-bce9-5d8f846262a5	TCGA-C5-A2LZ-10B-01D-A20X-26	51	180194773	3892610	3212683
h605	s1358	13722.58cfa831e4b0c9d6adf6c3d4	1a1f2fd0-3b05-45e4-8ce6-2d8a2326cc6c	TCGA-CESC	085df27c-9bc2-425a-9a49-547d692ea028	79c43439-bc01-4033-85fa-3191a79277c6	primary_tumor	0c08a31f-1414-42e3-986a-00baf9c926f8	TCGA-C5-A3HF-01A-11D-A20X-26	51	153632609	2424282	1958335
h606	s16422	13722.58cfa832e4b0c9d6adf6d26a	1a27ad65-43ae-4540-927e-da1cbf49d42d	TCGA-KICH	03f3dd32-e1d1-485b-a968-3f55798f4d46	7413ddde-761f-43eb-82fe-ec2a63f963d0	solid_tissue_normal	5d6a5ba0-8213-4f89-85e0-021e4b4cc894	TCGA-KL-8326-11A-01D-2310-10	101	655333694	223754	223567
h607	s7355	13722.58cfa832e4b0c9d6adf6ce3c	1a29dce4-1ac1-448f-823f-cc55a229078e	TCGA-SKCM	b85b14d7-3b5a-4800-af12-622ec03b9fe5	d3ebc18d-e94b-4991-abb0-5324b67cd8ce	metastatic	e3e60482-506a-4226-a44d-dd0062514cd1	TCGA-ER-A19T-06A-11D-A18Z-02	51	175179720	2789159	2099140
h608	s6908	13722.58cfa83ce4b0c9d6adf730cb	1a3f078a-e147-4a49-bf65-c73baec807d4	TCGA-BRCA	0bc5744c-5fa3-45bb-87d0-70a02068b392	3f104cf7-8de8-4e77-8baa-bad1bbb493ac	primary_tumor	ec4d4cbc-d5d1-418d-a292-cad9576624fd	TCGA-BH-A0DG-01A-21D-A12Q-09	100	917378226	347923	347811
h609	s12629	13722.58cfa831e4b0c9d6adf6c4a6	1a4be31b-f06f-4a11-a142-f0337b076be8	TCGA-THCA	8877b479-b62a-4794-b71e-418de96dff23	c6d64d80-c8aa-494a-8c0e-8640beebdfc9	primary_tumor	d54fca2a-0b8e-4a33-8b52-3fbf0e47d799	TCGA-BJ-A0ZJ-01A-11D-A10R-02	51	101777436	1015114	718613
h610	.	.	1a4ececb-12cb-4e1c-83d3-ce42b771cf2e	TCGA-LUAD	7a111b4f-46e9-4e34-8024-0b9fdc5cbcd8	b574f6d5-8cd6-4e23-92ac-2a2b64eded38	primary_tumor	188354ee-420b-4822-aa33-ea890ccd74ba	TCGA-MP-A4TH-01A-31D-A46J-10	150	9.96463e+08	993167	993160
h611	s15251	13722.58cfa831e4b0c9d6adf6c7fb	1a559f10-9a05-4368-93c6-95cd2d110364	TCGA-STAD	a28e57e2-9071-4558-856a-162f7a837380	ddcea84e-3135-445c-ba0d-62f686463797	primary_tumor	737041ea-9798-4d2e-9c0b-371f533e058f	TCGA-D7-6526-01A-11D-1798-02	51	231035252	5395276	4358215
h612	s12214	13722.58cfa82ee4b0c9d6adf6ab93	1a6849ae-2c26-49ef-9084-9b4e306fc5e2	TCGA-THCA	934a58af-0ffc-487e-9e95-fa7643b7d5cb	34dee671-dbaa-4d57-beff-4caebe8b0479	blood_derived_normal	180bbc51-bde0-4489-ad9d-ec66b632839b	TCGA-EL-A3CX-10A-01D-A19M-08	101	586274998	32895	32706
h613	s11329	13722.58cfa82ee4b0c9d6adf6afa6	1a848871-f560-4ef1-a6d9-1262e1455db8	TCGA-LUAD	44dec838-b653-42a7-a58b-a1fd232cd68c	fce6e4cc-207c-4b2c-8387-6166d47565bb	blood_derived_normal	6214fc0c-5b64-4611-b8f3-213a879615e7	TCGA-05-4422-10A-01D-1203-02	51	177765845	6861052	6109880
h614	s17726_s17391	13722.58cfa82fe4b0c9d6adf6b56e	1a87f1c7-c806-410f-a8e0-1e5af2d7caf9	TCGA-OV	7fd6ab8a-201e-431d-a886-6ab553b6ca36	f2a14f3d-6181-48d6-8f44-48b36ab1f246	recurrent_tumor	487c7f3a-dbfa-471d-bdd8-6f234ab67852	TCGA-29-1707-02A-01D-0926-12	100	2.83155e+08	567608	567364
h615	s1998	13722.58cfa830e4b0c9d6adf6bd3c	1a9eccc7-bce4-4203-9d10-bc2e89d4d8ad	TCGA-READ	ded3feb2-1079-4520-a7ca-f5b5fc73d7c5	d5b6919d-5654-486f-95b0-d89cb1893614	primary_tumor	8b81aa70-5b77-4be9-8438-ae0928339e21	TCGA-AG-3892-01A-01D-1115-02	50	130919656	10138711	8530214
h616	s11989	13722.58cfa830e4b0c9d6adf6be7c	1aacb6d5-21ef-45a0-9d24-8a75fc96a869	TCGA-THCA	4cccc34b-daf6-41ca-9bf8-f1614525eac9	0f717e35-9dd7-4f18-9061-0984256642ec	blood_derived_normal	33745454-c21e-44d6-b119-87b31bfb1977	TCGA-BJ-A3PU-10A-01D-A221-26	51	162375540	1859598	1283371
h617	.	.	1ab4f9ca-0f86-43d0-b73c-fb04f17205cb	TCGA-THCA	541406fa-4443-4094-a303-43913d96f016	011c5f57-fa08-46bd-9e48-88c51b118c2d	primary_tumor	5b36bc29-b876-440e-a230-6ffff366d442	TCGA-IM-A41Y-01A-11D-A85W-36	151	1.5242e+09	529	506
h618	s236	13722.58cfa832e4b0c9d6adf6d49c	1ab54921-3b57-4952-8207-398b7248836a	TCGA-UVM	4b9fd822-17aa-4a22-8e17-175a72931d5d	ad550f5e-1469-4a09-9cda-3f069b1ae258	primary_tumor	1837571e-8d54-4ba2-a9fb-b7160bfd38bb	TCGA-V4-A9F4-01A-11D-A40D-26	51	182022857	3748499	2814763
h619	s4991	13722.58cfa830e4b0c9d6adf6bb0a	1ab91e95-2fa2-4ec0-a439-1e7785f5e930	TCGA-UCEC	39609d3c-f5d3-4bc4-b356-1403c6dd1cb5	836bd487-091b-4728-bcd7-8065e5b76465	primary_tumor	fbe6a365-a19a-42f1-9198-63549f77cd9b	TCGA-A5-A0R6-01A-11D-A101-02	51	105391487	822181	565716
h620	s15750	13722.58cfa830e4b0c9d6adf6c1e0	1ad091eb-912b-4e6a-ae1a-c4f529257291	TCGA-HNSC	a55fb87d-f606-48a5-82f5-09eacbacf41b	18b31768-284f-4b52-9bed-d0ace9b8d4fe	blood_derived_normal	5b6dc28d-f368-4a15-8cae-781081317ab9	TCGA-BA-5151-10A-01D-1431-02	51	156521975	1885615	1381379
h621	s11121	.	1ad6cf05-58e0-4656-8299-d78b5852db7d	TCGA-LUAD	6144d666-8f77-4efe-95f1-f9e5c4e5e056	007783b3-a1b5-4e9b-8add-6d01fefb5697	primary_tumor	6ba525c0-ac7c-4a97-b9ed-1d60d53afd0c	TCGA-44-6145-01A-11D-1751-02	44	202384786	8401348	5497671
h622	.	.	1ad6fab0-2760-4e10-a610-b3b04eaf99b0	TCGA-THCA	8a476795-0e05-4da6-bbe1-ff7304da1b39	ef77ee63-3605-4fdb-b0fa-a1077aa771b9	primary_tumor	a164a6a7-431f-4778-9fba-a71f03f708f3	TCGA-EL-A3T2-01A-11D-A85S-36	151	1.19395e+09	562	529
h623	s7326	13722.58cfa831e4b0c9d6adf6ca67	1ae92f0e-c4d1-4add-af27-667636aa82be	TCGA-SKCM	fed23055-1600-4128-8d73-e1aa902a9d1d	93bebc8e-9072-407b-ae4f-e763b7193f5c	blood_derived_normal	f7e5b9a6-e556-4da7-ac55-b0312c05df0f	TCGA-D9-A148-10A-01D-A18Z-02	51	148849237	2190452	1550941
h624	s13393	13722.58cfa831e4b0c9d6adf6c510	1aecbea9-db4e-4c27-adbd-af96a29d0241	TCGA-COAD	2db3c23d-c591-4ea0-b0a8-ed9c4343c80e	38bb4c4a-4414-411e-b94b-6a1044286106	blood_derived_normal	0a96870c-4bc0-477c-b3f0-248d15a3d17e	TCGA-CK-4951-10A-01D-1405-02	51	123876431	10480775	9214696
h625	s1711	.	1afecd47-bf66-4d68-9a0c-0ac39614f650	TCGA-ESCA	dc4062d7-1c81-4b19-aabd-8307a0df5029	e4046766-e08c-4f74-8528-ef45ce597c73	blood_derived_normal	b8f11b6f-eb01-4f1c-910e-3b713b5c0aa5	TCGA-L7-A6VZ-10A-01D-A33H-09	151	859852810	242548	242499
h626	.	.	1b04de48-25e6-46b4-b0a5-78e351953427	TCGA-THCA	f7f6e9f4-1aa8-48a0-bea9-efaa9379f6f6	851b3d3d-bed1-4865-8163-f39a6caf0710	primary_tumor	e7c45858-6f7c-41fa-bf2a-725613c2b631	TCGA-FY-A3NM-01A-11D-A85W-36	151	1076111002	496	317
h627	s10903	13722.58cfa82fe4b0c9d6adf6b8a7	1b15a4d4-b62c-43bc-9eaa-99bfa2ef3555	TCGA-LUAD	6144d666-8f77-4efe-95f1-f9e5c4e5e056	420fd4eb-e667-4f53-811c-b128d261acf8	solid_tissue_normal	5856eed8-2d53-48f8-b43d-a5523422b632	TCGA-44-6145-11A-01D-1751-02	51	167382601	3152827	2433667
h628	s16491	13722.58cfa832e4b0c9d6adf6d2f7	1b15b61a-8330-4215-8ce2-d2e1cc2d2536	TCGA-KICH	455fd7d4-5ff4-423f-83ce-4630aef89bb7	63beb494-e581-44e7-800b-5f0fc1edd6af	solid_tissue_normal	7a9405f5-81bf-4879-abfe-2688b8f3ca93	TCGA-KN-8428-11A-01D-2311-10	101	6.39252e+08	403009	402975
h629	s3598	13722.58cfa831e4b0c9d6adf6cd06	1b4b1f7b-4345-42b8-bc5b-87b1d56fed64	TCGA-PRAD	6755c231-355f-4cc3-85f1-6306c7f5d44b	d0873929-eac8-42e2-af6f-df3cb9ce698c	primary_tumor	0a4fa030-2417-4f6f-8b86-5036fca48f1e	TCGA-EJ-5496-01A-01D-1572-02	51	264392115	5961846	4023456
h630	s14744	13722.58cfa830e4b0c9d6adf6bf6a	1b626172-3781-4dd1-a4f2-e468f72b878e	TCGA-STAD	27988b3e-cde1-4f4b-82a1-6d8ad08db8e9	76144f2f-2498-430d-b33c-f000394c427e	primary_tumor	460de564-5aab-46b0-8174-36af18d2df4c	TCGA-BR-6452-01A-12D-1798-02	51	123467943	813864	491717
h631	s13028	13722.58cfa82fe4b0c9d6adf6b9e0	1b62f5fe-5d25-49de-834c-8ccb1b3ef1a4	TCGA-COAD	33e989b9-fac4-47d8-b429-269044ac772a	56dd63cb-cf0a-48c3-bccc-c5094f8d8ac0	primary_tumor	93ff786e-0165-4b02-8d27-806d422e93fc	TCGA-AA-3977-01A-01D-1024-10	101	1.06188e+09	582312	582234
h632	s9164	13722.58cfa830e4b0c9d6adf6bed5	1b65423e-5529-4805-91dc-9f90cddeed3d	TCGA-KIRC	9ecdde9c-2179-4830-bd10-c4fa40f26066	98d425be-4d70-4260-8c4f-b0eb89e0e4a6	primary_tumor	db4592fb-13c2-4d61-9dc3-a5d43def8d4b	TCGA-BP-4756-01A-01D-2097-10	101	1107672795	620804	620557
h633	s7993	13722.58cfa82ee4b0c9d6adf6ac5a	1b65b9d3-4219-4d7a-8846-c399b6c94069	TCGA-SKCM	b6691e3c-ee3f-49a2-8bd4-2086413e5d8d	018cf360-90d7-4695-bb9e-ea22d4bf8eda	metastatic	978ae91e-6ebe-4efa-97ff-cfad511ae7b3	TCGA-DA-A3F8-06A-11D-A20D-08	101	9.55622e+08	6911	6623
h634	s13683	13722.58cfa830e4b0c9d6adf6bad4	1b7e8d9e-6bc4-4973-bb88-4c483b44ac0d	TCGA-COAD	0cb0dac8-4ce2-444a-b1ae-1550e065b4d9	8816f14d-9fbb-4033-9ca4-6ca0db66161a	primary_tumor	d13f4522-90dc-41c8-a274-fbd9c0cd2e60	TCGA-AA-A01V-01A-23D-A079-02	51	180373235	15284957	12869153
h635	s11211	13722.58cfa82de4b0c9d6adf6a716	1b82d703-ebbe-4da2-babf-67ebc5964588	TCGA-LUAD	bf15f7ad-9d92-473b-91d1-f24aa373ab97	e5680906-f59e-41e1-b50f-fd94eb06e7de	blood_derived_normal	ffd01953-5b92-4e5d-a316-a1360eba0889	TCGA-44-2659-10A-01D-1931-08	101	547485338	287339	287221
h636	s17532_s17344	13722.58cfa82fe4b0c9d6adf6b526	1b8775e5-3c4f-4f49-be2c-b9056b041b51	TCGA-OV	8e7f1c74-7cb3-43c0-b07c-bf69b780053f	dd70bba5-42d5-4cf8-8360-16b6de2cebf2	blood_derived_normal	44e31e9c-8b32-49ef-9e61-40dcd55b5c49	TCGA-29-1704-10A-01D-0926-12	100	3.23854e+08	512624	512473
h637	s2874	13722.58cfa831e4b0c9d6adf6c4ac	1b8f34ee-c779-4958-829b-a47c439c6bab	TCGA-BLCA	b8a8d2fc-421b-4393-8d5a-946cf72cb496	8cf68bb1-5966-40cd-a038-e9e91e608766	primary_tumor	463978f0-d37a-4035-9d1c-8c0e7b0f721c	TCGA-CF-A3MH-01A-11D-A210-26	51	255057504	8866538	7223616
h638	s18017	.	1b96d7d6-3130-4e16-be5a-74d485b08fd9	TCGA-OV	ee0a4a13-613e-4c5d-96c3-8083a013702d	5495f287-c30d-4770-b073-5abe03ed4fff	blood_derived_normal	25b82ac7-6882-4187-a7a7-a195e42b0b63	TCGA-13-0890-10A-01D-0447-09	75	674358069	67132	66147
h639	.	.	1bb18560-58cf-4128-b854-b6e58b55a836	TCGA-THCA	edb90376-0ef9-47dd-be6f-a6e8a0380a9c	b8083af5-8226-4028-91c1-eb9372da0c0e	blood_derived_normal	40bce643-2fdd-46c1-959c-8e25d147cdc2	TCGA-DJ-A2PQ-10A-01D-A85G-36	151	5.7018e+08	366	341
h640	s11123	13722.58cfa82fe4b0c9d6adf6b72e	1bb40cf5-e178-4278-b986-8ed06dd40732	TCGA-LUAD	9ee20c0d-a1c3-47f3-abda-131b3f190f52	33b96fad-daf0-4e90-834c-4bbe9f2fd129	blood_derived_normal	0c850234-0109-4ab4-b0b5-7e7e976baffc	TCGA-50-5045-10A-01D-1623-02	51	91636162	814235	550851
h641	s9736	13722.58cfa831e4b0c9d6adf6c416	1bc1f53a-6b8d-4a18-8e05-3a834e6f909a	TCGA-KIRC	3e976301-4042-4ac0-8f01-ef2f1a8161a6	da8b5b7f-250c-4f7c-92a3-4658f9f729b8	solid_tissue_normal	31936f1c-86b8-489f-883d-2dc8c9824f57	TCGA-CJ-4639-11A-01D-2095-10	101	527007917	661097	660964
h642	s8124	13722.58cfa82ee4b0c9d6adf6abd0	1bc31ec7-9bda-42e7-ab9d-03a3ae463f34	TCGA-LGG	5a3edeb6-133e-4116-9f80-2485bd70754d	06d89076-34d4-496d-a412-f8c3b46a3a4b	primary_tumor	33b54500-b50b-4368-8406-71015c43b929	TCGA-TQ-A7RV-01A-21D-A34A-08	151	8.03815e+08	989	935
h643	.	.	1bcfec2c-3a18-4d89-aac2-3a9bfcdeb1db	TCGA-THCA	c042a639-63c6-471b-a7c5-3fb4e12c4d12	14c89f9b-f35f-4410-bf1e-cb91091ec7d0	primary_tumor	820fb418-2c44-4f1b-b6b9-160f319d57da	TCGA-DJ-A3VG-01A-11D-A85Q-36	151	1265943204	238	209
h644	s14057_s13952	.	1bd09c3b-01e3-48b7-89d0-05352b6797ff	TCGA-GBM	3258cb3b-f63b-463c-b2e4-d638149157c5	2de505d9-5baf-43c5-a541-496a6be40fae	blood_derived_normal	0c700657-b0b8-4361-9f89-b89a6c7b262d	TCGA-06-0145-10A-01D-0507-08	101	1191440350	712816	711153
h645	s9162	13722.58cfa830e4b0c9d6adf6bf02	1c08a070-a53d-42ef-b5b0-c0285e46673a	TCGA-KIRC	1e417b93-837d-4110-9090-239eb82c3e20	8cd2bbcd-3ce9-4b57-99da-895b82300af8	primary_tumor	aad8c8d6-d828-4aac-9cfb-cee893e36850	TCGA-BP-4968-01A-01D-2100-10	101	544191705	490662	490611
h646	s2171	13722.58cfa830e4b0c9d6adf6bdf5	1c216081-2244-4c23-9c21-0b626bfdd3f9	TCGA-READ	74543fa4-ce73-46e4-9c59-224e8242b4a2	c481abbb-21eb-4393-ab8d-c27e3da1b8f7	primary_tumor	bc3c3340-5e36-4754-af22-f08ef550bd07	TCGA-AG-A01W-01A-21D-A079-02	50	73184081	4630237	4104555
h647	s2168	13722.58cfa830e4b0c9d6adf6be98	1c2d87f0-5b7d-4021-9373-8d8aa00a91a0	TCGA-READ	9af35239-ffb9-4d4f-889e-f743da271eef	c8b8ce61-200b-4fd8-b315-ca68823cfbcc	blood_derived_normal	08deacda-23df-416a-8235-e5342322d44f	TCGA-AG-3896-10A-01D-1115-02	50	148616532	14656824	12686952
h648	s12113	13722.58cfa831e4b0c9d6adf6cc78	1c2eb70c-9341-4593-b799-ee36129aa0b3	TCGA-THCA	762eddb5-1b47-4b79-b20a-1edfb07c0705	449b0789-b12b-43eb-ab63-960ca4b24122	blood_derived_normal	04ebb1b4-e7fc-4a7f-8159-0b763306e991	TCGA-EM-A1CV-10A-01D-A13U-02	51	166863912	2144241	1418016
h649	s1535	13722.58cfa832e4b0c9d6adf6d190	1c3c31c0-1916-4314-9df2-a84ca0fbf92d	TCGA-CESC	f24ed9c0-92bb-4003-86d2-42ab26617a05	d95e5389-dd55-4d55-ab01-6a770c66502f	primary_tumor	7bdb76aa-01ba-48a8-a58a-29b118b8118a	TCGA-IR-A3LH-01A-21D-A20X-26	51	164917357	2738116	2136037
h650	s2172	13722.58cfa830e4b0c9d6adf6bc1e	1c5ce350-a150-4454-9ced-6bd5c88c37d2	TCGA-READ	a91f7a8c-e0fe-403a-9ef0-f7679b2761cc	28b76abf-6a5f-4d3b-87fe-18ea7139dedf	primary_tumor	d295156a-3a31-4540-b295-0b620340e4db	TCGA-AG-A01Y-01A-41D-A079-02	50	72000430	4040235	3557417
h651	s12521	13722.58cfa831e4b0c9d6adf6ccde	1c5d1700-0ca5-481f-b91e-8e10757e068b	TCGA-THCA	762eddb5-1b47-4b79-b20a-1edfb07c0705	95d077b1-e4f3-48ea-84bc-f663fd438693	primary_tumor	dec98438-085f-40c3-8751-d50ba12c8584	TCGA-EM-A1CV-01A-11D-A13U-02	51	174678557	2196025	1488712
h652	s5493	13722.58cfa830e4b0c9d6adf6bded	1c60e610-eb7d-4364-b550-2b8a8632d6bc	TCGA-BRCA	f2bbfa9d-9a9d-4f46-9fde-378e4c44e2ad	1acae6e0-3100-4de8-a436-e15cdbe1322b	primary_tumor	92245807-8b1b-4e96-8567-6cfe5e70ade4	TCGA-BH-A0DK-01A-21D-A060-02	51	163694791	3768252	3220124
h653	s4620	13722.58cfa831e4b0c9d6adf6cd7a	1c6ac783-9a80-4e5a-a972-8bfbd5823b84	TCGA-UCEC	ebc25a41-becb-4395-ae33-483a304b07d8	06be0e15-e48e-4243-ad8d-86cca9da68f9	primary_tumor	c8e60958-98d8-4ee6-baa1-deeeecff141f	TCGA-EY-A1GC-01A-11D-A13I-02	51	211035116	8400851	7655489
h654	.	.	1c72b476-d2ed-4a2b-ab36-fa3c35187a67	TCGA-THCA	b597023c-ff84-44cc-bfcc-8bee64ca4cff	47fd7219-81a8-4b04-9943-df38e1772b92	blood_derived_normal	9d77147b-6d91-4547-9738-801350843b84	TCGA-DJ-A2QB-10A-01D-A85Q-36	151	5.40011e+08	1930	1922
h655	.	.	1c797505-5fd7-4af2-ba44-2241b8249daa	TCGA-LUAD	e16ca88f-488b-40f0-9169-e5a62482a2ff	a0a486e0-a85c-415a-b7c0-399d6b2e6e99	primary_tumor	e93df4f6-b66e-42a2-b20d-c60b6e550b9d	TCGA-44-2666-01B-02D-A46W-08	151	410579364	25337	25290
h656	s12083	13722.58cfa82ee4b0c9d6adf6aa6e	1c7b5cbe-9d65-46e7-910b-4d8aaa207bb1	TCGA-THCA	a00da907-e527-45f9-9afb-2fad2c7b0940	33167ed2-2095-4ada-a7e6-246a3e312ed9	blood_derived_normal	a78604a5-9aa0-4d49-b007-24c54f34ea21	TCGA-DJ-A2Q2-10A-01D-A19M-08	101	612082518	3590	3406
h657	s6122	13722.58cfa830e4b0c9d6adf6becb	1c822d79-826d-4fb4-ac98-7c571011d729	TCGA-BRCA	d5d8e76e-2f2a-49bc-ba0a-d51283611b16	6f0c9cae-2a0f-4512-9b36-e94917cf2561	blood_derived_normal	5159552d-2bc4-4c78-a5fd-3b34084c6a4e	TCGA-AO-A0JL-10A-01D-A060-02	51	217782205	6077920	5096439
h658	s10979	.	1ca4064b-1f05-4519-962e-a5a5edd29ec8	TCGA-LUAD	673493f6-975c-49e8-934c-001e9a0fff90	8f6b7ec8-1e40-4851-a570-97cfbdc0b990	blood_derived_normal	6843db6e-8f8c-459f-9ba7-bb4575c68198	TCGA-67-3772-10A-01D-0969-08	80	815318682	1.45314e+06	623083
h659	s12858	13722.58cfa82fe4b0c9d6adf6b8b6	1ca40eb6-4c28-4839-a67d-e2b085e15e4f	TCGA-COAD	b54865b6-824e-4163-b759-21a6eacc98ce	a1fcb039-9fd7-4582-b99a-e4d302cbc6f6	blood_derived_normal	95872778-01c0-48c8-8986-605cb8bc5b40	TCGA-A6-6781-10A-01D-1924-10	101	5.9073e+08	233670	233539
h660	s3425	13722.58cfa831e4b0c9d6adf6c467	1cb0ff32-bed2-49bb-8e41-a7b9dfc2c41f	TCGA-PRAD	721e76d0-4b1d-4e78-adb8-1344b8030062	6d8ce214-3a06-4f7c-858b-709a40ebbe25	primary_tumor	fc06702a-2c27-42fd-a925-d0db20c358e7	TCGA-CH-5751-01A-11D-1572-02	51	233412906	3811342	2903525
h661	.	.	1cc31281-cb6b-4298-b9cc-335bfd02c9cf	TCGA-THCA	3597af5e-65ff-40a7-95fc-dacc26cbca14	b4215b1f-3918-43d6-8862-380c35f891ec	primary_tumor	d66c44d7-ba0e-4a2e-916d-5d08d34d5ec2	TCGA-DJ-A1QM-01A-11D-A85G-36	151	1.1069e+09	342	170
h662	.	.	1cc6f636-eeb4-4dfa-97ce-acc68b4a3966	TCGA-THCA	2ae6a00c-bc6e-42fe-a0cb-40339d5fdc73	9a9ecd8f-1158-499b-91a7-23393ed09cc5	blood_derived_normal	37216cfb-e0a8-4ef9-a28a-4a323886468e	TCGA-J8-A4HY-10A-01D-A85X-36	151	511992999	303	290
h663	s6610	13722.58cfa83ce4b0c9d6adf72edb	1ce100f6-3042-4f78-9866-758ddf5453c5	TCGA-BRCA	d9dc3b59-613d-469e-8b4f-6c5a557eb26a	549f03a5-3f91-4975-9eeb-aa062264a602	primary_tumor	0448206f-3ade-4087-b1a9-4fb2d14e1367	TCGA-EW-A3U0-01A-11D-A228-09	100	9.42755e+08	241004	240906
h664	s2163	13722.58cfa830e4b0c9d6adf6c066	1cf9da75-02de-4bb4-acb6-c5149aacbd5c	TCGA-READ	065b26fc-6827-44d5-83d8-1100c63fcda6	d6b7e2f3-01ad-4e77-87bb-9cbaef03a5fb	primary_tumor	339e9078-1166-45f6-a6bd-a2818b8918a1	TCGA-AG-3894-01A-01D-1115-02	50	154924349	17538002	15331018
h665	.	.	1d0020ee-3f56-4eca-8adf-d273da008615	TCGA-THCA	6435ea21-7214-40c5-9ccb-a1f22685a728	5187a6c7-c87f-4198-bc78-9c95586c2575	primary_tumor	597f2024-610d-44b1-94ea-901213fe25b5	TCGA-EL-A3T3-01A-11D-A85S-36	151	1.25591e+09	720	579
h666	s9299	13722.58cfa82de4b0c9d6adf6a790	1d05b04d-7671-4d3b-beec-b00a423cd611	TCGA-KIRC	9f5c0a43-d222-484a-9249-d288387dd7a1	ceaf58bb-fcad-4411-84b9-8af7b8bdd7a1	solid_tissue_normal	221f3906-71b2-4ef3-981f-0afdc393363d	TCGA-BP-5010-11A-01D-2048-08	101	9.49765e+08	20048189	20048086
h667	s16988	13722.58cfa832e4b0c9d6adf6ce6c	1d08e8a7-a901-4eba-a6bc-5dabdd955dc8	TCGA-LIHC	39eb1db0-2722-4af4-8254-d0e10256c64d	2f38c711-639f-4611-9076-dc99a1db8239	primary_tumor	1127b561-ea40-4d5e-95df-daa0a5ebc1e4	TCGA-G3-A3CK-01A-11D-A20W-10	101	1202010869	584830	584604
h668	s13039	13722.58cfa831e4b0c9d6adf6c474	1d1b63a3-1229-47d4-a516-dd5fc487a80e	TCGA-COAD	268c01b3-d2ce-44c0-a2fe-ea846a1253cc	b424f6a7-2d2a-4dab-832d-3288feeff3c7	blood_derived_normal	73fa41a5-cd47-4c3e-b57f-3c40e57ecfa3	TCGA-CA-6717-10A-01D-1835-10	101	6.22913e+08	460890	460644
h669	.	.	1d1ddec6-74fd-4def-8245-1bdbfd97b1e7	TCGA-LUAD	daf0e08e-1738-43f8-874a-b37d79cbe3a7	eb96c6f9-e24f-4eac-8adf-944f1a59aac2	blood_derived_normal	fc76094f-98cb-457f-8110-1a4da5112b6b	TCGA-78-7536-10A-01D-A46I-10	150	415371666	75534	75475
h670	s16049	13722.58cfa831e4b0c9d6adf6c942	1d2aac03-1288-4672-80a2-d48e4b4c84e6	TCGA-HNSC	5e25ab76-a8ab-4779-aa03-8de658f18da1	2e9cdad5-53ec-4b5e-8a1e-4f8abee04149	blood_derived_normal	16906f53-ccd9-4d19-8dbf-8dd6a59d392f	TCGA-CV-7247-10A-01D-2317-26	51	214979845	6266410	5143824
h671	.	.	1d2da50d-ec88-465b-bd66-c8ad4089d26e	TCGA-THCA	667eb7f6-1d36-49bb-9d7b-c9d167b64619	5f75f169-6835-4b42-af77-ab64cbfb5ef3	primary_tumor	67aa05e9-5606-4f06-b586-29b768cfca8d	TCGA-EM-A2CU-01A-12D-A85T-36	151	1148572866	364	345
h672	s7510	13722.58cfa831e4b0c9d6adf6cb3c	1d30da5c-f253-45a9-a22e-5391d37059b9	TCGA-SKCM	06f09d1c-ba44-4cf9-a518-762d241a30db	afd87e85-3310-41e5-8f66-9429cbd6dbcd	blood_derived_normal	e4f81123-781a-407a-b922-c6ce48cff9ec	TCGA-EE-A2GP-10A-01D-A190-02	51	235202445	7246354	5992832
h673	s12237	13722.58cfa830e4b0c9d6adf6be84	1d368796-63bc-4be4-a371-352242d64147	TCGA-THCA	2501ee46-8d38-448b-8765-e9c9706cbbe8	c92fc4e3-7a96-4000-a969-aa894ca58a33	primary_tumor	b3edf2bc-5e8f-435a-ada1-f292722edd9c	TCGA-BJ-A191-01A-11D-A13U-02	51	157479512	1803911	1247224
h674	s15301	13722.58cfa830e4b0c9d6adf6bf60	1d4fc92e-0b73-460e-9270-1c742148fb79	TCGA-STAD	bec83dff-2bba-4467-92aa-5dc3db9e0eaf	81c87c27-47c7-4dc7-bf92-e0037433df30	primary_tumor	93f60fa6-0d34-441e-8f61-80306e10d046	TCGA-BR-4357-01A-01D-1154-02	51	292873317	8668275	6931815
h675	s14883	13722.58cfa830e4b0c9d6adf6c2da	1d67604d-4ef9-4905-8330-b27c279ceabc	TCGA-STAD	a2a71cb0-9dbd-45cc-8867-da84500515e7	cfb7901b-e4e1-42fe-802d-dcd34f8c4912	primary_tumor	b27fac46-97c3-4262-b8cb-6e15aa75483a	TCGA-BR-4370-01A-01D-1154-02	51	162939677	2570350	1984703
h676	s15252	13722.58cfa831e4b0c9d6adf6cca2	1d6e4e1f-52b0-46ca-9509-0cad6218527b	TCGA-STAD	2d291fa3-f0fd-4bc1-91a6-783863714190	400fed84-fe61-4f7a-9dcc-6c32131106cd	primary_tumor	abd8cb7c-0fec-4d00-950d-5a190a0d75f4	TCGA-EQ-5647-01A-01D-1598-02	51	116354977	825672	502228
h677	.	.	1d736f4b-2011-426f-bac2-27c81f03ec26	TCGA-LUAD	e43a2b72-35c6-4466-9007-ce96caf77ea8	05c22d17-880e-46fd-811a-c9c6371eb03e	blood_derived_normal	b848c101-a80d-462f-b4c6-718db085a9cb	TCGA-55-A493-10A-01D-A46I-10	150	4.94e+08	68490	68487
h678	s256	13722.58cfa832e4b0c9d6adf6d45c	1d7506cd-2f40-4a3d-9c2e-1929ab5ac3f4	TCGA-UVM	b224e42d-8b6d-4578-963c-bf528b954900	2bf04db3-60e2-44fb-86f5-b0160b59af67	blood_derived_normal	395d9aa0-fd35-4688-86ed-f0dbbf7247eb	TCGA-VD-AA8P-10A-01D-A40E-26	51	274015554	15408886	12822865
h679	.	.	1da41be6-5bfd-4899-b26f-5e813191f76d	TCGA-THCA	d487536f-0521-4d42-9150-6a806ae00241	d9ec9029-be41-43d5-a134-6a0416b01ab7	primary_tumor	5dbd1053-9626-4257-b04c-71a11a51c90e	TCGA-DJ-A2PW-01A-11D-A85G-36	151	1.24216e+09	243	198
h680	.	.	1dad2791-5e3f-49dd-ac73-4397297751e8	TCGA-THCA	ca95a11c-b54c-409e-b9a0-da850945033d	efad8b07-b295-468f-a836-f94029aec777	primary_tumor	b37e5c41-2fd2-4ae6-a185-8881922d3ddd	TCGA-DJ-A13P-01A-11D-A85G-36	151	1.16162e+09	236	180
h681	s4399	13722.58cfa83ce4b0c9d6adf72f0f	1db2a4ba-0353-4ecf-9099-7a8d53334885	TCGA-UCEC	e56491af-718f-4ca1-b3cd-0e5b3154697b	7901f084-c220-4865-a034-da0144d63a28	primary_tumor	fd504153-3cf6-44b9-99d5-21961ebac188	TCGA-D1-A1NU-01A-11D-A34H-09	100	757257685	283662	283446
h682	.	.	1db5520c-235a-4b01-bf2d-8af61ab8874e	TCGA-THCA	63c20d30-3bc9-4dca-8a8d-09fdea41f288	aca8490b-3d15-404a-84c7-87aa76ea25ba	blood_derived_normal	168f4583-519d-41cf-b8a1-6c46adba9902	TCGA-J8-A42S-10A-01D-A85X-36	151	3.88812e+08	182	142
h683	s7687	13722.58cfa831e4b0c9d6adf6cc9e	1deec293-c9d6-4dcd-8aaf-e86b9d183fa3	TCGA-SKCM	bd2345ed-33b8-4010-8479-4d6c67e29561	ba0b86ce-0a55-4698-a73d-966f4d2c88b3	blood_derived_normal	595733a4-7b2b-4052-8a2e-66e910d9a28f	TCGA-EE-A2MH-10A-01D-A190-02	51	147219235	2037826	1555067
h684	s7834	13722.58cfa831e4b0c9d6adf6cab6	1df4d394-6b0b-4641-be76-1d278adce7d1	TCGA-SKCM	fed23055-1600-4128-8d73-e1aa902a9d1d	8f476ce5-ccce-4cf6-8374-69f447f17008	metastatic	63c72f1c-4a39-4e59-b615-1809b196a2c8	TCGA-D9-A148-06A-11D-A18Z-02	51	147148995	2772294	1961283
h685	s10081	13722.58cfa82ee4b0c9d6adf6ad4a	1dfcbaf5-1a35-4694-b7d6-b51a25c6236b	TCGA-LUSC	1ee543d5-b8c0-4f79-8373-6bb6319f2ee2	b6bde1f3-ae17-4e83-8e74-d4269e5af31e	solid_tissue_normal	f3e59c9d-a856-42e3-b45e-3d291fb66402	TCGA-66-2744-11A-01D-A320-08	101	8.48348e+08	106129	105737
h686	s7849	13722.58cfa831e4b0c9d6adf6cb9c	1dfd9b86-ed5a-409d-bb5c-b471bcaee68c	TCGA-SKCM	c8ba1856-d055-4dc6-a184-72763c76aae4	d9fb008d-2bd2-4f50-99d3-c4e0863a5ae0	blood_derived_normal	63b79ced-2594-4c16-9788-95bbf1f99d37	TCGA-EE-A29H-10A-01D-A190-02	51	133173681	1622789	1127927
h687	s3071	13722.58cfa82ee4b0c9d6adf6aade	1e03b712-3b2c-42e0-a6c2-1f75e60cf7f4	TCGA-BLCA	cb664eef-be6f-44ef-aa90-6f6da0e6440a	29d79b83-fa80-490e-a8a1-c51c9ad061fe	primary_tumor	b73523d7-f5a5-4140-8537-4df4d1ecf465	TCGA-BT-A3PJ-01A-21D-A21Z-08	149	1330567080	1057	967
h688	s12618	13722.58cfa82ee4b0c9d6adf6ad63	1e141d3b-4cb4-41db-9a6e-605708332b24	TCGA-THCA	f9ceffc0-d544-418d-b4a9-bd3c84e37026	b06b7493-f38a-493f-8b47-61e0fa4d111f	primary_tumor	2dd5eea1-42a1-4e8b-99ac-20399cc7e15c	TCGA-BJ-A0Z2-01A-11D-A10S-08	101	1.11714e+09	118833	33104
h689	s11592	13722.58cfa832e4b0c9d6adf6d5af	1e1e7ad1-c49a-4b63-a707-cf73dceab19f	TCGA-KIRP	e6e6a773-b155-45a9-989f-75c12ce1702a	9e93686e-d150-404a-bd88-1dd4d2999ed3	primary_tumor	2e8ad1cd-d5d5-4bb4-8bbd-e9bef45088da	TCGA-MH-A561-01A-11D-A26P-10	101	1163521609	501167	500959
h690	.	.	1e2225b4-1cef-4bc8-96b6-24420841e729	TCGA-THCA	e62adac4-803a-4d94-9ae0-7b1a49041799	454cc0d2-ce73-44f2-aeba-1f132ea0af57	blood_derived_normal	900ae7d2-b0c5-44bf-8074-1ac085887ebb	TCGA-DJ-A3VJ-10A-01D-A85Q-36	151	5.31225e+08	307	292
h691	s15912	13722.58cfa831e4b0c9d6adf6c876	1e22b956-5575-452f-8079-476ff6bff3c6	TCGA-HNSC	31243867-8e9f-46e9-a213-b83544eb8028	1737989d-8463-4761-b111-53e4fd396375	primary_tumor	07759cea-b923-4d20-96db-7952d50314c7	TCGA-D6-6826-01A-11D-1911-02	51	136586386	1133930	783161
h692	s15862	13722.58cfa82ee4b0c9d6adf6a7cf	1e36a5c2-b95d-447a-88d0-7356af5bb0fb	TCGA-HNSC	832316ee-08ab-412b-9e4d-8a57ff84bc11	54b7db2e-f0dd-469d-81bb-4e2a86ebea9d	primary_tumor	c121de15-78f7-4698-91bf-fd0485c466c2	TCGA-CR-7391-01A-11D-2334-08	101	6.48308e+08	124950	124847
h693	.	.	1e3e465b-5068-45f8-a9a7-1927f0df0fe6	TCGA-THCA	55e03ffc-f006-4ec8-8e5d-a738ff091f8a	1183bcb5-50a7-4cc0-a94c-732636b7ee7d	primary_tumor	e52022dd-168c-4c22-a230-1dfdf877c9df	TCGA-EM-A2OV-01A-11D-A85T-36	151	1.14968e+09	488	408
h694	.	.	1e4e18ba-8cbb-4573-ae5a-abd38201d932	TCGA-COAD	4f9775f2-b663-4daf-aa9e-50915cae9407	11fa2124-c42a-4108-b6fc-2aace43c35ef	solid_tissue_normal	44e666d4-29df-4214-85dd-ab73a47c24d9	TCGA-A6-3808-11A-01D-1167-02	51	96960198	9090938	7992345
h695	s12725	13722.58cfa82ee4b0c9d6adf6ab08	1e661e21-1425-4cab-a53d-ed6179b4eb57	TCGA-THCA	2501ee46-8d38-448b-8765-e9c9706cbbe8	88a3a560-fb2d-4e5e-b7b5-831cf7f9671c	blood_derived_normal	62c780b8-c3a9-4c61-a1bc-18a80c5ca48d	TCGA-BJ-A191-10A-01D-A13W-08	101	5.1689e+08	3042	2954
h696	s7659	13722.58cfa82ee4b0c9d6adf6a903	1e7f9390-ef3c-4f0b-a8c6-1094db5d4a6b	TCGA-SKCM	c061ae6c-7a02-47c3-aecd-a56487c01603	a0dabfdb-1fcf-47e3-b822-7e4b54d9b38e	blood_derived_normal	231598d2-a4cd-4a61-b98a-3f41220659cd	TCGA-EE-A2MI-10A-01D-A199-08	101	585932301	3470	3254
h697	s14880	13722.58cfa830e4b0c9d6adf6bf52	1e84347e-b583-43c1-94dd-ec986a41d2c7	TCGA-STAD	e0916597-e489-45ef-a8f7-653a3c6591ef	797d2d3a-f01c-4985-b27c-4e4c2838d34d	primary_tumor	7f073e1b-e936-44ff-b3c0-8f4c26ecc3a9	TCGA-BR-4280-01A-01D-1128-02	51	230908631	5652371	4438324
h698	s1367	13722.58cfa831e4b0c9d6adf6ccec	1e944e3f-2a6f-4cec-99ec-5b6ed36a4fb0	TCGA-CESC	cb780c10-8810-4384-b829-954aab1c16c8	1cfb672b-eb3d-44d6-ac76-bf3993632caa	blood_derived_normal	fcca67be-b1ff-4247-9970-ffe404bd2a33	TCGA-EK-A3GM-10A-01D-A20X-26	51	169695932	2639396	2077297
h699	s10995	13722.58cfa82fe4b0c9d6adf6b687	1eac8ecd-361b-47fe-be7f-7553b83e4514	TCGA-LUAD	8994c8c4-9ea0-46cb-b4a5-0055d7da5bfa	c0fe5ffe-c0a3-4e62-aa55-2bc18788e505	primary_tumor	f8a1c395-e730-48f9-bf82-e8931e4af154	TCGA-44-6148-01A-11D-1751-02	51	180780474	4226854	3275726
h700	s1355	13722.58cfa82de4b0c9d6adf6a6d6	1eac9dbd-44ad-492e-ad49-9db51414649a	TCGA-CESC	374f614a-bcd1-4283-ac6f-fc27ddc79987	f5495789-2c61-42f2-b6b6-a14e00d2f985	primary_tumor	f658c350-fb89-4268-8a59-a07e365f4221	TCGA-C5-A1ML-01A-11D-A200-09	100	1030414112	469493	469210
h701	s3947	13722.58cfa831e4b0c9d6adf6cd60	1ec42ccc-f26a-4d3d-89da-c79dd3dafcdd	TCGA-PRAD	79ec7468-9aaf-4bb0-94c7-72be4f497868	6c151588-2966-4624-be3a-8657d36d51de	blood_derived_normal	67a226f5-7b7c-4a18-854c-ebb688e15fff	TCGA-EJ-5498-10A-01D-1573-02	51	242483226	4796893	3327854
h702	s2729	13722.58cfa832e4b0c9d6adf6d14f	1ec49a50-01cf-420c-abc3-e93f7d1436ab	TCGA-BLCA	31da07bb-6752-49a3-a7ea-5427c04a9458	f7cef7a7-8615-493d-887f-7c9cd056680f	blood_derived_normal	d36d661b-7132-4dca-8b38-62d8877dc624	TCGA-GD-A3OP-10A-01D-A221-26	51	193710905	3215746	2361617
h703	s14643	13722.58cfa831e4b0c9d6adf6c982	1ecd9b4c-688d-469e-a355-2ca7718f25a1	TCGA-STAD	3c573af6-6298-49de-8de0-6a7f9ce9b000	08b577b2-7497-4c99-8963-d8e70cffa135	blood_derived_normal	24639c02-25a3-48d6-b248-c46dff509941	TCGA-D7-6520-10A-01D-1798-02	51	154365406	4047924	3340130
h704	s10259	13722.58cfa82ee4b0c9d6adf6ad28	1ed536a5-e7ed-409f-98fc-f9cb06e7ca40	TCGA-LUSC	d4bc755a-2585-4529-ae36-7e1d88bdecfe	786c2a76-177f-4f22-a317-20fea7e594be	solid_tissue_normal	c1e8deaf-dda4-4d0a-9316-913a1cb736e7	TCGA-18-3408-11A-01D-A320-08	101	575743629	38153	38004
h705	s5795	.	1eecd804-9215-48eb-8881-03f68b171a74	TCGA-BRCA	49717f75-0f2d-4e1c-9a12-f1cd7877b80a	cbf66244-42c8-4df6-aca7-932e77bb5e0e	primary_tumor	25c76a8f-77c0-4650-bddf-45ed0c10a2e6	TCGA-AN-A04D-01A-21D-A314-09	100	1.02577e+09	244997	244810
h706	s4148	13722.58cfa832e4b0c9d6adf6cf72	1f1cdb9c-49d4-4f7e-8868-a979b544b424	TCGA-PRAD	f947b0bc-bdac-44e8-b5b9-ffae4147740a	8ff4eebe-420c-442e-a41d-4c1f050b0eed	blood_derived_normal	1bfb79d5-d5ee-47a3-ad7d-07f41ad4ba47	TCGA-G9-6370-10A-01D-1784-02	51	193689968	4778730	3917894
h707	.	.	1f20d6d4-820c-48b2-89bc-1075bf74cbc1	TCGA-THCA	884ad3b9-5350-4580-85f6-80ac05a6dcea	e2f01234-2c93-44a1-ba33-2a058cd78d53	primary_tumor	c91ed785-25bf-45b4-82df-c6332f237cbc	TCGA-E3-A3E1-01A-11D-A85R-36	151	1393176389	397	359
h708	s7300	.	1f2eca04-2ee3-41b1-84b6-621da088bb8c	TCGA-LAML	be6dd0e8-9966-4961-987d-4d64d15ff9ca	324efa3e-4cca-4748-a895-b40339de154b	primary_blood_derived_cancer_-_peripheral_blood	7212ba7b-f637-4f9f-b616-94109bfb8898	TCGA-AB-2981-03A-01D-0739-09	75	5.63806e+08	698730	696764
h709	s4147	13722.58cfa832e4b0c9d6adf6cf22	1f400fe4-a2d8-4d22-aa77-47dd851acdf3	TCGA-PRAD	f8d8b417-5945-42a5-850a-fbc04b4f0e61	242c8bcb-f8d3-4d3a-abb1-0ab5d74d3bcb	primary_tumor	6e0aaa4d-9acc-4e63-ac7e-5b478d6406b5	TCGA-G9-6364-01A-21D-1784-02	51	184056054	2587184	1847581
h710	s5379	13722.58cfa82de4b0c9d6adf6a5ce	1f595ce6-f7b2-46c3-af0a-d59462d5d0eb	TCGA-UCEC	a8614c49-c7f1-4de9-bd2f-4764b094d604	b5b941e3-f828-4091-b9b1-6b38d1493847	primary_tumor	f7187888-f261-4a39-99b4-966fd7207117	TCGA-A5-A0GG-01A-11D-A122-09	100	953428861	305573	305342
h711	s7046	.	1f65a6b6-dd02-4911-a4c5-b750ed4e6ad5	TCGA-LAML	05924106-07f6-44ca-ba15-7452b8a657e4	d42a66cd-bc74-477f-a924-1b3a303bfa16	primary_blood_derived_cancer_-_peripheral_blood	3467d556-ea36-46aa-b48f-29896f5b56f3	TCGA-AB-2965-03A-01D-0739-09	76	847538547	2142870	2141259
h712	s15908	13722.58cfa831e4b0c9d6adf6c8de	1f6d6bab-7268-48fb-a055-7cecebda1bb0	TCGA-HNSC	44d99f11-ef5b-45d7-b7df-b5c5893d878f	a8a03639-fad0-4b1b-9802-e3882bbfc7b8	primary_tumor	18e1fce0-d678-48d9-ad23-432e23c9077d	TCGA-CV-7429-01A-11D-2317-26	51	173689643	3887048	3160789
h713	s16197	13722.58cfa831e4b0c9d6adf6c86a	1f8d6667-8f61-4066-8453-88f55ce14ff2	TCGA-HNSC	417b357e-c90e-4b63-ae7a-4b782038ffd3	6892f7e3-630e-45b5-8c30-139161461a85	primary_tumor	9df426c5-e45e-428b-a63c-11d4c1beb4b2	TCGA-CV-6003-01A-11D-1681-02	51	261030581	6482904	5132604
h714	s16445	13722.58cfa832e4b0c9d6adf6d354	1f997388-5dec-479e-aba7-73e0feb1fabb	TCGA-KICH	08a96dec-e658-493a-9308-83f7ace3b3b6	56b3ac6b-bd6e-4960-8610-292cf154a705	primary_tumor	8df1eeb4-dfc9-4a0a-8f93-98460c3ab489	TCGA-KO-8409-01A-11D-2310-10	101	1058144101	526559	526482
h715	.	.	1fb2dcea-712b-48ae-95b7-b4ec83442b33	TCGA-LUAD	889aec8e-14ba-48d9-8fe1-f2416e82b333	43f5270a-f2f2-4dd9-83b5-486b805e35b8	primary_tumor	bd0f8bd1-7b13-4e5f-9b7d-3d5577b910b6	TCGA-44-6147-01A-11D-A46W-08	151	3.71952e+08	34557	34521
h716	s12219	13722.58cfa82ee4b0c9d6adf6aebf	1fc3393e-c4b0-4b91-b3e3-51747bae8df0	TCGA-THCA	c31b3adf-3fc6-4a72-83b0-bbc0f295b5e7	3ae03b86-1473-409c-8118-a91a73a36f60	primary_tumor	7dfcfe29-3900-4d7b-8067-60c51584b0b1	TCGA-DE-A0Y3-01B-11D-A10S-08	101	1.19844e+09	127252	126714
h717	.	.	1fd11a80-97bb-484b-9ed4-8c7a6d6aebdd	TCGA-THCA	1f6be7ca-76fd-4509-99a6-dfa59b0ac51f	243e6940-5b46-4be2-b206-e538506faddd	blood_derived_normal	4daaa3b0-e49c-47fc-a5fc-7bbbab8a1a52	TCGA-EM-A2OZ-10A-01D-A85T-36	151	457758584	257	235
h718	.	.	1fd415bc-9001-4eb8-b7ce-762106ffec5c	TCGA-THCA	e069dcad-2fd1-464e-a5e9-fe36f05a0446	829a3508-75bb-4457-b581-d60f06df6de5	blood_derived_normal	3d0793b6-482c-446e-b2eb-13953a8e0c08	TCGA-EL-A3H4-10A-01D-A85S-36	151	456856263	20221	20214
h719	.	.	1fd63fc1-0b05-4e8b-9b15-7b0ebc52ce92	TCGA-THCA	e4c85bdd-7b7c-414f-9503-647d9b825915	8765b072-83e1-40b2-b1c9-15f38d799fc3	primary_tumor	6111e744-9b9f-49b8-96a2-a98c5778998e	TCGA-FE-A234-01A-11D-A85V-36	151	1211237721	459	426
h720	s1991	13722.58cfa830e4b0c9d6adf6bbe4	1fd854df-741d-42f8-9ece-b9ccab200663	TCGA-READ	cb005c69-7301-41ce-b534-c9751f1436c5	b918b56c-5c78-4cee-85a7-7c88501e88ad	primary_tumor	901c5d59-ce0a-44ae-91ae-9c253e99b68e	TCGA-AG-A002-01A-01D-A077-02	51	124775300	16459625	14219126
h721	s9978	13722.58cfa82ee4b0c9d6adf6ac9c	1fd9cf38-27ce-4678-a990-57a394906c9c	TCGA-LUSC	0398eae1-7216-4595-80a5-6b117d96e070	300cb22f-acb4-4acd-8d64-fe8dcdf64801	primary_tumor	fb0c6353-a90c-45e2-9355-7cd16cf756ff	TCGA-21-1083-01A-01D-1521-08	101	1475090843	755904	755651
h722	s14616	13722.58cfa831e4b0c9d6adf6c5cc	1fe2f38b-00e4-4373-9d49-6f2c43d3c317	TCGA-STAD	449bf2be-b20e-4ad0-9ffb-910d83114018	f294c5a3-6a15-4b8b-b8b6-ba0940eb2f00	solid_tissue_normal	aacee07d-e09a-4eb7-b320-41f082a241e2	TCGA-BR-4368-11A-01D-1154-02	51	204199334	37345383	30631762
h723	s12007	13722.58cfa832e4b0c9d6adf6cec9	1ff4007d-ae82-465c-898b-d705c439a640	TCGA-THCA	905469d2-4c97-4293-a20c-1b1f0462a25d	13711d44-7a61-43ef-a89b-a04fb762f9d0	blood_derived_normal	ca288df5-2624-4061-ba43-8ffd9032fe3f	TCGA-FY-A3R6-10A-01D-A221-26	51	153256350	2178019	1663082
h724	s13017	13722.58cfa82fe4b0c9d6adf6ba34	1ff854af-5c8d-4250-af4a-187368f62054	TCGA-COAD	fafd4576-0709-49e1-926f-ad1ee09907ec	5c7de7c6-7a72-4185-a72c-1d25d4ab07fe	solid_tissue_normal	70d7c76f-0480-444b-8390-2af62dbd8665	TCGA-A6-2683-11A-01D-1554-10	101	696485126	601386	601242
h725	.	.	1ffdcdf0-b08b-437e-9e60-b737c7944693	TCGA-LUAD	2f1a4b16-104c-40eb-8114-8245847bb716	558e3668-fbe7-4e8e-beb0-90ab33587b5a	primary_tumor	eab29c94-5b9f-4943-97e4-5e716b338d0c	TCGA-86-8585-01A-11D-A46I-10	150	1.01963e+09	226240	226128
h726	s2494	13722.58cfa82de4b0c9d6adf6a6d4	201d0f44-9af2-4e03-98bf-fe7c526d9db0	TCGA-SARC	590fdb76-20ef-4f95-9783-7d80e7a25e5a	9963da13-6ea7-48a3-a3de-1c6a38f977b9	primary_tumor	56681386-d407-4f53-ae4f-6c04437652f7	TCGA-IE-A4EK-01A-11D-A24N-09	100	8.51722e+08	274256	274133
h727	s8372	13722.58cfa832e4b0c9d6adf6d279	2045c22e-7a70-4965-a051-778441abbad2	TCGA-LGG	41456932-436e-4cdb-bfe8-97d089656786	5e11fc94-ccdb-4e53-9a9d-5d7707157674	primary_tumor	b59dece1-1de9-46d3-b5cd-0efd8f453f8d	TCGA-HT-7475-01A-11D-2022-02	51	226039863	3777138	2788922
h728	s2476	13722.58cfa82de4b0c9d6adf6a544	205102e8-95a6-499f-875d-c84b2c907b58	TCGA-SARC	4e8c570c-3cbe-4878-8b2c-b966868dd60d	9e81666b-55ce-4205-a4a1-c170ad59f63d	solid_tissue_normal	e8f6f409-7ff3-4eda-ad53-419f91052d25	TCGA-IF-A4AJ-11A-12D-A24N-09	100	5.80108e+08	176016	175847
h729	s7051_s7248	.	2065e689-de22-4e06-b42a-ab694f8a5e61	TCGA-LAML	c9b92f8f-4599-47d1-9d12-31e42166a091	ca163ac7-6d69-4f4f-8ca1-6a9eb86d8bc6	solid_tissue_normal	b77c4cc4-b7bb-45b7-8324-70f96f9a3629	TCGA-AB-3009-11A-01D-0739-09	76	834115520	703093	701945
h730	s1809	.	206ce0cd-cd3e-4ed5-885f-317bc8d32946	TCGA-ESCA	aac385c1-42f9-4d9e-b9bf-94ca13ebc5ae	e4fd9fd5-f75f-4b63-9c84-13887bb13682	metastatic	4999c529-ddf9-43fe-b312-74302917bc0e	TCGA-V5-A7RC-06A-11D-A403-09	151	924441627	37980	37899
h731	s3267	13722.58cfa831e4b0c9d6adf6c45c	208eeb50-d851-4ffd-b441-6dd08af0d5b4	TCGA-BLCA	73041fcf-f3b6-4851-b34d-1d62a1fcf6fe	4d8fc916-872e-474f-9c66-e9f59d861130	blood_derived_normal	451fc302-4234-4716-ac2e-3de8bfe627d1	TCGA-BT-A3PK-10A-01D-A221-26	51	208450633	5215340	3856706
h732	.	.	20ac8849-315e-44f0-a770-9914fb96239b	TCGA-LUAD	a391d49f-a822-460b-981c-6fbe1868ee38	5d7dae28-fc9f-4160-83aa-122f999668b0	primary_tumor	02269ae2-869f-43ce-8b9d-48da01d16206	TCGA-49-6743-01A-11D-A46H-10	150	9.85921e+08	86452	86434
h733	s10997	13722.58cfa82fe4b0c9d6adf6b67a	20b109a4-286c-4068-9e81-95fe52ffeb9b	TCGA-LUAD	cbbea9f1-396a-4bf3-b67c-2cac3394dceb	6e64fd37-19c0-442c-a490-3bccbeb84597	blood_derived_normal	09a8a60e-f929-467d-a666-b61f784a1e74	TCGA-44-6779-10A-01D-1853-02	51	237232846	29200883	28014788
h734	s13202	13722.58cfa82fe4b0c9d6adf6b9d4	20b36ce3-168e-4f1e-bb90-bdc2aea4f8e5	TCGA-COAD	86d18004-9478-4e46-83b4-4fbe445ccb70	65cf8358-d83a-4ed2-98b7-5e75a73d77b9	blood_derived_normal	88062b48-3bb7-4fc4-852e-4e26715f74d3	TCGA-AA-A01I-10A-01D-A078-02	51	131571035	6390618	4624061
h735	s2674	13722.58cfa82ee4b0c9d6adf6aa78	20b79adc-1ad3-46b9-a340-7848b6338a7c	TCGA-BLCA	096b4f32-10c1-4737-a0dd-cae04c54ee33	52f538ef-b05d-4c76-9976-ce6d49158016	primary_tumor	301d6ce3-4099-4c1d-8e50-c04b7ce91450	TCGA-BT-A20T-01A-11D-A14W-08	101	6.7725e+08	2583	2453
h736	s17204	13722.58cfa82ee4b0c9d6adf6af13	20cbb32e-8d38-4522-a26b-2bd7195f8d1e	TCGA-OV	21f6bf91-dfc6-4a59-8b76-88a0f95c7b47	e2be3d89-b678-42e8-acbc-e97e44cae565	blood_derived_normal	7c759aa6-cc73-4671-adbf-ddedf7d2d75f	TCGA-24-1544-10A-01D-A312-08	101	6.55527e+08	57024	56685
h737	s4617	13722.58cfa831e4b0c9d6adf6c7c8	20e1d50d-2c9b-46bd-82d7-615577bda8d9	TCGA-UCEC	5c22c8d6-5805-455c-8e1c-e6b8006738e4	ca213835-efc5-4216-a762-a6b320b516bf	primary_tumor	3e67f5bd-c5a6-4cdd-8d71-78038d316447	TCGA-D1-A17K-01A-11D-A12F-02	51	216957508	3169096	2272697
h738	s7854	13722.58cfa831e4b0c9d6adf6cc9f	20fb3533-7489-478d-9861-00bd83357481	TCGA-SKCM	0797caaf-18ad-41c6-820a-e96554d14b31	6ae1dcf7-e35c-419f-b132-7e5f7bede538	metastatic	7cf2b294-2ee5-4aac-98cf-30e9fa1c374b	TCGA-EE-A2MN-06A-11D-A18Y-02	51	162119227	2029399	1470439
h739	.	.	20fc3734-10d4-4ef0-aeea-5603bf1cef3f	TCGA-THCA	7b49f263-fa0d-4f1b-9c00-1ff7a8c9ac79	25ff2ea2-7ced-4865-9df7-6e3e8830d55c	primary_tumor	84407f98-8df2-4f63-871f-1f04c707bd72	TCGA-ET-A40P-01A-11D-A85V-36	151	1.37343e+09	496	412
h740	s5641	13722.58cfa830e4b0c9d6adf6be28	2116a8fe-3ed4-494d-afc5-577c2c73ac48	TCGA-BRCA	da9c10ea-c13f-4d88-8b94-a0cbc106d036	b49cde05-00a3-4b24-a1b9-64e300cf63e0	blood_derived_normal	154c09b7-c645-497a-9b14-655db46cd990	TCGA-BH-A0W5-10A-01D-A106-02	51	128320856	1024591	708397
h741	s13666	13722.58cfa82fe4b0c9d6adf6b8e8	213350fd-5f16-49eb-910c-469199bab6db	TCGA-COAD	35c295c2-37d1-44b2-87a3-1039645e5bae	c71c031c-3089-44e5-a49f-5284d7d300ce	primary_tumor	da2a173c-bbd3-4a90-8d1d-cd35cbe750f3	TCGA-AA-3510-01A-01D-1405-02	48	97766942	7458542	6535873
h742	s11353	13722.58cfa82fe4b0c9d6adf6b70e	21345b00-a3b0-47d6-8627-930758e14626	TCGA-LUAD	b2285924-9813-4f46-bb8f-91a0efd8a9b6	8e273348-f4da-41d4-8fea-080222382ffa	solid_tissue_normal	79fee508-0f2c-4825-bd6b-32cb6acc6f83	TCGA-73-4668-11A-01D-1203-02	51	128942563	5940420	4897877
h743	s15197	13722.58cfa831e4b0c9d6adf6cae8	213ad921-1c18-42fe-9d58-74faf222f284	TCGA-STAD	8bb3facb-1933-4350-9f78-74537559e000	825ae87a-69c0-44ac-a1af-d1fad7746c05	primary_tumor	030d9df5-48ab-46f4-ac23-f299a069191c	TCGA-D7-6522-01A-11D-1798-02	51	231729356	3579461	2722304
h744	s10668	13722.58cfa82fe4b0c9d6adf6b624	213d3ee2-3477-429a-b73a-46cbe2c30f36	TCGA-LUAD	1d276b62-5e64-48fb-b2ce-5192b511fe37	373c5231-b6ae-49db-ac0d-d674a0c9c100	primary_tumor	2578c781-0bdf-4ca2-a8fa-8b624489818b	TCGA-75-5146-01A-01D-1623-02	51	34707738	1297682	1176100
h745	s3405	13722.58cfa82ee4b0c9d6adf6abd2	215c950b-c24c-43ca-9e31-a3d34ba577bd	TCGA-PRAD	18e79a01-07a2-4cd5-b700-71d41724e041	f4192448-e5b3-4a9f-8354-9fe28503017a	primary_tumor	581be6cf-9778-49c3-9c77-1316eaa78929	TCGA-CH-5763-01A-11D-1576-08	101	898633515	3315	3221
h746	s4234	13722.58cfa82de4b0c9d6adf6a48a	217638f3-08b4-45bd-afcb-b3d65c1f758d	TCGA-UCEC	7b9947d5-e86b-4006-8890-ea5209584a88	53d0521f-10d6-4f70-9277-d99025a6b963	primary_tumor	2b78de4e-4c8b-4adf-a058-3dae797e7881	TCGA-AP-A0L9-01A-11D-A066-09	100	1.1315e+09	169472	169256
h747	s7166	.	21890967-3f9d-4b3b-acce-b045ac4a5f91	TCGA-LAML	90fc467c-2b0d-461d-a1b8-c2a519354367	37a5c03c-45c2-4096-8712-370ce5ebfbbd	primary_blood_derived_cancer_-_peripheral_blood	04356a1d-2615-4729-8aab-c35440f498bb	TCGA-AB-2978-03A-01D-0742-05	75	8.33845e+08	105841	105050
h748	s13023	13722.58cfa830e4b0c9d6adf6bc42	218a476a-cd8e-40bd-a2b7-a074264f6d4a	TCGA-COAD	d181c72b-843c-4b2d-b014-2a6dd1c3c1ec	fe42f5d3-cfbb-478f-bb34-6518206a8718	blood_derived_normal	b7b44e75-51e9-4f51-9523-b54c92828a01	TCGA-AA-3553-10A-01D-1167-02	51	33046427	1374165	1238604
h749	s16865	13722.58cfa832e4b0c9d6adf6d517	21a1b822-3629-4ac7-a6c1-3138b6e3b38d	TCGA-LIHC	1987b453-f97d-45c7-9c89-b9a33313d645	0b88d087-50fb-4893-ae37-2fc5990a5b15	primary_tumor	f1a4f60a-5228-47cd-883f-ff8d2dfe1633	TCGA-PD-A5DF-01A-11D-A27I-10	101	1475427344	612627	612512
h750	s8552	13722.58cfa82ee4b0c9d6adf6a99c	21a28d70-0654-4f51-8b85-bc1afe7cc8f1	TCGA-LGG	a5f851c5-6130-4ea1-9f86-be59331a92f7	661f567e-3e63-4692-8ef8-b80a83e6c8de	primary_tumor	a78544d7-65c6-4778-af62-ceec24c14056	TCGA-IK-7675-01A-11D-2086-08	101	1115270844	20183	19634
h751	.	.	21a28f81-b802-4c1e-b29e-7d58fa5a4110	TCGA-THCA	04ae6b65-8514-47fa-b573-ec1e067ff116	8c3c215e-da32-4e42-96d3-a2c6d246a7ee	primary_tumor	ea614258-b6e2-470e-899a-4cbe46512e98	TCGA-EM-A2CO-01A-11D-A85T-36	151	1331964115	1005	970
h752	s11219	13722.58cfa82ee4b0c9d6adf6aeb4	21b04e79-111b-4500-aeef-37c4bd0b88d3	TCGA-LUAD	ce15f31f-2bad-4485-96fa-495bfa262e66	0c58725d-22c6-4621-b1ea-d8e3e212d366	blood_derived_normal	5e511caa-31c9-48f7-bcf5-dd3838bd9b30	TCGA-05-4403-10A-01D-1203-02	51	81915325	1636403	1328261
h753	s14392	.	21b1c19e-9aa9-4138-afa7-1e0636336555	TCGA-STAD	40e507fb-e285-424b-a98b-362e47a53e4a	b6b986e2-6770-4c59-9d0f-aea3f3ba26e9	primary_tumor	19406c86-dd55-420c-b6d4-b5ca9d3bfed6	TCGA-D7-6518-01A-11D-1800-08	101	1.28336e+09	240368	239995
h754	s6907	13722.58cfa83ce4b0c9d6adf730b4	21b3f6a2-79b3-4a18-b1c7-160c726995e9	TCGA-BRCA	2c86c3ea-d926-4d39-a5ae-39ece4774287	9ef8142a-8627-4dcf-8c87-15b1bc2bfea2	primary_tumor	b7fac67c-eb7a-485c-a9b3-3e36388d02b1	TCGA-B6-A0IJ-01A-11D-A128-09	100	1.28175e+09	1221804	1221420
h755	s12366	13722.58cfa831e4b0c9d6adf6ca18	21c631fa-0360-4770-acdc-f2316def8d94	TCGA-THCA	dccba97d-4e81-42fb-93b3-90be68a034fb	144a8435-0f16-44a6-9651-71fb483ae5b7	blood_derived_normal	6e01ea1f-b400-4fac-a143-2de218c224d9	TCGA-DJ-A1QE-10A-01D-A14U-02	51	198781016	3880415	3042984
h756	s11242	13722.58cfa82fe4b0c9d6adf6b70a	21ce6161-6083-4ea7-bd62-f0a5441369f8	TCGA-LUAD	ccecce70-dd54-4c5b-bf9f-ca87d290cb00	4eaa4b4a-e9db-4e65-97d6-7fa1a205da95	primary_tumor	1003f495-01fe-47ed-a717-b8769f0fa3a3	TCGA-67-6216-01A-11D-1751-02	51	163022259	20305118	17972391
h757	s1760	13722.58cfa832e4b0c9d6adf6d5b4	21d5febc-edfa-447f-81a2-0a485b6c3395	TCGA-ESCA	b64a5f5a-5913-432e-9d08-0ff67a8c6b64	4b768a42-b383-40a9-9a6f-511974e9e4c8	primary_tumor	044ea190-fcc0-41be-99f7-274a1dda540b	TCGA-LN-A49P-01A-11D-A248-26	51	203959391	14589670	9181072
h758	s3924	13722.58cfa82ee4b0c9d6adf6ac1c	21e78ec4-2b4d-4d38-bd35-a3df4b2178fb	TCGA-PRAD	10fbe481-f111-4f88-ae45-4d67cb265567	190ef71a-5b5d-4009-b707-68f10147cb65	primary_tumor	7f1ca00a-84ba-4b26-a1a5-4d83c363ac69	TCGA-HC-7079-01A-11D-1961-08	101	839297755	2755	2653
h759	s15915	13722.58cfa831e4b0c9d6adf6c72e	21ee025e-5ece-4499-8e00-d2a0687f5416	TCGA-HNSC	8e0e456e-85ee-4de5-8f0b-72393d6acde0	30f64cb6-602e-442b-a49c-ad7ba013582f	blood_derived_normal	e0792ba6-84ee-48a7-8965-3ea79ded53a3	TCGA-D6-6515-10A-01D-1868-02	51	280333902	10550005	8420296
h760	s8743	.	21fbcdea-1f96-4f02-a8dc-b18249e9f9c3	TCGA-LGG	d61b5d20-4d6d-4fdc-afe8-4b100b686eda	6893f38b-0210-46fe-9a52-6bc29f32407e	blood_derived_normal	24b51a21-4e11-4133-b027-3fa0c44d97d6	TCGA-DU-7013-10A-01D-A461-08	151	4.33746e+08	11354	11318
h761	s8141	13722.58cfa831e4b0c9d6adf6cc2b	21fc38fe-08cb-498a-9f4c-2fa6dc018f0b	TCGA-LGG	8e2dcc00-9f7e-4dee-b24d-43c8b30294c5	d801113a-0db4-4c93-960f-6870ab10435f	blood_derived_normal	5424dc10-3749-49f8-8972-69c24af94aa4	TCGA-DU-7007-10A-01D-2022-02	51	178684464	2536328	1939266
h762	s9444	13722.58cfa830e4b0c9d6adf6bde6	21fe16ba-fd26-4a3f-b05c-3525826d7f42	TCGA-KIRC	9da334ed-314c-4445-ba29-ffd9bb42403c	66efd8c2-8df6-40d3-a21b-64eb7e4170f5	blood_derived_normal	42806ed5-4845-4251-b274-ad087b6f2d25	TCGA-AK-3428-10A-01D-1995-10	101	5.75563e+08	273306	272886
h763	s16183	13722.58cfa831e4b0c9d6adf6c5bf	2201b945-aa2e-42a0-8cf3-b4360949e54f	TCGA-HNSC	e1fed7aa-2bce-45ae-b0c6-7f50ef97e425	cf684788-d8e6-49da-8421-b2dbf040a529	blood_derived_normal	9dceef82-8725-48b3-8728-4d48b3033796	TCGA-CN-5356-10A-01D-1431-02	51	229287843	10680329	7873402
h764	s2458	13722.58cfa83ce4b0c9d6adf72fae	22027ddc-b293-48e3-ab39-24a08796d123	TCGA-SARC	5a64f7e9-3833-4a3c-962b-13eb3e305c69	7254c2ac-d8ac-4d6e-b444-4cb5f8a6eb36	primary_tumor	afee5b10-3dff-4e50-9575-bc9fe20c5dea	TCGA-IS-A3K7-01A-11D-A21Q-09	100	997925976	162671	162446
h765	s6457	13722.58cfa82de4b0c9d6adf6a5ba	2209e257-b75b-4f18-a48d-9afbc5c739d5	TCGA-BRCA	9938ce5c-e74e-446e-a932-f096f85cc3b1	98ebbb82-4afb-4bbd-b29c-03adf2eda305	blood_derived_normal	5bf42cfb-bfe4-4666-9d7e-7d50500bdebd	TCGA-AQ-A04J-10A-01D-A128-09	100	5.31543e+08	679308	679157
h766	s6459	13722.58cfa82de4b0c9d6adf6a5ee	221159cf-bcfa-4398-811f-0eb7c9a3ee71	TCGA-BRCA	d2f2560c-ec80-4fea-9474-c47a2e85ea95	4f5e142f-d936-469d-abaa-37baf6f045af	primary_tumor	207f8a42-5b05-4876-b0ae-ebfaeea27844	TCGA-AO-A0J2-01A-11D-A19H-09	100	1133086466	261048	260786
h767	.	.	221c2a5b-5d05-42f8-b568-985d84f6cdb7	TCGA-LUAD	5d5cc436-6e57-4d23-a164-7f5153c2e666	15321297-7110-4e79-8d6f-94c95bc83c94	primary_tumor	8e39b00f-9d00-4415-94ec-088a207119e6	TCGA-44-6778-01A-11D-A46H-10	150	1.00952e+09	476519	476467
h768	s10071	13722.58cfa82de4b0c9d6adf6a74e	223680ca-aca4-4532-b358-27120666df77	TCGA-LUSC	3edf933a-be1a-46e8-bfb0-acdff30e64a0	4083de2f-3ff5-487b-a27b-783d51c4f853	primary_tumor	0bbc7ede-5022-4084-925c-d65baaf7abc2	TCGA-56-1622-01A-01D-1521-08	101	731741774	564659	564548
h769	s213	13722.58cfa832e4b0c9d6adf6d514	223dd97f-72f0-4a30-bd86-f8d4a949f99c	TCGA-UVM	df685f8c-645a-47ae-a471-63bf1973a0ae	2dac7136-d3a0-4ffd-b22d-7f1f9b8b8e4c	primary_tumor	4c43b0fd-d2d3-456f-afdd-ec90dbbd5fba	TCGA-V4-A9EU-01A-11D-A40D-26	51	124965253	1118692	782987
h770	s7677	13722.58cfa831e4b0c9d6adf6cb42	223f71bc-f88a-4ce5-b2dc-ace4c35b034c	TCGA-SKCM	905ea29f-588a-497b-9f06-2eef3bdc9442	73ed3aa7-1aad-42b6-ac8a-1ca284a75a48	metastatic	4a8251be-6505-4681-ab78-55086fc7d877	TCGA-EE-A29B-06A-11D-A18Y-02	51	145971053	2099158	1459791
h771	s11340	13722.58cfa82fe4b0c9d6adf6b738	2248251e-9c31-41d7-83e0-a648140899c2	TCGA-LUAD	d721bfe0-90e3-415e-b9f3-1a270efa5fbb	b5a8c70c-9be7-4923-945c-32807605402a	solid_tissue_normal	104b5c75-71a5-4757-a244-e393ab14fc0e	TCGA-49-4488-11A-01D-1751-02	51	159361300	7587588	6973144
h772	s13380	13722.58cfa830e4b0c9d6adf6bbaa	224d67e4-024f-4ccf-a010-636656837bae	TCGA-COAD	2e386e48-b99b-4806-a3e3-081d72a606e7	e3a8174d-358b-4367-be5d-95fb8a2ce86f	solid_tissue_normal	cd4e760e-84cb-460f-9000-b3af56756cce	TCGA-AA-A01X-11A-11D-A079-02	51	159827303	8673835	6735121
h773	s16410	13722.58cfa832e4b0c9d6adf6d4fc	225c0f72-5d90-4d70-a3e4-fbc2d2c78672	TCGA-KICH	f1c1502e-1bd6-425a-b651-454363809668	05cc0766-7ed0-458e-b1d7-732b632c05a4	primary_tumor	345a06d6-fa5c-4674-a847-88a6b537cf3c	TCGA-KN-8437-01A-11D-2310-10	101	1306710141	587416	587320
h774	s11557	13722.58cfa82fe4b0c9d6adf6b84c	22735437-7cc6-483a-addd-8658d3cc2595	TCGA-LUAD	195a5afb-b79f-44d2-9d12-884487630c2b	d68673cd-08ca-404c-ad04-0774c51a6bfb	solid_tissue_normal	b3359f92-6d7f-4bf0-a8bf-4b17a50af3bc	TCGA-73-4676-11A-01D-1751-02	51	181614270	34387533	33599050
h775	s3113	13722.58cfa832e4b0c9d6adf6ce15	227e6069-473d-432d-ac91-9aa081a20b2b	TCGA-BLCA	a658becf-3934-49f2-9e74-291dca61d4bb	e5e8bc12-fb3c-4404-aee2-2b90a11384a0	blood_derived_normal	a9d6a35e-2c5b-4ddc-be14-122e21b76d7a	TCGA-FD-A3N5-10A-01D-A21C-26	51	86053851	830829	577574
h776	s4154	13722.58cfa832e4b0c9d6adf6d0f0	228247c8-116c-4c8c-8403-23861a4af37f	TCGA-PRAD	92252560-5984-41f6-a4b5-a3aa8654c0c8	f3e4cc00-d6fe-4291-bb07-8e501e772ce1	primary_tumor	efc4ec34-58ed-40de-8e0d-bcba6320bf4c	TCGA-HC-7077-01A-11D-1957-02	51	229574568	6054487	4832583
h777	.	.	228c69ff-09eb-4c2f-bc9a-d54a9980598a	TCGA-LUAD	a0e57b39-960e-4e46-8aa0-d0ee2fd9a7cc	4a1d97dd-fdd4-4c57-8dda-7b320237af36	primary_tumor	43910455-a102-4c16-908b-fd36eb9635d8	TCGA-78-7150-01A-21D-A46I-10	150	1366210226	450586	450544
h778	.	.	229342eb-4cb5-4c97-a2e6-9f7d3574b940	TCGA-THCA	104b6629-aff4-411b-9704-547c47ada5a1	24a47998-87b1-4677-a50f-96a5184c9f5e	primary_tumor	62d26c95-17e5-4cb7-b188-cc1ace7b6370	TCGA-EM-A3SZ-01A-11D-A85U-36	151	1.22672e+09	560	519
h779	s1958	13722.58cfa830e4b0c9d6adf6bcf8	229d9320-b301-471e-814f-52dca587e95b	TCGA-READ	830fd359-abd4-4c99-89e4-2d6bb9ce5637	2902cdfc-cf54-4459-b018-fe50678c284e	blood_derived_normal	557ad360-4292-4461-8a55-aae3b9d7b3f9	TCGA-AF-2691-10A-01D-1989-10	101	502791671	381180	381142
h780	s13196	13722.58cfa830e4b0c9d6adf6bb78	229eb604-2d2a-4fc5-b57c-b576cb3f852f	TCGA-COAD	091e3084-04ee-4497-893c-d46226dec78f	4f0b6c3e-065d-4c16-93ed-26bfffb2a79a	blood_derived_normal	e063bc1b-1347-4301-a09d-0fccc244db7a	TCGA-AA-A00U-10A-01D-A078-02	51	77439066	1205591	850953
h781	s2844	13722.58cfa82ee4b0c9d6adf6abb8	22a7432c-ab2b-46f4-8d6f-00d4b9464ae2	TCGA-BLCA	178b28cd-99c3-48dc-8d09-1ef71b4cee80	59d6683f-5eb7-493d-8e8e-78b88be2cd70	primary_tumor	4838b5a9-968c-4178-bffb-3fafe1f6dc09	TCGA-DK-A3IL-01A-11D-A20D-08	151	1320123712	987	928
h782	s8130	13722.58cfa831e4b0c9d6adf6ca54	22b8fbf9-5a18-4f01-bb12-c27410c78968	TCGA-LGG	4797c600-f024-42fe-b287-d919b24dcb79	d9b929fd-335c-46b1-b60d-b846c372aa6a	primary_tumor	677b8f71-325e-49f9-b3d7-b6adb6831ed5	TCGA-DB-5280-01A-01D-1465-02	51	164343931	1974536	1331928
h783	s3266	13722.58cfa830e4b0c9d6adf6c1e8	22c509aa-83f0-4252-993a-369c762940fb	TCGA-BLCA	22473ad4-df39-4716-b558-3c1409d5fa0e	fa93053d-5905-4b53-b0e3-826150554e0b	blood_derived_normal	f847285d-43dd-4eb6-8a97-e4224294318f	TCGA-BT-A0YX-10A-01D-A10R-02	51	238875269	4875406	3669315
h784	s1717	.	22c9df0c-36e5-49d9-a98d-000ed235f3d0	TCGA-ESCA	09eacbfd-3f4a-4d2b-b7a7-c021535e2981	29773d2b-78dd-4bb2-b44b-a02653783773	solid_tissue_normal	bdf32094-4e16-4cea-906e-c047bf493e06	TCGA-L5-A4OR-11A-11D-A27G-09	151	686382893	97076	97059
h785	s3257	13722.58cfa82ee4b0c9d6adf6aa8f	22da16a2-ed88-4751-9d0d-4b72bb7be25a	TCGA-BLCA	1e308b12-0590-4dae-94d0-a539fcf25df7	59b99c9a-d1c0-4cc0-953b-4358bcf9f392	blood_derived_normal	d6e91f4c-38c0-4393-9cb7-be076663dff3	TCGA-CF-A3MF-10A-01D-A21A-08	151	605197926	1022	971
h786	s13665	13722.58cfa82fe4b0c9d6adf6b9e6	22f01a11-f12c-479d-9cd5-bd018bbd44e3	TCGA-COAD	a06c09a8-0951-49f4-a765-5147bbcae109	b4ffac44-ccef-458f-80cc-2d230d78012a	blood_derived_normal	040d9abc-937b-407c-9285-ba3598ff781b	TCGA-AA-3664-10A-01D-1981-10	101	511228893	270926	270893
h787	s3587	13722.58cfa831e4b0c9d6adf6c464	22f67072-039c-45f6-8c38-f57721a403e8	TCGA-PRAD	2dee4bd8-b00e-4f8a-bfea-5d8d1a068202	83ae9498-5808-4360-acad-e0c5948f27a4	blood_derived_normal	43e22987-804c-496e-8011-bdb9340c4a33	TCGA-CH-5743-10A-01D-1572-02	51	258754762	17251606	7077760
h788	s1987	13722.58cfa830e4b0c9d6adf6bea9	23033915-188d-48d6-b314-d5af5b2b1d44	TCGA-READ	769880ae-34d9-405e-8ea7-33ba47cf2dd2	12a43beb-edb6-4abc-8322-ca8246d64b3f	primary_tumor	f168205f-b2ed-4563-a211-da59223830ab	TCGA-AG-3909-01A-01D-1115-02	50	117647356	9588912	8210618
h789	.	.	230a4456-72ef-4b4c-9acf-897471d94d24	TCGA-THCA	64de42bd-d134-4f44-82fa-d6614709bf01	15d0f8cc-eb24-47b0-8ca1-83940791959b	solid_tissue_normal	8656d99d-20e3-48ce-a302-4cdd6f3d64c1	TCGA-EL-A3ZT-11A-13D-A85S-36	151	604282467	849	836
h790	s8740	13722.58cfa82ee4b0c9d6adf6a8b3	230e825c-19a6-4233-ae19-b167c4bb638a	TCGA-LGG	e30f1994-3622-43d0-bec2-6d7e2d9881d2	18c49a42-5eb4-4a3f-9233-c2557ea684bf	primary_tumor	1120b01a-0819-4c90-a1b4-c2b85108e786	TCGA-FG-A4MT-01A-11D-A461-08	151	8.90548e+08	2111	2048
h791	s10996	13722.58cfa82fe4b0c9d6adf6b6aa	2327473d-9e7b-40dc-a2a4-8e6e91d50308	TCGA-LUAD	33c71ead-4c2a-476d-85ef-885dbbfc2cbd	79cf84b5-84ff-42e5-b438-697b35d272fc	primary_tumor	6b977266-994d-4440-bc09-59fd8737f2d0	TCGA-44-6774-01A-21D-1853-02	51	180130543	72483143	70676879
h792	s10633	13722.58cfa82ee4b0c9d6adf6ab9c	23322690-48b4-4ef5-98db-d8ac39795249	TCGA-LUAD	dbd5b0de-94c9-45dd-afb3-6820a7ecaca2	3ba5f6b9-6458-44e2-a0aa-b5c7e5fcd632	primary_tumor	68c2a355-862c-4657-b296-5776ed8447b0	TCGA-67-6215-01A-11D-1753-08	101	643416852	61544	61420
h793	s7698	13722.58cfa832e4b0c9d6adf6cf25	2336c57e-b363-4e84-90fa-2982a124c685	TCGA-SKCM	29bcb876-5a91-4d56-af47-7b4c856c151f	1afc2065-a13d-4fd5-b9ca-da874b15af71	blood_derived_normal	07583c97-a4da-4856-ae27-44bf71c9a3d3	TCGA-FS-A1Z3-10A-01D-A190-02	51	202920556	25883117	24984212
h794	s12873	13722.58cfa830e4b0c9d6adf6bbac	2348e7ae-cdc0-4236-bd27-c1a4cc8d76b2	TCGA-COAD	6fa41234-9077-4d05-a295-6820f3bedf5b	2151dc9e-f76a-4cff-8a20-b7c107d59c27	primary_tumor	519a6bbf-68d8-4275-854a-5216fc4dfd15	TCGA-AA-A02O-01A-21D-A079-02	50	85960631	5092102	4383000
h795	s14907_s14637_s14764	13722.58cfa831e4b0c9d6adf6c375_13722.58cfa831e4b0c9d6adf6c356_13722.58cfa831e4b0c9d6adf6c4da	2358685b-8750-44ed-bb6c-fb617e7cbffe	TCGA-STAD	18d0aae7-9694-4252-b8fe-16e62dadab07	6d7c7b4e-6913-487d-9dc3-dda901434192	primary_tumor	3ae56504-30ee-4c03-9f69-c5b415de6738	TCGA-CG-4477-01A-01D-1154-02	51	186171955	7536907	2995138
h796	s16529	13722.58cfa832e4b0c9d6adf6d330	23653f0c-dc04-41f7-aeea-bd30fb6895a3	TCGA-KICH	f3ba1cf8-ac67-4da8-96f3-8680dc55f247	ca13504f-a309-43f4-bf7e-e85fb4e74942	solid_tissue_normal	3fd6a085-bd95-4632-af35-79f1ba65fe96	TCGA-KN-8418-11A-01D-2310-10	101	632165937	262000	261884
h797	s1343	13722.58cfa83ce4b0c9d6adf73071	237fde17-07ae-49b3-9ee1-e12756422d17	TCGA-CESC	00ad0ffe-2105-4829-a495-1c2aceb5bb31	996ad494-90b1-4ac7-9339-dd4acf5af472	blood_derived_normal	70fdd61f-c657-4b0e-8370-724fcee4a6e8	TCGA-EK-A2R9-10A-01D-A34H-09	100	5.31133e+08	213118	212991
h798	s8009	13722.58cfa831e4b0c9d6adf6cbe5	23955d40-bee2-4713-ac94-ab295b33e772	TCGA-SKCM	fd1a49f2-fb3b-481d-888e-f4224d59f6d1	94437e00-b2e2-462c-afc7-510fa17e5f3e	blood_derived_normal	f86bbd71-66e1-4fa6-8f1e-a7c065dc3cfd	TCGA-EE-A29P-10A-01D-A190-02	51	124035564	1176361	805562
h799	s1104	13722.58cfa831e4b0c9d6adf6cd6a	239b265d-e659-429e-9ff0-f3b6d1667d7a	TCGA-DLBC	a8e2df1e-4042-42af-9231-3a00e83489f0	27be14bb-d286-4663-acd3-28b78459df7e	blood_derived_normal	dfa74511-2a52-4bd5-88f2-dad8c7450be4	TCGA-FF-8043-10A-01D-2210-10	101	638630462	299851	299790
h800	s7251	.	23b40924-5110-4fb5-bb47-207558e0757f	TCGA-LAML	3997c824-8b85-4e1d-b4b1-d32c26155296	db8fc9f9-912f-4c9f-935d-34082e6536b2	primary_blood_derived_cancer_-_peripheral_blood	8075a848-671d-4de3-9c0e-9a86251a5e93	TCGA-AB-3012-03A-01D-0741-05	71	605196940	2.02006e+06	1992410
h801	.	.	23f9aea4-1195-4611-8a4b-f6da3aa1f198	TCGA-THCA	e94dfd42-4fe4-48e9-aa62-422ae071413f	cb9ff54b-a410-4162-8470-4ecaf8b12847	solid_tissue_normal	ab1ab723-fb0f-470d-b2d0-24dc6fb0a100	TCGA-KS-A4I5-11A-11D-A85W-36	151	414196997	121	117
h802	s3778	13722.58cfa831e4b0c9d6adf6c565	24007167-56ba-4202-9576-5004d2d3e123	TCGA-PRAD	18e79a01-07a2-4cd5-b700-71d41724e041	20f71991-0257-47c1-ae58-a64c83eaf8fe	solid_tissue_normal	913aaa7f-c6b7-47f7-b046-6548f217180d	TCGA-CH-5763-11A-01D-1572-02	51	261859886	8672998	7058564
h803	s1807	.	24011947-a82f-46b1-bedc-a7adb0b1e5f6	TCGA-ESCA	a1a233ea-5dda-4eeb-bd92-6667e8b3ef57	4edc7b38-9477-4e2c-a2e2-064e563fa206	blood_derived_normal	3c15c909-6c3b-45cb-96e7-4aaadf93e541	TCGA-IG-A3YB-10A-01D-A247-09	151	7.45388e+08	23146	23048
h804	s1955	13722.58cfa830e4b0c9d6adf6bcda	2404a4be-8784-47db-b3ae-04f207885f25	TCGA-READ	0eda7373-8335-455f-b90a-8c3540f28088	da897a5d-b2cc-419f-acd7-473b4928c5d5	primary_tumor	5daa6b90-b302-4b0e-a44b-0a6d3159dace	TCGA-AG-3574-01A-01D-1167-02	51	85101765	7611076	6960119
h805	s11656	13722.58cfa832e4b0c9d6adf6d5a1	2413dd77-5fdb-4b1e-aa36-dd2cbbd392c0	TCGA-KIRP	2030e10b-a4c2-460f-9e29-90c8a76ea05e	0519678a-3e12-4868-a09d-ec65c0724b31	blood_derived_normal	38fa8b8f-1a31-4331-9acc-15e845c9a9b8	TCGA-MH-A55W-10A-01D-A26P-10	101	7.03074e+08	239958	239747
h806	s3282	13722.58cfa831e4b0c9d6adf6c8c2	24283edc-11b3-44ab-965f-d301e947f23b	TCGA-BLCA	178b28cd-99c3-48dc-8d09-1ef71b4cee80	59d6683f-5eb7-493d-8e8e-78b88be2cd70	primary_tumor	f666a681-ca0d-4281-8e8a-156a24bbb63a	TCGA-DK-A3IL-01A-11D-A210-26	51	231712402	6934496	5615764
h807	s4999	13722.58cfa830e4b0c9d6adf6bee6	2435deba-9849-4dcf-b68b-5673038e3faf	TCGA-UCEC	7e64ea6c-a3db-48eb-91be-131361510a92	dc4b3695-ce62-48d5-9f1d-7dd70d049c97	primary_tumor	24746f36-88bc-44b0-955a-55a2cc98e17c	TCGA-AX-A0IU-01A-11D-A101-02	51	138588984	3068921	2551831
h808	s6620	.	2437792e-40b2-4844-a161-c855028172d3	TCGA-BRCA	96312510-c126-485d-8109-ed81844a1dc3	46fecdc9-9d0d-41cd-811a-28731f0b7f92	primary_tumor	73936e8b-c893-4afd-bd1f-be90c06a4869	TCGA-AN-A0G0-01A-11D-A045-09	100	1.0705e+09	366044	365864
h809	s13034	13722.58cfa830e4b0c9d6adf6bf51	24599180-fffa-459c-bb86-af5641deb445	TCGA-COAD	d8e9ea52-ff28-4626-baa3-71350fd53ddf	e41882de-45d6-48e4-af74-24ae2b50cea8	blood_derived_normal	249c512b-8e49-42f0-839a-c2b3d4813f66	TCGA-AY-A54L-10A-01D-A28G-10	101	7.03419e+08	437105	437045
h810	s3792	13722.58cfa831e4b0c9d6adf6ccc4	245c7615-f1aa-458c-8514-076a62a2e220	TCGA-PRAD	aca312ab-6dbd-4183-8b22-8f37834f3426	cee0ce25-5cb8-4c3f-aeac-d67ea0ba9611	blood_derived_normal	d088e931-4d7e-4a03-8b5f-7a5b6d081b25	TCGA-EJ-7125-10A-01D-1957-02	51	211469275	2599696	1887164
h811	.	.	2475356e-299b-4869-9d65-2c35f25c7764	TCGA-THCA	25d8a79e-15fd-4c8a-a7f6-05d78973b757	3d907501-ff84-44d4-9bad-78860a3da74f	blood_derived_normal	b367720b-1a66-4d02-92c5-a42e22d91567	TCGA-H2-A2K9-10A-01D-A85W-36	151	474056739	279	256
h812	.	.	247f8728-ce64-4ceb-9007-d26f9b4a9c1a	TCGA-LUAD	1c58d9b8-17a2-4fc6-9898-fe6f47bd2c2a	4131da8f-3c6c-43e1-a7eb-81cb8988f524	primary_tumor	a373fdb4-93ff-41a8-b64d-305493ff59d0	TCGA-64-5779-01A-01D-A46I-10	150	937318141	104476	104459
h813	s16981	13722.58cfa831e4b0c9d6adf6cb2e	247fb038-4df3-4393-b2d0-dea11f4451f7	TCGA-LIHC	56403463-1727-4c23-a709-de5f168c4073	18d38f43-e55f-4da7-919a-df1d329e457e	blood_derived_normal	ba12fec9-e575-4fff-9119-8989b3cf1d18	TCGA-ED-A459-10A-01D-A25V-10	101	5.71401e+08	291595	291499
h814	s12348	13722.58cfa82ee4b0c9d6adf6aebc	248bd7e8-093e-489d-88e3-aa36d942ba91	TCGA-THCA	ebbd54ad-7b97-4081-ad11-7f7f3ce74eef	f5800a35-2545-4423-89d4-fe70545ed76f	blood_derived_normal	e20b80fd-0ac9-4507-b307-3915e218603e	TCGA-E8-A418-10A-01D-A23K-08	101	739157317	67947	67689
h815	s12364	13722.58cfa831e4b0c9d6adf6ca02	24af9607-9efb-4bec-9706-a50630ad6de8	TCGA-THCA	cb29e795-7618-4882-a7e0-69d39787b80c	083fac8e-f1cf-4870-ab32-1dc6abe973aa	blood_derived_normal	b5210c9f-cec7-4109-9447-e7fa1b19fd09	TCGA-DJ-A1QG-10A-01D-A14U-02	51	236411720	5401532	4181308
h816	s3260	13722.58cfa82ee4b0c9d6adf6a9a8	24c31295-fe39-4341-9fdf-395ffab58115	TCGA-BLCA	5d54c742-5a8e-4c40-8d62-95e75e210ab8	2cd62676-762c-461d-b111-1f81e7cd5877	primary_tumor	2b142863-b963-4cc9-8f8f-c72503c93390	TCGA-GD-A2C5-01A-12D-A17V-08	101	544897235	2676	2541
h817	s4146	13722.58cfa832e4b0c9d6adf6cf4e	24caa6ac-9e27-423e-a686-4bf9375e0929	TCGA-PRAD	1d7ffbe7-6139-412b-8739-8082a63a2b33	c6e0f83f-aba3-4705-abac-c81c885b53ba	primary_tumor	e43c07b2-f48d-4780-9766-15cc08ce6fe2	TCGA-G9-6356-01A-11D-1784-02	51	133446325	1155233	744770
h818	s12216	13722.58cfa82ee4b0c9d6adf6abd6	24cb10d4-7403-454f-bd7e-a6d7fc7622ee	TCGA-THCA	afb00cd4-e5da-4251-86fb-532c3f65324c	d3cc158d-413d-49e6-8d23-3ed89fdea94a	primary_tumor	90883300-d4b6-45d7-af9a-4e4ce4104500	TCGA-FK-A3SE-01A-11D-A22D-08	101	5.12797e+08	1912	1816
h819	s6464	13722.58cfa830e4b0c9d6adf6bdc6	24e529ec-e743-401e-8d30-bf37409beefd	TCGA-BRCA	18eb4dfc-556f-4bf3-a411-4780209ed1e0	fc1f0ad4-8412-4143-8ebf-fa6592f396e9	primary_tumor	43f7a2e0-fec9-4e43-872d-18c6c946fa17	TCGA-BH-A0B3-01A-11D-A128-09	100	683263125	480249	480031
h820	s7855	13722.58cfa831e4b0c9d6adf6cb36	24fa8836-d0f3-4689-88bc-54dd5986592d	TCGA-SKCM	06f09d1c-ba44-4cf9-a518-762d241a30db	8f45d68c-d4d7-426d-87c4-03a74fadbebb	metastatic	d23c89bb-28c1-4320-9c82-b990849035e8	TCGA-EE-A2GP-06A-11D-A18Y-02	51	261788032	12673224	10519627
h821	s3277	13722.58cfa831e4b0c9d6adf6c708	25018c12-7bf1-46a2-8e26-dc6f6e1dcfe9	TCGA-BLCA	679a6869-2ce9-4472-8db1-8869e2c1a440	caac9355-9bac-41d8-b7a7-8eeb775179fa	solid_tissue_normal	25f4133f-37d6-46da-9405-03d506557044	TCGA-CU-A0YN-11A-11D-A10R-02	51	174628338	3188025	2416077
h822	.	.	25117ff7-9370-425c-9571-7918fd7a2bb3	TCGA-THCA	dccba97d-4e81-42fb-93b3-90be68a034fb	e8bf40c4-8f4d-4032-b18b-d61a87a2dd1a	primary_tumor	8c1546ce-1c8a-493e-a2f4-c9fd6c81736d	TCGA-DJ-A1QE-01A-21D-A85G-36	151	1280417225	314	299
h823	s10648	13722.58cfa82fe4b0c9d6adf6b7ac	25194e28-7e40-4ef6-b43c-234a09a5d785	TCGA-LUAD	6cf49cf0-de4c-4c90-8358-eae19c6206b0	1bbb46b1-7cea-49f8-aaa9-c7e7994bb9f3	blood_derived_normal	0f2760d3-4015-4e5e-afd8-0325ae5a7d9a	TCGA-35-4123-10A-01D-1103-02	51	143460445	11513189	7281840
h824	.	.	251a3d7f-872b-4072-bae1-edffb558c9ba	TCGA-THCA	59e47734-96de-4328-aca7-e9423dda9c52	5bf80875-fcd1-4e68-836a-4f418685962a	blood_derived_normal	39ea9a63-7dd7-4cb8-91fd-87074c924670	TCGA-E3-A3DZ-10A-01D-A85R-36	151	5.05759e+08	154	78
h825	s14029	13722.58cfa82ee4b0c9d6adf6ae98	251e7e9e-16d4-4bd8-be75-d64dc234d426	TCGA-GBM	74139255-a635-4c87-814d-3dd04ed630a8	0f0d0c43-9987-4b4c-8686-9b4c89a27c57	recurrent_tumor	c065761d-f775-457f-bda0-4c7c257a701e	TCGA-06-0190-02A-01D-2280-08	101	1.11707e+09	234794	234406
h826	s2166	13722.58cfa830e4b0c9d6adf6bbd4	2524fa82-0be3-48d0-bf00-e0f17d70cce4	TCGA-READ	ff004403-8cc5-43e6-bd1c-dde4eb1e6193	bb4fb9dc-e786-4fcf-8a1c-f5791bc900c3	blood_derived_normal	096c7c19-c359-4b0d-859c-fb8a74921594	TCGA-AG-A00C-10A-01D-A078-02	51	154858559	9494403	7253962
h827	.	.	2538782d-0ee7-40f5-8975-9ded62503365	TCGA-LUAD	09918b81-4696-4cba-a45a-5fe7407c2337	01f94091-eb70-40d3-9d56-70c4f847cb4c	primary_tumor	b15a7ee4-0523-4dc8-a4ac-372b8e66e3bb	TCGA-50-6592-01A-11D-A46H-10	150	1.08395e+09	107677	107650
h828	.	.	254081b7-6f96-40c4-bf32-9ff7a6b32947	TCGA-THCA	e62a728d-390f-428a-bea1-fc8c9814fb11	27a8008e-044a-4966-b518-cc6905e292ca	blood_derived_normal	cf8e85e6-21a5-4807-b54a-6160ffb7aa8e	TCGA-CE-A484-10A-01D-A85F-36	151	7.63762e+08	369	342
h829	.	.	255e68e7-6b95-4ebf-a472-02e520c37f21	TCGA-THCA	a552e8ab-9dec-44ea-9f02-7ca704ee8467	a6aa14e9-82fd-4f40-81b8-f55d16ea9065	primary_tumor	e044eba8-090c-4aa2-a269-4258a667a6d3	TCGA-E8-A44K-01A-21D-A85R-36	151	1.1923e+09	411	303
h830	.	.	25625123-79f3-4e87-925d-8d4962e56159	TCGA-THCA	7d11b016-c564-4fb5-9b85-1b1a0188006f	509ab990-2d4b-44cf-89e6-6537be1aaca8	blood_derived_normal	23f021b2-96da-40cf-8c67-b34dcab56f5b	TCGA-FE-A237-10A-01D-A85V-36	151	379646347	3594	3584
h831	s4783	13722.58cfa830e4b0c9d6adf6bf7e	25698c4c-498e-4221-b7b9-bff970a5b976	TCGA-UCEC	233e947a-d5e2-48e5-a8ce-5da1abb20681	42199e5a-9f4f-4445-9e6e-114d47ba67fa	primary_tumor	7132c5c6-9dc5-42a8-863f-d82280266427	TCGA-B5-A0JV-01A-11D-A101-02	51	164977860	4568384	3797946
h832	s16857	13722.58cfa831e4b0c9d6adf6c934	2570f1a7-2148-4caa-a1b7-93701741a533	TCGA-LIHC	c0bf9278-9cbb-4361-b4d8-ab172b67e276	4282039e-396b-44d8-b4ec-ac14c46ddef6	primary_tumor	d9c5493e-f969-4c04-a646-9a3134011021	TCGA-DD-A4ND-01A-11D-A25V-10	101	1.23627e+09	693127	693023
h833	.	.	25857522-1d0e-4e6e-b5aa-8d3b9780c726	TCGA-LUAD	bab43415-d413-40be-a4c0-2c40a52afe6a	68b681f2-4f7e-43ec-8260-b4b8797b1224	primary_tumor	229b83ac-c90d-4807-8b2d-7e641ad0d967	TCGA-44-2668-01B-02D-A46W-08	151	3.63653e+08	26361	26317
h834	.	.	258bd16b-e93b-4ccb-8e9f-ddc56eb300eb	TCGA-THCA	52203ff5-57b2-4d56-8935-2ff1eb61d7b8	7aec7c70-6a5a-48d5-a863-a8db40d93097	primary_tumor	9b3f8d61-83e2-4260-aef0-7750f7ce5edc	TCGA-FY-A3I5-01B-11D-A85W-36	151	1.58208e+09	683	664
h835	.	.	2591a42e-be07-48db-a61e-15778530edd9	TCGA-THCA	fca0c7d9-5e6f-4aa7-ba04-5df2eb8ba398	11ecedee-9701-4923-b899-ec553d73b7b0	blood_derived_normal	2ced78a8-bf5b-4fb6-a937-d6e2f56f48e1	TCGA-DJ-A1QF-10A-01D-A89X-36	151	5.03714e+08	516	512
h836	s3100	13722.58cfa831e4b0c9d6adf6c700	259899de-839c-4049-8bbb-43163f2b845b	TCGA-BLCA	ae6d853b-a7f0-4465-b7bf-5a45006ab3b3	b69b6173-4486-441b-a064-11221248c33e	blood_derived_normal	33a6cf93-649e-47fa-b281-adbaa0e440b5	TCGA-CU-A3QU-10B-01D-A233-26	51	177662359	1939265	1320043
h837	s10492	13722.58cfa82de4b0c9d6adf6a76a	259e2a8e-2936-4058-91a7-798f8929db29	TCGA-LUSC	0ab8d063-62b4-4d47-82aa-e3351a60029d	fce0a00e-a958-48ea-8cb3-59880e09f748	solid_tissue_normal	59ed3755-0b09-4a75-81bf-0994e7a2d11a	TCGA-21-1078-11A-01D-1521-08	101	770638154	798997	798872
h838	.	.	25a21d9a-f1c9-4006-8706-ec2d59142248	TCGA-LUAD	68b86559-38b2-41f2-b66e-c3c2b628b14d	3550896e-18d2-4617-a27b-f600ba8b22ed	blood_derived_normal	0a4ed026-3387-438e-8d61-82da7f187a84	TCGA-44-4112-10A-01D-A46W-08	151	3.30573e+08	32418	32398
h839	s16477	13722.58cfa832e4b0c9d6adf6d291	25bc1ef3-c637-4218-82e7-6e6f7775cf66	TCGA-KICH	3129e869-bb2f-423a-bd20-d0daae33b11a	07c3c6e6-d297-4d80-9c28-974fa470a132	primary_tumor	d113ce88-04ab-4675-b363-92f80c28de34	TCGA-KL-8340-01A-11D-2310-10	101	1249878243	652267	652143
h840	.	.	25cfbbe7-d967-42ad-b182-26bcb5475b5d	TCGA-LUAD	2efc156c-464a-4c2f-a854-39fefe32081c	d0bfb6cc-abc4-4b09-b668-1003f3eed1a7	primary_tumor	e9a7eb99-3cc5-40b0-8fb8-a918271a9ee9	TCGA-55-6987-01A-11D-A46H-10	150	1.00428e+09	524158	524028
h841	s7676	13722.58cfa831e4b0c9d6adf6cb70	25df0495-d971-4126-bc7c-cc792e6b5817	TCGA-SKCM	9b99ffee-fe9f-4be5-a00a-ef86627282a4	cbe28a4d-8883-4ec4-b33d-5e7744c7978f	blood_derived_normal	f0195aa4-9e9c-4b23-8fc7-4671385a687d	TCGA-EE-A29T-10A-01D-A190-02	51	260127039	12410548	10399970
h842	s7157	.	25e151f7-e256-4a07-9cb7-ce7ca3f8c953	TCGA-LAML	e843a0ea-45a5-4c11-92a1-08ff12eb4531	41e0dac3-a015-4ab8-b10b-c7ea6c744bed	primary_blood_derived_cancer_-_peripheral_blood	1cc9c6b1-1049-4408-80cf-1ff39c44ac6b	TCGA-AB-2907-03A-01D-0742-05	66	9.95828e+08	2680759	2677630
h843	s3252	13722.58cfa82ee4b0c9d6adf6a967	25eb04c4-23cc-4262-aac1-f86054d532d6	TCGA-BLCA	24f21425-b001-4986-aedf-5b4dd851c6ad	967443e3-35c3-4f41-9bb5-dc899d290806	primary_tumor	973d0577-8ca4-44a1-817f-1d3c1bada151	TCGA-BT-A20V-01A-11D-A14W-08	151	1249914944	566	326
h844	.	.	25ef063e-337c-41a9-9217-43bc2a4a1c0a	TCGA-LUAD	114a34c0-983b-4d90-9181-1823c9637a63	8a62573e-42a0-4bd7-9cc3-d998a03f9f42	solid_tissue_normal	6d855a71-bd73-4e42-9bb2-6e42a70245f7	TCGA-50-6590-11A-01D-A46H-10	150	5.35041e+08	33203	33194
h845	s7996	13722.58cfa82ee4b0c9d6adf6ac17	25f1f465-f3ab-4a1a-8c3b-844d8d2bcb92	TCGA-SKCM	ce28f65d-4ae8-4e63-815f-5b8d4389e092	13e26ccd-bedd-468b-94ad-eb1c56ad5ffe	metastatic	d053f88f-09e6-472e-a691-bb293c461399	TCGA-ER-A19J-06A-11D-A196-08	101	1026108460	14708	14258
h846	s5469	13722.58cfa83ce4b0c9d6adf7311a	25f74c88-d2f3-45d3-b249-ffc86010d1a9	TCGA-UCEC	5c22c8d6-5805-455c-8e1c-e6b8006738e4	72719d9e-f802-4e2b-8979-0a080ee83e09	blood_derived_normal	b79aa868-1325-4d9d-a36c-86a7cf79e069	TCGA-D1-A17K-10A-01D-A325-09	100	618166248	251066	250993
h847	s17551	13722.58cfa82ee4b0c9d6adf6b1f2	25fdfb25-c06c-45e4-9804-bc0eadb6abf1	TCGA-OV	4eac2c98-86d2-4ee6-a1d3-157d013c78dc	ad831878-2791-490d-a38b-9bdc000cf40e	blood_derived_normal	e8f33f0f-3281-4620-9f3a-96cee3501a21	TCGA-09-1666-10A-01D-A324-10	101	4.736e+08	208313	208270
h848	s8136	13722.58cfa831e4b0c9d6adf6c95b	260a9d64-eb1c-4ec0-a101-884087c07ff3	TCGA-LGG	92a7c445-2217-400a-bdcd-df41502416b6	c68fc12c-c538-4a89-9f6e-c0800a5a6b53	primary_tumor	f83fb674-a46c-47de-bad8-36605068d2e2	TCGA-DU-5847-01A-11D-1703-02	51	309301199	48148578	38678947
h849	s12641	13722.58cfa831e4b0c9d6adf6c96a	26169400-b13c-4db4-ba25-ee29af99cdd0	TCGA-THCA	3b1e2bd6-3d32-40f7-9b32-0df32dfcbc72	c58506a1-8c6b-4ce8-99e0-f2d1234f95f5	primary_tumor	3c049586-bd3c-490d-93db-e344bd6a1ae8	TCGA-DJ-A1QI-01A-11D-A14U-02	51	165601359	3749996	3157890
h850	s11320	13722.58cfa82ee4b0c9d6adf6a89c	2620e8d2-5856-4d5e-bc80-79c2ce5014e5	TCGA-LUAD	8994c8c4-9ea0-46cb-b4a5-0055d7da5bfa	c0fe5ffe-c0a3-4e62-aa55-2bc18788e505	primary_tumor	9c7b3ac8-1352-49cd-8a8c-df6b19f6fd64	TCGA-44-6148-01A-11D-1753-08	101	6.41558e+08	41598	41475
h851	s7685	13722.58cfa831e4b0c9d6adf6cc98	263121c3-8809-4c97-b8b0-a2cd03237982	TCGA-SKCM	c061ae6c-7a02-47c3-aecd-a56487c01603	3c7442c7-5655-4d38-ae50-41d4e531ce12	metastatic	779f841e-db02-429d-a5a8-39cefc074719	TCGA-EE-A2MI-06A-11D-A18Y-02	51	155227005	2110933	1505214
h852	s11109	13722.58cfa82ee4b0c9d6adf6a9de	26333193-0a61-4126-8617-d9747ca10cd6	TCGA-LUAD	35cb7841-9b09-465a-90c5-e3b8a9faad49	3b284fc6-7dc4-46c2-8ec9-1121ef0b4308	primary_tumor	b7f11036-7ac4-41bc-a9a4-64162725fdfc	TCGA-55-6982-01A-11D-1945-08	101	1.04279e+09	142972	142766
h853	.	.	263625dc-603a-47d3-8e32-c2ab9edad092	TCGA-THCA	86d5865e-6a1c-467c-97c9-47460b77f5a4	8d1c5cf2-c21b-4ef6-921d-096dc6b00144	primary_tumor	2a4d25e4-ca00-42cd-9ce0-00558b0bf670	TCGA-DJ-A4V5-01A-11D-A85R-36	151	1147123531	388	253
h854	.	.	264e826b-12fa-4ea0-8f15-3e7ee9472ac6	TCGA-THCA	8950691c-600f-4a90-adf6-42a8f129aa3e	8859762a-5e78-4b31-b975-030a5cdde4ee	primary_tumor	04230d40-6512-49d1-be12-1d7bf38826a3	TCGA-FK-A3SB-01A-11D-A85W-36	151	1218662252	501	441
h855	s2918	13722.58cfa832e4b0c9d6adf6ce83	265b39b1-6a0b-4638-851c-3a53a045a79d	TCGA-BLCA	c6227d39-d9e8-4e28-9e70-d7f720ab25e4	b695c910-8da4-4f65-94e3-bb8463305582	blood_derived_normal	39ae305e-b2cb-406e-b625-9dedf1191a86	TCGA-G2-A2EJ-10A-01D-A17R-02	51	256212851	12493104	10470241
h856	s16199	13722.58cfa831e4b0c9d6adf6c7e7	266a193c-03e3-458d-a583-96a004367590	TCGA-HNSC	50239d1d-b3a4-4240-ab83-b24ba67b1299	7db4f0ef-5756-42f6-8d3b-68f68bcb7b8b	solid_tissue_normal	c4be77a1-3ae3-4d82-b53b-7faa22a796bd	TCGA-CV-5977-11A-01D-1681-02	51	240876137	6060511	4719787
h857	.	.	266a2a98-faad-4695-9d67-c37b041d32b1	TCGA-LUAD	12ccd581-a921-41bc-bcee-4e9be54532cc	16a2d381-75a0-423b-aac2-d5710afb183b	primary_tumor	c1296864-a1e2-4ba2-8a8b-7108091cbcdd	TCGA-50-5931-01A-11D-A46H-10	150	1.05603e+09	115846	115827
h858	s16061	13722.58cfa831e4b0c9d6adf6cae4	26804c4a-f229-4103-afe5-bc217dd77c74	TCGA-HNSC	53d9a130-4a3a-4491-85cd-9a44415a1632	74856e66-109f-4a68-a496-8fa66729fe1f	primary_tumor	d3709eea-ca2a-49ac-b79c-871a5473d450	TCGA-DQ-5625-01A-01D-A32X-10	101	1062832628	513857	513774
h859	.	.	26861103-95b8-4d9e-aa24-88e7eb8c7891	TCGA-THCA	2acb6f29-06d3-48d4-8553-a9f5839afe22	90800237-6829-4572-a034-20c9bb589e58	blood_derived_normal	301b2111-c65b-4818-a766-e7415799de0a	TCGA-EM-A2CM-10A-01D-A85T-36	151	4.9194e+08	1165	1143
h860	.	.	2689be7f-85d1-4ef9-bc99-77eb70be2dc9	TCGA-THCA	f9217c58-11ef-4c4b-99cf-0e134a718552	3c8b7dba-cf05-461b-908f-56fbb0ddd64b	primary_tumor	f17acdf7-834a-4c9f-974d-d4b24901085f	TCGA-ET-A3DQ-01A-11D-A85V-36	151	1279487785	396	355
h861	s2339	13722.58cfa82de4b0c9d6adf6a599	26925e85-d832-4fd5-a8e2-660fda7c12db	TCGA-SARC	c5e23947-253b-40d2-916a-277b2a580be2	1fe30a2f-22a6-4f88-9a3a-7a11359cc151	primary_tumor	522dc834-8367-4f49-b93b-fcba91a2de7e	TCGA-IE-A4EI-01A-11D-A24N-09	100	9.09957e+08	271099	270958
h862	s218	13722.58cfa832e4b0c9d6adf6d56c	26962490-0f7a-42ba-9b1c-bb6e6720411f	TCGA-UVM	15d19ccc-52b8-41f6-b1c1-2cc55691aed5	e8c4defb-7781-4b3d-b209-7d444a1a1bb5	primary_tumor	fdfea8dc-451b-4493-b7ed-dbf97d7c1d78	TCGA-V4-A9EY-01A-11D-A40D-26	51	171422618	3068042	2320550
h863	s246	13722.58cfa832e4b0c9d6adf6d48c	26b2636a-0cc5-4fe3-bcb6-83e57f2f229b	TCGA-UVM	bcb87378-9f43-45e4-bdf2-f6dfa6ac5b8c	da54b80c-c6dd-42bc-b974-2b71416dd5bf	blood_derived_normal	925e7575-e4c8-420f-85bb-0083a85e06b1	TCGA-V4-A9EO-10A-01D-A40E-26	51	217151900	4951359	3989574
h864	s8334	13722.58cfa82ee4b0c9d6adf6a89a	26cede50-2f87-43b4-86a7-2578f4271fec	TCGA-LGG	5de6fd84-ed02-4c27-9947-db57f05faf6d	13845ba9-5fc0-408a-8ca9-ac32511765b7	primary_tumor	3139defd-0311-4f2a-9ad4-a9903f481832	TCGA-HT-8104-01A-11D-A461-08	151	884534596	994	956
h865	.	.	26e96082-73e7-406e-a76b-5a13c1e27cff	TCGA-THCA	2ce580e9-4d75-464c-b403-c9f4626d7aa4	045cb6e7-2029-430f-941d-871c64fce8f8	primary_tumor	abe88a48-50c5-401a-84ad-10343fbf1ea5	TCGA-DJ-A2PR-01A-11D-A85G-36	151	1447556687	412	351
h866	s12645	13722.58cfa831e4b0c9d6adf6cd0c	2715328d-9374-4e74-88fa-5cd1e6673fdc	TCGA-THCA	4481d84d-109e-44a0-bcb4-e6e61bdce796	517cf62f-a089-4bbe-b398-1913dee1514f	blood_derived_normal	14d6e945-1a5f-4ea7-b418-b8463baad0cf	TCGA-ET-A25L-10A-01D-A16N-02	51	190037650	4755661	3757684
h867	.	.	27170234-2850-469b-bcca-be279373b605	TCGA-THCA	0d497faf-2c1c-4173-a5fe-770cca73323c	fdf1e501-f34f-450c-9a5c-611157079a86	blood_derived_normal	51f4c120-21fa-4ed9-9b69-b1ec024bb71d	TCGA-BJ-A18Z-10A-01D-A85F-36	151	500087119	457	441
h868	s12625	13722.58cfa82ee4b0c9d6adf6aee2	271df687-1289-4a6e-8a38-1e5d919cd455	TCGA-THCA	e74b8474-f74a-498d-8848-6aa97d38d2d8	1efc40af-fedf-4bc3-be59-1e31a87baa15	primary_tumor	7ed3e66e-f784-483f-ac37-1300736584a4	TCGA-ET-A2N1-01A-11D-A18F-08	101	1144012957	120330	120002
h869	.	.	2726104c-b9e4-482b-9a4e-6b00cf559609	TCGA-THCA	f2ad720e-579f-4e2c-a3f0-17877ca91067	23a38bfd-4af5-44a9-b3c4-737d07e4e4f1	blood_derived_normal	88711732-b7e4-445a-a512-57e2c01c8441	TCGA-DJ-A1QO-10A-01D-A85G-36	151	576470603	601	591
h870	s15779	13722.58cfa831e4b0c9d6adf6c8e8	272f4496-8b27-4d6b-b93e-949eef10d756	TCGA-HNSC	59398d50-45cf-4812-a24e-0c00c0199971	192c9f36-08ec-4f7f-8137-1a9bd0282d98	primary_tumor	fe879d88-4817-4ed8-9fb2-ee92af1a582f	TCGA-CV-6441-01A-11D-1681-02	51	194564561	5893128	4347016
h871	s8839	13722.58cfa831e4b0c9d6adf6c56f	273afeb2-16a5-4b9a-901c-e9aca9b1d712	TCGA-KIRC	4edff57f-4b0e-4770-beac-590da7d7232c	d8a6c759-7aa9-4002-abd8-17c5e6cdb074	solid_tissue_normal	aa436363-9d2a-42f4-87c2-55e5dfa9f8d1	TCGA-CJ-6033-11A-01D-2104-10	101	4.91858e+08	512706	512669
h872	s4779	13722.58cfa830e4b0c9d6adf6bedb	2748f787-8c62-49fe-9998-873269b5d243	TCGA-UCEC	efae3940-d3cc-4988-bdb4-fa05d977aff5	67f90a95-8c23-45ee-82cd-a0f24058d35a	blood_derived_normal	5a346376-940c-412d-9b0c-e4de7ca6d733	TCGA-AP-A0LP-10A-01D-A101-02	51	222944238	5373928	4205387
h873	s3951	13722.58cfa831e4b0c9d6adf6cba2	2749330b-f108-4345-8d0c-f7d4a55e5330	TCGA-PRAD	5313a055-c2d7-4cbd-a8c1-57ac85912d89	0ed92655-c273-4638-98f7-0bee62811238	blood_derived_normal	8fd697d8-1093-4960-99fd-9f803e59e92a	TCGA-EJ-5519-10A-01D-1573-02	51	222387585	6161692	4944745
h874	.	.	276b4b44-784d-4a34-8c6b-e8fd3b15b232	TCGA-LUAD	889aec8e-14ba-48d9-8fe1-f2416e82b333	a4200662-2db2-46af-9256-2c49d67f7c0f	blood_derived_normal	ca27bdf5-676b-42c3-8e49-ebd4f86c1e2e	TCGA-44-6147-10A-01D-A46W-08	151	3.16875e+08	9716	9691
h875	s17673	13722.58cfa82fe4b0c9d6adf6b40a	27748695-40d9-4be3-99ea-89ba163760f4	TCGA-OV	66c92b9e-de3c-4d1a-bb69-46ffbc6caf33	96f72b40-4178-4522-b754-a01eb2d7feba	blood_derived_normal	8946ffc5-50df-4ec8-99a5-84c80176c8d0	TCGA-24-1548-10A-01D-A324-10	101	4.22399e+08	190077	190055
h876	.	.	277d7b70-814c-49dd-932e-51b2fd599b93	TCGA-THCA	acb3b9db-16e9-40f5-87a9-9df9d4ceee54	13867a18-2aa2-426c-a515-69aa1dabe296	blood_derived_normal	d25048c2-2f70-4b15-8e72-06d16d381d68	TCGA-BJ-A18Y-10A-01D-A85F-36	151	485410371	361	268
h877	s3084	13722.58cfa831e4b0c9d6adf6c48e	2789a266-7d03-41f0-85c3-e76c6843335f	TCGA-BLCA	4ff9b4f2-6d04-4fed-8796-155902a8bf28	905d2bf1-08cb-4260-8188-00b60d881cf2	primary_tumor	1765e178-12bd-4682-ab4a-368c4dcb5aee	TCGA-C4-A0F6-01A-11D-A10R-02	51	327179448	31983598	27238950
h878	s11126	13722.58cfa82fe4b0c9d6adf6b6ba	27955cda-b713-4015-9b0c-c8c181a784e0	TCGA-LUAD	5d5cc436-6e57-4d23-a164-7f5153c2e666	15321297-7110-4e79-8d6f-94c95bc83c94	primary_tumor	737a7a30-1f60-4d88-b94d-b5fcd996fed2	TCGA-44-6778-01A-11D-1853-02	51	164062406	9015314	8476279
h879	s14396	13722.58cfa830e4b0c9d6adf6bf3c	27a7e110-4136-440e-97f2-042481d65ca1	TCGA-STAD	7b0d69ca-13a6-46e0-839c-e433bbede3ad	61c7aab0-51d9-4706-a37c-d5058007daf1	primary_tumor	30af7950-11f7-43bf-9a1d-98a57f416397	TCGA-BR-4256-01A-01D-1128-02	51	124524771	907832	543321
h880	.	.	27b85853-337b-4000-982a-682317e03648	TCGA-THCA	a1227ffa-2733-4a43-ba82-834755453870	e78c8bdf-ce47-4e6d-9839-c48c7a481a10	blood_derived_normal	4d010480-5853-4bef-bb2c-bf7687368819	TCGA-CE-A13K-10A-01D-A724-36	151	432350401	180	155
h881	s11351	13722.58cfa82fe4b0c9d6adf6b684	27c0892d-f4f4-45e1-834c-2450aaf06707	TCGA-LUAD	f17d3463-af6c-42c2-a8e9-fae45f69286f	eb5fe1fb-e720-4e84-9f21-b2d6261efa86	blood_derived_normal	04630e6e-9636-47e2-b66d-d65844afcf58	TCGA-55-6712-10A-01D-1853-02	51	201721761	22553281	21885365
h882	s13688	13722.58cfa831e4b0c9d6adf6c50a	27cda5d7-08d7-47a6-8ce7-8b425a69d648	TCGA-COAD	cd845618-4cc4-49c2-9055-c171d4c24ee1	eb335f3b-6294-4c41-93e3-5731044a8dfd	blood_derived_normal	2803d40c-88c2-40b7-85ed-dadde3910df5	TCGA-CM-4748-10A-01D-1405-02	51	110541270	7680052	6499289
h883	s15458	13722.58cfa831e4b0c9d6adf6c36a	27d058bc-57dc-447a-823c-bbdcbdd8d8c5	TCGA-STAD	7c9ea4fa-4cbc-4941-945a-e531e1d48304	4d91e3d9-c9ac-487d-b617-295af67176b0	solid_tissue_normal	ea5cd178-a2d6-4f23-8164-e5963541b835	TCGA-CG-5720-11A-01D-1598-02	51	176257247	2775374	2007548
h884	.	.	27d6de81-90f8-4950-a3e7-eed4352e9781	TCGA-THCA	9b1dbd0d-be6d-4a88-881a-faf57ceba81c	b582505d-7828-4be4-ae6f-c0a00de8adb3	primary_tumor	1e40c4ef-5c44-480f-bba1-584339a81085	TCGA-CE-A485-01A-11D-A85F-36	151	1196926842	360	314
h885	s16328	13722.58cfa831e4b0c9d6adf6c66a	27e09f4d-4240-4438-b0f9-8dacee467a12	TCGA-HNSC	f030e410-2585-461e-ad23-9fdf026ac06c	a8d8886b-b422-4c66-b0b4-4c9f0546b1b3	primary_tumor	b86e88e7-0d5f-4b32-a35f-dc97251ab990	TCGA-CR-7382-01A-11D-A32X-10	101	1.15109e+09	582298	582186
h886	s4401	13722.58cfa83ce4b0c9d6adf730e8	27f8d7aa-4248-47e3-81c6-97d6eeeca50a	TCGA-UCEC	de4e13c8-5ad0-46d2-ae54-b9ca22b939d8	5b0a8519-3fea-46d6-8f6d-ec85c403b416	primary_tumor	ea6efcd1-11de-45f0-8bde-f1c06ad27e79	TCGA-EO-A1Y8-01A-11D-A159-09	100	1057262019	202826	202574
h887	s10247	13722.58cfa82de4b0c9d6adf6a75c	2801e090-2178-4851-bafc-ed072f6e1d8a	TCGA-LUSC	0e2ee54a-51c9-4868-842d-a2a1c1cfb016	f091c76e-5d01-4f4b-8f6f-463c9f302930	primary_tumor	1c3df485-8e75-4378-87f6-c6463a520624	TCGA-21-1082-01A-01D-1521-08	100	976168702	17279	17047
h888	s14829_s14415	13722.58cfa831e4b0c9d6adf6c354_13722.58cfa831e4b0c9d6adf6c34c	2806f210-ccb7-41b0-8168-d55a06e75209	TCGA-STAD	442d7415-d095-4962-8296-a14390bad40a	15d8f5b3-63c4-400a-83c3-49b0a68ca1ef	blood_derived_normal	e6aedf0b-5818-444a-a4f0-d374f531bdb5	TCGA-CG-4476-10A-01D-1154-02	51	224403771	5321984	4138665
h889	.	.	28150a6c-a7b9-45e5-a876-08985373056d	TCGA-THCA	e48a8fa7-4e2b-44a0-95f5-e2925c60bad3	e4181a6f-eda8-4582-9e02-ff666a7e40d0	blood_derived_normal	bbee927a-4879-47e4-b448-da16294a156f	TCGA-FK-A3SH-10A-01D-A85W-36	151	493483631	209	175
h890	s17481	13722.58cfa82ee4b0c9d6adf6afd8	2829e89a-f9ed-4e7f-972e-81daa451e531	TCGA-OV	7ca97692-0bf5-4bbd-81ce-10a051d04bd5	c11664e8-8883-4a0f-87c3-6fdc903860d5	primary_tumor	8093649a-74d6-4832-9154-8cc0182fa381	TCGA-10-0938-01A-02D-A312-08	101	9.50888e+08	57464	57112
h891	.	.	282a67a3-4d9c-4fe9-88fe-b3a42b13f710	TCGA-LUAD	0c0b610e-fe4c-406d-a5ed-5cc3b11dabf5	ad66185f-983d-4416-b705-25d3d4d8b5a5	primary_tumor	0cc2396a-e821-4251-a249-303d89cb2cec	TCGA-44-6146-01A-11D-A46W-08	151	2.76499e+08	31561	31555
h892	s4770	13722.58cfa82de4b0c9d6adf6a6cf	28322aae-1200-433e-b0ec-85b66f60933b	TCGA-UCEC	16e69011-c295-479f-b521-86e66fba498d	4c34ecb0-9351-4a55-9ff5-2062b7cb391a	primary_tumor	65f9a820-f026-4a10-8bb7-1fbc3b38321e	TCGA-D1-A16G-01A-31D-A12J-09	100	9.84869e+08	312887	312727
h893	s7691	13722.58cfa831e4b0c9d6adf6ccb2	28417316-6fa5-47a2-b38f-c0b76c78fbd9	TCGA-SKCM	bd2345ed-33b8-4010-8479-4d6c67e29561	bb992a35-5c82-4b27-99b6-a39b5c6501ff	metastatic	f0c1ab78-7825-4cf4-b4d7-e7a1a8a17c0f	TCGA-EE-A2MH-06A-11D-A18Y-02	51	177573690	4873542	3618248
h894	s13171	13722.58cfa82fe4b0c9d6adf6b88c	285bfd37-8a4b-4542-a3f3-8a3e2d11c024	TCGA-COAD	7d8eab0a-e6c8-4449-9ebf-50c41db94a06	ea27374c-3f62-4128-a14a-8418966afdb3	blood_derived_normal	ccf319c5-bf63-4423-8d31-10013bb84baa	TCGA-A6-2681-10A-01D-1405-02	75	77350925	5805385	4449863
h895	s4974	13722.58cfa83ce4b0c9d6adf72ee4	2861ea32-022a-4e51-afa4-36d68cdb6b05	TCGA-UCEC	95e6d327-9ab7-45de-9527-f5634b3995c3	a43f90b7-4a6c-423c-82de-ad2c330ae0fb	primary_tumor	55ada396-0878-4724-8ebe-00da367eed3d	TCGA-AX-A06B-01A-11D-A325-09	100	1046058544	218415	218143
h896	.	.	2864b5e3-cc68-4db9-b7ed-2e1b2f82f765	TCGA-THCA	899ed323-4fd1-4d8d-9c2f-c63d9b44e875	1e41cb2b-0b08-497d-a478-f51069656d46	solid_tissue_normal	be2d5324-bb1e-484f-91a8-e60c1791e4b9	TCGA-KS-A4ID-11A-11D-A85T-36	151	5.43676e+08	180	173
h897	s255	13722.58cfa832e4b0c9d6adf6d568	28691bef-93e2-459f-8ae4-31775e3d2c44	TCGA-UVM	9f57834a-4dc4-45ed-97de-ed4da9d0598d	bac82025-0457-4837-9e73-277faedc15ef	blood_derived_normal	5487e440-f84b-45bf-826e-5bf4ce1cd962	TCGA-VD-A8KG-10A-01D-A40E-26	51	245786530	8580363	7122589
h898	s16172	13722.58cfa830e4b0c9d6adf6c242	286b4e3f-58a4-40d9-adb1-649cd1f18b60	TCGA-HNSC	05f01280-bf77-4682-a7a8-20dd0eac77bd	75430612-09bb-4d6f-9304-62a5b517d424	blood_derived_normal	139a8577-ec63-4aaf-9796-200173b6de91	TCGA-BB-4223-10A-01D-1431-02	51	187233352	2976221	2241038
h899	s4398	13722.58cfa83ce4b0c9d6adf730f3	287e07e3-909e-4532-8012-305e5ada4522	TCGA-UCEC	f7e06a10-74ca-4f52-a944-b3f22c016998	2010755c-c987-427a-b3f0-3dbd4bb1249f	blood_derived_normal	2b203abc-26ab-49c2-9d47-766366be3992	TCGA-AP-A05D-10A-01D-A013-09	100	521161516	195228	195139
h900	s12108	13722.58cfa831e4b0c9d6adf6caec	2885228c-58f4-412d-984d-68b334b33256	TCGA-THCA	3597af5e-65ff-40a7-95fc-dacc26cbca14	03c149f0-a850-421e-b777-73a634a3fc82	blood_derived_normal	c9a6dda6-a5c6-42a6-b21c-a7e9ef57c238	TCGA-DJ-A1QM-10A-01D-A14U-02	51	264257250	10329339	8673533
h901	.	.	28868c6b-d41a-4270-a448-f8f6952b5f5e	TCGA-THCA	b7a01148-5bab-4268-986a-a9cf7bca967f	c25aed9b-a1b7-48a9-8587-8d218f6a9562	primary_tumor	55929bdd-3dfa-4869-9259-bf0d3e29896a	TCGA-DO-A1K0-01A-11D-A89X-36	151	1521400993	991	926
h902	s3085	13722.58cfa830e4b0c9d6adf6c206	288adaf1-af3b-49b7-a4c1-5505c5db5830	TCGA-BLCA	4dc5cffe-ed8c-47ab-b5fc-f9615b5414f7	ca14f475-1be4-450c-80c3-7094d23d0b3d	primary_tumor	a32e59e0-242f-465d-8277-e0fe26124091	TCGA-BT-A20W-01A-21D-A14U-02	51	233487897	7402061	5994934
h903	s16325	13722.58cfa831e4b0c9d6adf6c8fe	288afd71-d52c-4c51-9153-494cde1daad5	TCGA-HNSC	6909302d-358a-46cd-8052-eedb09c83c83	1a5af8e2-61b4-4a04-b4b6-ea41fc34c89a	primary_tumor	190eb791-383d-4e27-870d-e470630843e7	TCGA-CN-6994-01A-11D-A32X-10	101	1056407249	536157	536027
h904	s15746	13722.58cfa82ee4b0c9d6adf6aa2e	28932376-1aec-4d35-8f96-44c365aa85cb	TCGA-HNSC	96415324-6859-41eb-8d07-be4e6f7d9781	d390d3e6-9516-4485-af75-955b1a1b76ca	solid_tissue_normal	bc890854-512d-4118-b5a5-954f774d0c36	TCGA-CV-7416-11A-01D-2334-08	101	660182610	135131	134934
h905	s8323	13722.58cfa82ee4b0c9d6adf6a8aa	28afb317-7bd4-4f84-a3e7-040ef214e815	TCGA-LGG	84569c1a-6baa-4380-ae3c-707df1be4618	1ee9478b-84a5-4ffd-8499-f2e02a3a21d7	primary_tumor	d252a54e-0377-4b3e-8228-26108ea704fa	TCGA-E1-5319-01A-01D-1893-08	101	544883695	1563	1481
h906	s16396	13722.58cfa832e4b0c9d6adf6d36c	28b00e23-429a-4be6-b0cf-076131598d35	TCGA-KICH	f3ba1cf8-ac67-4da8-96f3-8680dc55f247	d6f68966-d6a2-4b24-b1d5-15cb8f4acb8f	primary_tumor	9a90f951-ad96-4883-b97f-ac43395dae5d	TCGA-KN-8418-01A-11D-2310-10	101	1.16939e+09	474796	474596
h907	s2009	.	28b48d01-1442-40ba-bf6f-3290c607f9b5	TCGA-READ	09daff79-6493-45c1-8cba-9381259e2bea	8863fc0a-66a5-4b52-83f8-da90a5885ea4	primary_tumor	9f313421-370d-4064-a699-6836d91c25a0	TCGA-AG-A015-01A-01D-A077-02	51	84583077	6.52245e+06	4631974
h908	.	.	28be1da3-dd16-4507-8048-20ecbdf4fd40	TCGA-THCA	729fc937-192a-4eb7-b357-b8f0d2da1f08	34f73b3b-76b7-4d68-9812-5376810a8f31	primary_tumor	9415fbf5-ac75-4603-8308-7ac3a6355844	TCGA-BJ-A2N8-01A-11D-A85F-36	151	1.30309e+09	181	167
h909	s13036	13722.58cfa830e4b0c9d6adf6bcd2	28c29b77-5d08-49b6-a99c-4d2e713ded82	TCGA-COAD	cac80259-3a26-4a99-b0d3-13454068e6ed	8fba5b6b-6883-4617-b1d9-b1063bccdc12	blood_derived_normal	b1bfe1f0-9c46-492d-8ba8-3b5451248b77	TCGA-AZ-4684-10A-01D-1405-02	48	134377792	11681326	10211358
h910	s15626	13722.58cfa831e4b0c9d6adf6c63c	28c6e83c-1c93-495d-ae3d-905b9b607b14	TCGA-HNSC	277b02e9-ded5-4980-845d-af53690000ac	8d8ddca2-6461-4a8b-a696-da0906661b9e	blood_derived_normal	caa37fff-7ea8-4980-a7ff-ff228f2b432a	TCGA-CN-4741-10A-01D-1431-02	51	203289053	4187153	3084427
h911	.	.	28c72850-83db-4d8c-ad1c-740565037e7e	TCGA-THCA	105210cc-6fe3-4615-a582-475553e14272	840861bf-7f0d-4d08-8e44-770bd71521e9	primary_tumor	9fba2b74-b69f-41d8-90cb-5fd6c3106715	TCGA-EM-A3AP-01A-12D-A85U-36	151	1220154411	597	534
h912	s2730	13722.58cfa832e4b0c9d6adf6cffa	28dfc63a-773b-4155-a1e8-981d9783c16a	TCGA-BLCA	db52c68a-ed44-4ec4-9381-d75f9bcbc29a	9bcd8c28-b397-41d2-a004-2b093eb9a739	blood_derived_normal	9bb2c8b6-edf9-4258-8938-7d7cb74dcdbf	TCGA-GC-A3WC-10A-01D-A233-26	51	157605822	2553676	1982628
h913	s6973	.	28e76625-e464-4f07-acc5-864abe500844	TCGA-LAML	bc93cff5-a2c9-4fc5-8965-5570574ac1a2	258135e2-f09f-4d8a-aed1-2f331109fb16	primary_blood_derived_cancer_-_peripheral_blood	a9e89bc0-2e6c-40c9-9b47-6c6fe061dbc9	TCGA-AB-2968-03A-01D-0741-05	77	8.33021e+08	340315	339526
h914	s15649	13722.58cfa831e4b0c9d6adf6c8f0	28f1cc9d-6323-4ca0-af12-08e268a294d9	TCGA-HNSC	d2ca9a4d-c14c-40c0-871c-88794a02e4aa	406255b7-f269-4dc2-9ec2-e68809b66787	blood_derived_normal	87255df3-4e17-4cc4-a3cf-ea121e937d8f	TCGA-CV-7180-10A-01D-2266-10	101	6.22286e+08	280668	280556
h915	.	.	28f810b7-4070-4fa1-a39f-c2e4c85af8b0	TCGA-LUAD	a8de1beb-6296-44eb-bd63-c603f70faaf3	556bb046-bd81-4366-a167-e86d991ee732	primary_tumor	26b29d49-3985-401d-b09b-ab0ebf6892c3	TCGA-55-8614-01A-11D-A46H-10	150	9.51401e+08	398430	398416
h916	s5015	13722.58cfa830e4b0c9d6adf6c124	2905c8b8-c3af-49f7-b835-6199a3060792	TCGA-UCEC	7b7d2d2b-abe6-4f32-add0-3715096995d1	c4c99327-b778-4e29-a111-75569ad38696	primary_tumor	99e19d8c-ec6e-45d7-89e5-091d101bf466	TCGA-BS-A0TC-01A-11D-A101-02	51	101354059	851368	566668
h917	s6768	13722.58cfa830e4b0c9d6adf6bbb6	2906f24a-0818-41fd-aff9-1259106b2186	TCGA-BRCA	c0427237-b476-4af4-b664-7bd479922ea5	7b9319b5-3093-4e22-94b2-e7a956bdc271	blood_derived_normal	11e97514-242b-4ce1-99ea-3830e6902ee3	TCGA-A2-A0EU-10A-01D-A060-02	51	221158864	5992932	4782844
h918	s18082	.	290aaaa1-57cd-440c-81e2-36bd24342c94	TCGA-OV	ee0a4a13-613e-4c5d-96c3-8083a013702d	37981859-ba7a-4f93-8fcb-78615e696149	primary_tumor	8658f4f5-9a50-4195-8ea3-227951977647	TCGA-13-0890-01A-01D-0447-09	75	878823680	230898	229740
h919	s18020	13722.58cfa82ee4b0c9d6adf6af70	291be4d0-71cb-480a-a950-b6c1c80c2671	TCGA-OV	58d34254-4f5b-40a4-9e9f-7160062fb2a4	c24ae833-72a5-4d74-97c1-06409a3d5f11	blood_derived_normal	d77b7bf5-8f58-4e4f-ad5b-ff0f87df2ec4	TCGA-13-0912-10A-01D-A312-08	101	6.46761e+08	88235	87973
h920	s4586	13722.58cfa82fe4b0c9d6adf6ba37	2924d6da-ecff-4f8a-bab0-57c06fa13372	TCGA-UCEC	4abbd258-0f0c-4428-901d-625d47ad363a	d6272155-71a9-4b3f-a2e7-4d45e945236c	blood_derived_normal	89a3ba3e-d1a7-4b9f-8f59-ca715a1266bd	TCGA-A5-A0G2-10A-01D-A043-02	51	200557771	14566204	13586191
h921	s15172	13722.58cfa82ee4b0c9d6adf6ac40	2928f400-07b5-443f-938a-3494e3fcccbd	TCGA-STAD	956017ba-5e4b-42c7-b93d-42316874ba93	a64a7cb8-ba30-45a3-b1dc-2a62d6b1919f	primary_tumor	0cd60b96-eb2d-4687-9709-d1455ec45de7	TCGA-BR-4255-01A-01D-A290-08	101	9.76697e+08	62480	61921
h922	s3443	13722.58cfa832e4b0c9d6adf6ced3	293992df-3a69-4058-9746-a3dbda7a4445	TCGA-PRAD	ba0c9096-5f35-4f0a-ae98-ee1a695b55f0	15a638fe-4dfd-4280-ad40-5e0d5fde3812	primary_tumor	ae85c536-0580-4a34-b686-161d337e7951	TCGA-EJ-5527-01A-01D-1572-02	51	228721259	3313675	2421931
h923	s8132	13722.58cfa831e4b0c9d6adf6c938	293c9c79-df4c-4209-8991-2064f391ad84	TCGA-LGG	dcd0856d-423a-40d7-8070-4c0988d61416	d5e50908-ddb0-4887-b6c3-63038ad511b8	blood_derived_normal	15453f10-46d7-40ac-9b5e-5fb44e05fce5	TCGA-DH-5143-10A-01D-1465-02	51	296518479	15899015	13229318
h924	s12750	13722.58cfa831e4b0c9d6adf6ca86	293e01e4-fb9a-487c-93c4-4112e77bdc29	TCGA-THCA	3b1e2bd6-3d32-40f7-9b32-0df32dfcbc72	ff0c61f9-7f90-48b4-ba4e-f9d7b61a8557	blood_derived_normal	d921807b-9289-42d6-a27f-2d17056f12f4	TCGA-DJ-A1QI-10A-01D-A14U-02	51	237664608	7118113	5975121
h925	s16164	13722.58cfa82ee4b0c9d6adf6a7cd	2950740c-b389-47bb-afaf-8764e1239c74	TCGA-HNSC	9ae5101b-6031-4ab1-bfca-198c41af3184	ff63290d-0644-4387-99bb-697150a7fb6b	blood_derived_normal	bc26baa4-0f4d-4b8c-95f4-b8f9fb2bd328	TCGA-CR-6487-10A-01D-2268-08	101	533506739	23811	23715
h926	s2007	13722.58cfa830e4b0c9d6adf6bde2	295e44c3-0c92-4999-abc7-c22ccd233c33	TCGA-READ	1118490d-75aa-43cc-b2a2-c2af61829ffc	0350e0de-7b86-485a-a057-50e77d899ed9	primary_tumor	49977602-a81b-4ddd-9354-8949bc3208cf	TCGA-AG-A01N-01A-01D-A077-02	50	68280252	3599247	3159739
h927	s13365	13722.58cfa82fe4b0c9d6adf6ba1c	296dc100-6cdd-4faf-a540-c30215e66d65	TCGA-COAD	a06c09a8-0951-49f4-a765-5147bbcae109	d448668c-90f3-40fa-9961-88407090da31	primary_tumor	b6b6e1d3-c592-4836-bdad-d53af2dbcc9a	TCGA-AA-3664-01A-01D-1981-10	101	535905932	218368	218324
h928	s13201	13722.58cfa82fe4b0c9d6adf6ba02	298656cd-62d4-46c7-b435-a074850df56a	TCGA-COAD	86d18004-9478-4e46-83b4-4fbe445ccb70	fba03796-b9c8-4042-9720-f21660cfec28	primary_tumor	daed1a71-909a-42d8-87b4-6760b54d91af	TCGA-AA-A01I-01A-02D-A077-02	51	141217639	5433133	4443539
h929	.	.	2986cde2-62de-4093-a05a-7d29a4a7c6af	TCGA-THCA	e48a8fa7-4e2b-44a0-95f5-e2925c60bad3	7effb8c1-cdf1-4609-b9ae-0e12ec5066eb	primary_tumor	7c156a47-1c95-4ee3-8183-be622393941a	TCGA-FK-A3SH-01A-11D-A85W-36	151	1.29601e+09	524	466
h930	.	.	298bbdc2-5122-4839-8308-9c8e4dee07c7	TCGA-THCA	dffef9e8-5b69-43d9-a95b-0744daa38d1d	1f2677b9-5bc6-4976-856d-0457b750ba98	blood_derived_normal	725316db-0c12-4a1f-adee-272257c1a30c	TCGA-E3-A3DY-10A-01D-A85R-36	151	5.41403e+08	76	65
h931	s15769	13722.58cfa831e4b0c9d6adf6c6ee	29a97593-1a0f-47bd-a6bc-0516fc3cf08d	TCGA-HNSC	89f91e36-fed8-4da3-8a35-c761d6f65285	5ef4d047-5a84-4e03-acf5-02029d8a4cf2	primary_tumor	ee963667-56b1-49bd-8896-e07b536d3014	TCGA-CR-6467-01A-11D-2266-10	101	1.05863e+09	598181	597674
h932	s15523	13722.58cfa831e4b0c9d6adf6c87c	29a9be8d-c0b8-406d-9dbd-b5a9b98746cc	TCGA-HNSC	c3b2c38d-81a3-42fd-a41e-6f6de3934007	7be274d5-d5a0-4ef9-a65a-4127ed864f0c	primary_tumor	a78cd28c-edaf-4439-905b-44b4616df078	TCGA-CV-7414-01A-11D-2317-26	51	189468681	3562286	1860569
h933	s14527	13722.58cfa830e4b0c9d6adf6bf08	29b169b8-83a5-443c-8913-9a7000f11b88	TCGA-STAD	33503349-ba7a-43f4-bcb2-ac8d16808432	c17a8996-14c4-4a17-a55b-925172a45211	primary_tumor	b5e3a2a5-71fd-4ed8-98db-0cb725638c26	TCGA-BR-4183-01A-02D-1128-02	51	236527874	7395905	5891617
h934	s8572	13722.58cfa831e4b0c9d6adf6cdda	29c4ca9b-4ac8-4592-af93-b3e5a474331a	TCGA-LGG	e4d9b696-3311-44e7-9191-fde56c080a00	eb350e44-4af0-46fa-b329-30f599b9a953	blood_derived_normal	5261c079-4e84-44db-8e0c-b097344ae1e7	TCGA-FG-6691-10A-01D-1891-02	51	182436977	4532780	3732954
h935	s4607	13722.58cfa830e4b0c9d6adf6c11a	29e1dedf-6b33-4d9a-8b4c-208af4805390	TCGA-UCEC	09066fbf-6a1d-46c9-a4c5-c53340c3d1ba	2d1226a1-1c88-422b-9a8d-316bebeb65fd	primary_tumor	250bf272-4ccd-41db-abd1-4fe2e304ab21	TCGA-BS-A0TE-01A-11D-A101-02	51	101528357	748770	498837
h936	s282	13722.58cfa832e4b0c9d6adf6d4c1	29ec5a91-dc17-4a4a-9474-ae1d0010def2	TCGA-UVM	78039723-94a9-4903-8bb4-c00852e8e889	015b25b1-3875-41b6-a6ca-e428a76d73ce	blood_derived_normal	c3a48720-b5cf-44d8-9a22-973fd36320ed	TCGA-VD-A8KF-10A-01D-A40E-26	51	243998050	8464782	6952655
h937	s14372	13722.58cfa82ee4b0c9d6adf6aace	29efd430-395d-4879-a76d-d9c6e1facc64	TCGA-GBM	9853c6bb-a42c-4698-abe5-f3c897ebc8f6	d067a643-8e8b-4e86-8186-582fc140f744	blood_derived_normal	fc3f70c0-3e8f-4146-a308-8a71cb1031a0	TCGA-06-0214-10A-01D-1491-08	101	6.09802e+08	3567	3357
h938	.	.	2a01428e-e9ff-4d02-9614-7244b97e1d92	TCGA-THCA	2b84cfbc-7cf6-4cb1-a1e3-ba85dafb89f4	6b610b46-f51c-47ae-b5d1-caf366e9b2ac	blood_derived_normal	a7366526-e98d-4bca-8ccc-ff2b3aa13d11	TCGA-EM-A3FR-10A-01D-A85U-36	151	4.72793e+08	3284	3210
h939	s10505	13722.58cfa82ee4b0c9d6adf6ae43	2a0cc49e-c77c-41fe-8e44-9ad8c62451c6	TCGA-LUSC	4ca13c92-84b4-4edf-842a-b20b7e713415	789d87b2-59bb-49c8-b055-e2a917a4f018	blood_derived_normal	1b32d5df-080e-42df-a725-dbb98659e5c1	TCGA-96-7545-10A-01D-A320-08	101	585694740	61520	61260
h940	s16182	13722.58cfa831e4b0c9d6adf6c574	2a0f628f-d938-4af9-8caf-32cb7bdae30e	TCGA-HNSC	97640ef0-0259-4244-95ba-48d28c60b372	51622170-a903-43cb-bc38-4d40c7ea170f	blood_derived_normal	0487f393-1cf0-4cb4-864f-fa2c895e2e07	TCGA-CN-4738-10A-01D-1509-02	51	222769912	5636937	4334990
h941	.	.	2a1951ae-fe26-4e15-a1a8-80b2e0e5687d	TCGA-THCA	5dcbdfcf-8a4d-4da5-9049-f2b970fe8ca8	a97d91e4-bed3-4391-b37e-1fcb9352d452	blood_derived_normal	51da627e-fabe-4dd7-b49c-9d50ba664f7d	TCGA-DJ-A2PZ-10A-01D-A85G-36	151	6.34168e+08	4916	4906
h942	s8328	13722.58cfa82ee4b0c9d6adf6a8c8	2a2b3b51-7869-4179-b039-a6de9e17b16c	TCGA-LGG	d61710c1-8ac3-44e3-b567-66288a6ab731	6b57fae7-483f-4b20-97da-96cd7dd57b2b	blood_derived_normal	b95bb15a-325a-459a-aadc-d4f68cee6a65	TCGA-DU-7304-10A-01D-2086-08	151	4.70144e+08	15668	15653
h943	s13020	13722.58cfa82fe4b0c9d6adf6b8d5	2a480cc5-b0f3-493b-8b7c-af9235599352	TCGA-COAD	77a44132-af22-4115-9fa2-78f2f74bf687	ca3662d9-88b8-4e80-8c54-9dc7df374de5	blood_derived_normal	0cba805a-f14e-42a5-b4c7-aa7ee434eed8	TCGA-A6-2682-10A-01D-1405-02	75	75904602	5661152	4295581
h944	.	.	2a7427fc-9ea0-4f3f-82ce-f455897e28a8	TCGA-THCA	ab8c9101-adeb-4c43-a8bb-b089ebd711f6	abe80c37-f3cb-4a56-9c18-9080057aa81d	blood_derived_normal	7f7a60c9-c1dc-41c3-ba62-b325bd0ad45d	TCGA-BJ-A0ZE-10A-01D-A85F-36	151	473883466	389	378
h945	s11996	13722.58cfa831e4b0c9d6adf6ccd8	2a77583e-27e6-40b0-8cb1-4b1398a119f3	TCGA-THCA	4e80f403-0e10-4725-854d-f023c12ee1e2	457e4448-24e8-412c-a7da-77ca0582a32a	blood_derived_normal	918729c5-0155-4161-8c98-2f473cf87907	TCGA-EM-A1CU-10A-02D-A13U-02	51	164125999	1814675	1209345
h946	s3782	13722.58cfa831e4b0c9d6adf6cc23	2a77fec5-6770-4d7c-bb63-579c90508f82	TCGA-PRAD	aa252f78-ebf3-42f9-86af-bb6e57345706	627b9ff8-2557-4470-824a-b76a8bcd1e9f	primary_tumor	68211c41-2971-4b41-8eee-75ffb78175bc	TCGA-EJ-5503-01A-01D-1572-02	51	215639314	5193433	4109969
h947	s8534	13722.58cfa82ee4b0c9d6adf6a8b8	2a7d210a-77a5-4455-bdef-b1eba78df536	TCGA-LGG	d61710c1-8ac3-44e3-b567-66288a6ab731	12b638ef-aeb6-43c4-b9b8-c8a6f077d579	primary_tumor	8340c88f-b6db-4cb7-8e44-a9cdf5e167ee	TCGA-DU-7304-01A-12D-A461-08	151	885785955	1773	1701
h948	s16849	13722.58cfa831e4b0c9d6adf6c43e	2a8bf48e-aadf-47fe-a54b-19f7d7da9371	TCGA-LIHC	ca8afb2c-be3d-41e8-8dbc-19fe7ab6154b	1ce4828e-5eee-4793-80f8-097671d0db7b	blood_derived_normal	bf471c04-91b1-4ccc-9cd2-101b7f008edc	TCGA-CC-5260-10B-01D-A12Z-10	101	5.58238e+08	89154	89091
h949	s16171	13722.58cfa830e4b0c9d6adf6c149	2a9de528-b38d-405b-8fad-17993c465dc5	TCGA-HNSC	7de19081-d5fd-468c-ad0d-f6e3e8b2ad70	fd99fd83-4040-4738-8a5a-e42d36ecfe0e	primary_tumor	e2b5c926-491d-430d-8d9c-5c73d7752d1b	TCGA-BA-4076-01A-01D-2266-10	101	9.6775e+08	597016	596519
h950	s2694	13722.58cfa830e4b0c9d6adf6c238	2aa5fd76-8b0e-44c0-8968-9af689b38a56	TCGA-BLCA	419deaac-ea45-4bdd-9fa0-b5cd8429b44f	df346965-b972-445d-9aac-35605b908f4d	solid_tissue_normal	51f7bc24-eeeb-407e-bcb0-531a5092067a	TCGA-BT-A20Q-11A-11D-A14U-02	51	295692402	34192646	29947144
h951	s15377	13722.58cfa830e4b0c9d6adf6bfd3	2aeb87f3-96f8-416d-8a0b-28bcbcdb7719	TCGA-STAD	bec83dff-2bba-4467-92aa-5dc3db9e0eaf	0b8024d5-1268-49bc-b2f7-7b45701a17f1	solid_tissue_normal	5e69772f-6726-4d2a-9ba1-2c8636f3f1d5	TCGA-BR-4357-11A-01D-1154-02	51	199291177	2379996	1707630
h952	.	.	2af9e6cd-f40e-4fa7-a0fa-7e95607b1385	TCGA-LUAD	d6e274a0-6425-437b-bc07-1225be7808d5	64a45521-0494-45f6-b605-198e5c2c56ba	primary_tumor	ed3e6e5b-71fa-4dbf-b53f-856623533070	TCGA-55-6969-01A-11D-A46H-10	150	966985424	188529	188518
h953	s14978_s14979	13722.58cfa831e4b0c9d6adf6c5ae_13722.58cfa831e4b0c9d6adf6c64c	2b1e1fe3-c924-4ead-b84f-e7823cc6ddd8	TCGA-STAD	8a173d98-20a1-4c84-86c1-97818e1c665a	4622df2e-9b9e-4b17-ade3-a602b50b1288	primary_tumor	afa14a3a-5e6b-4cbe-b660-65aa53e9d10f	TCGA-CG-4455-01A-01D-1154-02	51	83767103	833651	606824
h954	.	.	2b2d9acb-a3d7-4023-87b3-a959d294148e	TCGA-THCA	a2e2fac3-cca5-4e33-aa6c-1d9d3ac3aeec	4ff178b0-d8fc-4342-9ca3-f54c2cc83f49	blood_derived_normal	42d0b802-1249-44ec-93bc-602267dca350	TCGA-E8-A419-10B-01D-A89X-36	151	4.7446e+08	369	357
h955	s8524	13722.58cfa82ee4b0c9d6adf6a8e6	2b33ea4e-1b10-47ad-aeb9-41884ed414d3	TCGA-LGG	eb42625e-fbbb-4bee-bbe9-315b3ca2138a	97132594-2f4f-4e47-b301-f9895301632d	recurrent_tumor	6c817e3c-a1ee-48a2-a8a9-85b0cf894b1b	TCGA-DU-5870-02A-12D-A36O-08	151	832567807	1553	1469
h956	s17708	13722.58cfa82ee4b0c9d6adf6af0c	2b34cdfe-de5e-4b77-a96b-1dcbad673f33	TCGA-OV	7ca97692-0bf5-4bbd-81ce-10a051d04bd5	59fde5a1-cc2a-4f0d-9557-111275b0d7ed	solid_tissue_normal	f166a6c0-d9a1-46f4-86a1-94b71f917212	TCGA-10-0938-11A-01D-A312-08	101	623873708	57777	57662
h957	s14400	13722.58cfa830e4b0c9d6adf6bf6c	2b398380-2853-4a9d-82ea-c671a5eaabc4	TCGA-STAD	27988b3e-cde1-4f4b-82a1-6d8ad08db8e9	14f163db-e740-48b9-8126-ac2a5a691288	blood_derived_normal	617b4921-0897-4062-a233-bda2f15a1e47	TCGA-BR-6452-10A-01D-1798-02	51	124454606	844832	502322
h958	s7814	13722.58cfa82ee4b0c9d6adf6ac5e	2b4763e6-b38c-4f60-9fa7-f9468645d9af	TCGA-SKCM	01ad975d-c2ed-4e4d-bd3b-c9512fc9073c	1e373c9c-ddb0-4c77-87af-468ee586f998	metastatic	d432e99a-67fb-4609-b90f-99438eee7cae	TCGA-DA-A1I2-06A-21D-A19A-08	101	9.4904e+08	2767	2137
h959	s10649	13722.58cfa82fe4b0c9d6adf6b6a6	2b99445f-e869-43e5-bc82-ccfa26e3532c	TCGA-LUAD	6144d666-8f77-4efe-95f1-f9e5c4e5e056	fdd20655-0db6-4abb-bec4-451bd3e5389e	blood_derived_normal	04ad8606-f9cc-4067-821c-bb964d10f1b3	TCGA-44-6145-10A-01D-1751-02	51	163506612	3032897	2338382
h960	s10628	13722.58cfa82de4b0c9d6adf6a740	2b9bfbd4-4d4c-48e5-8a5a-0d75079ee57d	TCGA-LUAD	61c655ec-52b5-453f-a6cc-b2aba445b027	5ae9b10f-347c-48c3-90cd-9290055cfe4b	primary_tumor	23d86395-9e20-4cf9-bf7e-f76544a1f772	TCGA-49-4486-01A-01D-1931-08	101	571255489	860323	860119
h961	s2628	13722.58cfa83ce4b0c9d6adf72e4f	2ba09741-250c-4029-9459-3d9c7104a79a	TCGA-SARC	3608bfbb-2a92-4ec2-a330-bf4790a8b65c	be056c34-ef56-4526-a595-f81dbde87a3d	blood_derived_normal	2ced1edd-817a-4e6b-96b5-c192f0a91663	TCGA-DX-A240-10A-01D-A27P-09	100	5.50144e+08	257473	257380
h962	s14496	13722.58cfa831e4b0c9d6adf6c720	2be18d99-2282-4b73-92c3-cfd380db42a2	TCGA-STAD	cb622cd6-776d-4681-8a67-4addd61c66b8	8461ce68-3a6f-4343-8977-78448123f373	primary_tumor	f91dffce-5185-4555-92ea-919e94eb9569	TCGA-D7-6527-01A-11D-1798-02	51	229203032	4868210	3894065
h963	s5196	13722.58cfa82fe4b0c9d6adf6b885	2bf21ed0-4936-4189-9237-e708e67f9f34	TCGA-UCEC	553f0ccd-4e6f-4ae2-9b39-97529eb3d826	ff637ade-4b5a-4a0a-9712-4ff2fc5e5b9d	blood_derived_normal	351bbf18-3b64-4a6d-b8cd-d7c3b97d0539	TCGA-A5-A0GX-10A-01D-A043-02	51	226950434	5648558	4416329
h964	s2468	.	2c02832e-5650-4207-944c-6b85e5a5ab92	TCGA-SARC	f519be07-434e-4eb2-acf9-318565b83d50	3db0de29-f0a6-4cea-bec5-22164e795a43	primary_tumor	0e554430-e3c5-4c9b-9681-3e9c0f4236f1	TCGA-K1-A3PN-01A-11D-A228-09	151	757559228	36130	36117
h965	s11645	13722.58cfa830e4b0c9d6adf6c00c	2c087264-d27a-42a5-a4a4-2db53b59d48d	TCGA-KIRP	2666ab3e-f2b9-4b3d-bfce-aac2a4bafe62	04ba9daf-fb69-4ca9-8e63-222f2e667c9d	solid_tissue_normal	cddac18a-cc7c-48f5-8f2b-690e5ff0b88b	TCGA-B3-3926-11A-01D-1253-10	101	6.6532e+08	333503	333453
h966	s14492	13722.58cfa831e4b0c9d6adf6c465	2c14459c-f639-4659-aba8-b9f697d582d1	TCGA-STAD	8a9afa5e-63ce-41eb-aafb-b0b03653da5a	315e485b-3069-4adc-8ab5-bedcc0642930	primary_tumor	73ea65aa-3677-425f-b084-1fc3beba2d03	TCGA-CG-5733-01A-11D-1598-02	51	281165419	16841834	13100264
h967	s5183	13722.58cfa83ce4b0c9d6adf72f0b	2c1b6180-926e-4b6a-b5af-4d214197bbf1	TCGA-UCEC	d17668c4-5d66-4e16-8b70-b54616581aae	acc43c62-1c62-4ba1-abfa-d8f4872e8d8b	blood_derived_normal	ea5ee522-cab3-4f66-9e55-ae5c1a1a6e0f	TCGA-AP-A0LL-10A-01D-A10B-09	100	630432476	116481	116321
h968	s7135	.	2c33825b-b43a-4f7d-8fc9-8f7f6fbd81b4	TCGA-LAML	c9943335-86a8-4286-891c-c2331d75dc0d	a7048844-bc20-4f26-a46d-9d2ac2e7bfb5	primary_blood_derived_cancer_-_peripheral_blood	247cac37-25c0-44d3-b517-64512126968b	TCGA-AB-3006-03A-01D-0741-05	75	720372342	60139	59437
h969	.	.	2c3900fe-afc5-4be4-9949-ad758972898b	TCGA-THCA	23f47401-1bab-4395-970f-4e388aab2542	6bd8b6e3-7205-4507-8a32-703e3d127248	primary_tumor	0c507d58-1b1c-44bd-8556-ba14c48d28c1	TCGA-E8-A414-01A-11D-A85R-36	151	1307380947	1093	1028
h970	s2689	13722.58cfa830e4b0c9d6adf6be90	2c398533-d205-475b-940d-9a9d5480fed6	TCGA-BLCA	ebc094a6-cdc9-4c02-b8ec-a181b25a364d	62c2ba8f-02e3-4100-86bc-5958038b4983	primary_tumor	7c09cff3-3162-4952-93ad-8a7d89f07266	TCGA-BL-A13I-01A-11D-A13U-02	51	257194360	7500387	5716966
h971	s216	13722.58cfa832e4b0c9d6adf6d4a6	2c43adb7-f5d0-4adb-9ee7-b68a892ce4f6	TCGA-UVM	6be5176c-4980-4663-adff-d04f05737da0	685d5387-b35f-40ee-8f14-491ce212f0de	primary_tumor	6b52c651-649f-41c5-b0dd-197f77f2aa10	TCGA-V4-A9EW-01A-11D-A40D-26	51	134580718	1628939	1248970
h972	s16186	13722.58cfa831e4b0c9d6adf6c602	2c59c0c4-9256-4f8c-813b-3c69d5813667	TCGA-HNSC	90f44998-3c05-44b2-9501-bbd0f43c5147	e907d8d4-c4c6-441f-9f19-ff3746e5d13e	primary_tumor	40bfd664-e699-4f0d-9670-30d0f5cc8728	TCGA-CQ-6225-01A-11D-1911-02	51	232119864	12590569	10483890
h973	s14418	13722.58cfa831e4b0c9d6adf6c57b	2c5ce3a1-54a7-41a7-aa8d-795948e10d45	TCGA-STAD	1286ac33-a466-4f58-900e-f6b13fe9c25a	cc525529-8511-41b1-b6c9-bf51df484b7b	primary_tumor	cc47c834-085d-407b-8f82-70fcf2402baf	TCGA-CG-5728-01A-11D-1598-02	51	207449982	4749461	3755575
h974	s12367	13722.58cfa831e4b0c9d6adf6ca21	2c7fb02f-4f96-43ba-b2d7-ca3f727511fe	TCGA-THCA	da201150-748e-4b74-bb35-10c995e26079	a8307181-67ce-4a79-8d23-76ceee1d2761	primary_tumor	781162aa-aafa-4c44-b9af-727917e8c9f4	TCGA-DJ-A1QD-01A-11D-A14U-02	51	175452638	2580749	1918620
h975	s16392	13722.58cfa832e4b0c9d6adf6d2fc	2c8d09fb-8826-45fc-8f1c-6b91a8ed7009	TCGA-KICH	40f79cfe-a51f-497b-b06e-7a4f9004f092	839592be-2687-4996-acf8-0bfde2b2be22	primary_tumor	9fb73d89-f7c4-47b2-810b-3ce37cd8a3c9	TCGA-KM-8442-01A-11D-2310-10	101	1.03202e+09	594175	594081
h976	s13379	13722.58cfa830e4b0c9d6adf6bb72	2ca1d888-cfc7-4551-a50c-7a602bcd46f0	TCGA-COAD	0cb0dac8-4ce2-444a-b1ae-1550e065b4d9	8816f14d-9fbb-4033-9ca4-6ca0db66161a	primary_tumor	31f02f48-44a4-445e-ac3d-e9bf3d8d25a2	TCGA-AA-A01V-01A-23D-A17O-10	101	491613942	242537	242500
h977	s7699	13722.58cfa832e4b0c9d6adf6cfaa	2cb29d01-c094-48be-934c-6b98295dd785	TCGA-SKCM	31e94518-f6dd-4458-94d8-dda3cc7a0831	b2f92369-ccf6-4b10-9d8e-5843c15b48b9	blood_derived_normal	2bab4819-3bc4-4970-ad50-71c1977724ca	TCGA-FS-A1ZS-10A-01D-A190-02	48	207269997	3035457	2217602
h978	.	.	2cbc7aa5-e05e-404b-8927-683ff84ba6f1	TCGA-THCA	c781b49e-d08f-49e6-b774-7cfe4100e92d	377a0cbf-6a82-43fa-bc95-dadeced8916d	primary_tumor	4198818f-d1f3-4331-9b8d-a473d83311c0	TCGA-FE-A235-01A-11D-A85V-36	151	1283397289	308	273
h979	.	.	2cc33af3-1e79-4c83-ba30-4e34b005cd21	TCGA-THCA	229004af-14eb-442e-905e-61c842b3efa0	3fdb3d6d-e8ff-4b5b-83c5-63265a4c915e	primary_tumor	9553d983-a700-4f52-8709-2aba7dd6be6c	TCGA-EL-A3CM-01A-11D-A85R-36	151	1.25512e+09	324	303
h980	s11218	.	2cc625e4-ccb5-4cbb-8b88-4f911cbe5d51	TCGA-LUAD	6d72de06-232a-4983-a06c-eba6d82cb3f1	99dc64d5-e61d-4e34-9972-f17d292aec3d	solid_tissue_normal	abf949d3-fdc4-4669-b26d-623f01a500cb	TCGA-55-1594-11A-01D-0969-08	70	7.51163e+08	1.65219e+06	706582
h981	s14308	13722.58cfa82ee4b0c9d6adf6aea4	2cc7d7fa-5241-4e7e-a968-c74c4af6c8fd	TCGA-GBM	bf339349-062f-4ea9-a0b2-d87d3a21099e	6d24954c-83bd-4cb3-a771-41025eea0999	recurrent_tumor	f98de26b-c7d6-435d-81fa-1f1869da9087	TCGA-14-1402-02A-01D-2280-08	101	1183222649	125261	125094
h982	s12726	13722.58cfa82ee4b0c9d6adf6a85e	2cee8d59-979e-4686-885d-3ad73147e4d3	TCGA-THCA	f9cf605f-f287-4eba-8e8f-8ba47e14ecc4	fde5e0fb-6d0b-4cdc-858f-0fb96e5cd0e6	blood_derived_normal	cf88aecb-dc11-4f6f-9072-bc153c7a62d9	TCGA-DJ-A2Q8-10A-01D-A18F-08	101	663853160	36621	36470
h983	s13685	13722.58cfa830e4b0c9d6adf6bb68	2cf66c4c-d49e-4d9d-adf2-e8a5d6caf66e	TCGA-COAD	a435fdf4-a89a-499e-9006-cbb5693eab26	8537633b-6426-4b66-a2a3-fa942eedf01b	primary_tumor	b2afbcba-d67d-43f1-be3b-05f3a5836ec0	TCGA-AA-A02Y-01A-43D-A17O-10	101	5.60254e+08	286835	286676
h984	s13927	13722.58cfa82ee4b0c9d6adf6a8ee	2cf94482-7d78-42be-830d-a070fb7a896e	TCGA-GBM	93ed7a2b-b0cb-4a84-871f-5c34a0b6a640	ceca084d-ede6-467c-b0b6-a3224dcda5e5	blood_derived_normal	6550b1a6-606e-478b-8332-3836c47a6b84	TCGA-19-5960-10A-01D-1696-08	101	6.25845e+08	3439	3282
h985	.	.	2d0119f6-32f5-4a8d-bb53-1b4c738fdd90	TCGA-LUAD	d12b6930-9ae4-4fe7-ad69-d183135c91ab	4ec2fb0b-5f46-4e90-8d13-8fbd7fcd8605	blood_derived_normal	24c13812-babd-4f88-8f6f-3c44d8ec06da	TCGA-55-8091-10A-01D-A46H-10	150	4.9698e+08	94692	94649
h986	s10500	13722.58cfa82ee4b0c9d6adf6ac91	2d0da8c1-5ee7-43b8-9a43-6e777401790a	TCGA-LUSC	bd15f523-45c4-4d7c-a3cc-4fb56abb0e54	f9d568b1-6951-4eaf-8867-4c86bdaeaa04	primary_tumor	e7ebc6fb-0926-4c8a-a67b-0c6b9c1ffaba	TCGA-22-5477-01A-01D-1632-08	101	918277616	5335	5194
h987	s7159	.	2d1b5e7c-cea3-4d1f-b843-f3e1494ad418	TCGA-LAML	1c9b389c-4740-449c-a10e-a840e8531e7b	5c6071c8-4ced-453d-a8d2-c190f56fa18f	solid_tissue_normal	4f7299ec-0ee1-4eb8-88fa-1a5007bab63a	TCGA-AB-2964-11A-01D-0739-09	75	941349947	304661	303539
h988	s249	13722.58cfa832e4b0c9d6adf6d47c	2d1e528b-05d9-4881-bfa7-587ddb9f5713	TCGA-UVM	af04ca52-8b71-497e-8135-6ddfca9ab221	35a80607-31c3-409e-a3a9-b081980a6e5f	blood_derived_normal	2bba69df-d77d-443a-a115-894cceac2270	TCGA-VD-A8KA-10A-01D-A40E-26	51	116586507	1250843	938741
h989	s241	13722.58cfa832e4b0c9d6adf6d4ac	2d21665c-0451-45a4-8063-e4e280e081b8	TCGA-UVM	6be5176c-4980-4663-adff-d04f05737da0	8a5e4620-b955-4634-bf3c-16221c2fe97d	blood_derived_normal	28b2a22c-5d33-4906-8217-c94e1b9317e8	TCGA-V4-A9EW-10A-01D-A40E-26	51	259177372	10296611	4424288
h990	s8007	13722.58cfa831e4b0c9d6adf6cb60	2d35ccad-82b0-4c70-812a-2d1aff29ae98	TCGA-SKCM	e58bed18-503c-4182-bcf3-5af6f20e1b8a	eb4904db-e9f4-4877-a429-a739562a2c86	metastatic	bea81fa6-a4ba-478b-9c37-5283a7f6748d	TCGA-EE-A2GB-06A-11D-A18Y-02	51	264749664	18571246	15653390
h991	s10634	13722.58cfa82ee4b0c9d6adf6a7df	2d37b3c5-13d6-4ed0-8c44-f8e348e3ef49	TCGA-LUAD	35cb7841-9b09-465a-90c5-e3b8a9faad49	ffb185aa-75ac-4696-936b-52f35a345a2d	solid_tissue_normal	48a02a49-e77f-4a18-a2a2-3e28f13b25da	TCGA-55-6982-11A-01D-1945-08	101	534805296	87124	87008
h992	s2327	13722.58cfa82de4b0c9d6adf6a442	2d598014-6458-4cdc-afb8-24f90aa04edf	TCGA-SARC	73d2e8ef-4e10-416a-845b-f48374e48ecb	12bdbcdc-65b4-436c-b3cb-1c58c3c765ce	blood_derived_normal	bab2414e-d20b-4b79-ae79-1223a627736e	TCGA-DX-A1L2-10A-01D-A24N-09	100	596130462	134974	134821
h993	s17652	13722.58cfa82ee4b0c9d6adf6ad4d	2d6bb2dd-3ac6-4200-a0f3-e6d2813d61a4	TCGA-OV	7dcc809b-e33a-4453-b92a-c00786f48cb0	b2fa92cd-8208-48ce-8ce9-30cbe7621b53	blood_derived_normal	abc055ad-7e73-4e6a-b3e5-524433cfb91e	TCGA-24-1557-10A-01D-A312-08	101	7.78721e+08	72894	72702
h994	s13016	13722.58cfa830e4b0c9d6adf6bc26	2d712e24-6cec-436d-a922-da925cd22f35	TCGA-COAD	b728e6e8-a0e4-496b-904c-6f07c12e901f	f2bd44d3-a53c-4a10-9ae1-a93e762f174c	primary_tumor	ad4275f1-789d-471c-88dd-b6e76069d856	TCGA-A6-3810-01A-01D-1167-02	51	86343708	10607073	9935357
h995	s11129	13722.58cfa82fe4b0c9d6adf6b66d	2d744356-87d4-4c69-9936-47a86ff69422	TCGA-LUAD	0d66bf6c-eed0-4726-bd5b-3bf6d610b4e0	254f2707-c4fb-41da-bfc0-2190eb9368d5	blood_derived_normal	6e660aae-3656-424b-966a-dec114cccbce	TCGA-50-6597-10A-01D-1853-02	51	239468843	19962530	19147551
h996	s12642	13722.58cfa831e4b0c9d6adf6ca2d	2d86f587-88d8-4d69-a341-3f04ed0803a9	TCGA-THCA	b7a01148-5bab-4268-986a-a9cf7bca967f	d654c724-9c1f-41f9-be78-fd14a148cdcf	blood_derived_normal	3c802666-0d28-49a9-8f6f-69acee0e7aee	TCGA-DO-A1K0-10A-01D-A13U-02	51	186041379	2682681	2021003
h997	s5778	13722.58cfa83ce4b0c9d6adf72f34	2d8f69ec-2812-40c8-861f-981e141fd803	TCGA-BRCA	5ed024e8-d05e-4c65-9441-eda9930ccc82	227a21ef-33d5-4981-9f0f-b48c75b090c8	blood_derived_normal	337f54b9-3dc4-47cd-9e63-075edd482454	TCGA-A7-A26G-10A-01D-A314-09	100	6.15071e+08	322124	321980
h998	s6264	13722.58cfa82de4b0c9d6adf6a59b	2d8f922a-4264-4e40-bccf-440fa851bb92	TCGA-BRCA	65cac997-4d39-4501-85ec-4fcb328a8eb5	fed3a891-21be-4196-b9ef-0bf7c8f976aa	primary_tumor	b27d75ba-5989-4200-bfe9-f1b7d7cf8008	TCGA-GM-A3XL-01A-11D-A22X-09	100	1.08507e+09	285706	285571
h999	s8549	13722.58cfa82ee4b0c9d6adf6ab9f	2d9118d1-7e3c-448e-9d3d-1b31195d8d93	TCGA-LGG	033c1f48-9225-4159-b23b-7042272877da	204f56b8-2a07-461b-b4fb-51399aa93bec	recurrent_tumor	21bf981d-32c6-4973-9c13-124087076e74	TCGA-TM-A7CF-02A-11D-A32B-08	151	863376025	7582	7515
h1000	.	.	2d91d6a4-3f9e-484f-b38c-0ddc40d72cda	TCGA-THCA	8a233b01-2959-467f-8950-02be16309156	5297f55c-3a46-47ed-8acc-03333ac26473	primary_tumor	faff1ed0-b394-4163-b6f4-fea2ab213687	TCGA-EL-A3T9-01A-21D-A85S-36	151	1207094120	810	781
h1001	s3941	13722.58cfa831e4b0c9d6adf6cd08	2daa4378-ba28-46eb-bbc5-e1ef291565f4	TCGA-PRAD	962dd3d5-8501-4658-8cb9-2424b476124c	36329281-238c-492a-b442-70182ffcb017	blood_derived_normal	642519a5-9911-4355-a257-97288162ac53	TCGA-EJ-5495-10A-01D-1573-02	51	259090061	6443890	4389989
h1002	s12390	13722.58cfa831e4b0c9d6adf6cd7e	2dc8cade-3361-4a0f-92fb-8b5bc818eaaf	TCGA-THCA	39d90499-8549-4da5-b391-c421f18facf1	a6c23ca9-e6f4-4a2c-bb86-25ef76076381	primary_tumor	3f63eb17-5f71-4eec-aef5-1d4ff328043c	TCGA-FE-A3PD-01A-11D-A221-26	51	195134526	2539225	1818433
h1003	s8364	13722.58cfa831e4b0c9d6adf6cc31	2dca83e0-fed7-42b0-9c07-17307a6d8b37	TCGA-LGG	427c40f6-d1bd-49f2-b303-a975793b937e	64ea52eb-a005-4d05-bba1-536f0d76a890	blood_derived_normal	580b19bf-f779-4b08-a79b-21367b9e0f4b	TCGA-DU-7008-10A-01D-2022-02	51	170273182	2060512	1565318
h1004	s16786	13722.58cfa832e4b0c9d6adf6cf76	2dcb29eb-b3c2-4763-a203-aebeb140143f	TCGA-LIHC	c95ed407-bcc2-44aa-bc59-bf7549f2d665	d056433d-c3e2-467a-8151-ddf2a6d8683a	primary_tumor	63adc09c-e1b1-40dd-9c35-2f8276b656fc	TCGA-FV-A23B-01A-11D-A16V-10	101	1.17283e+09	601482	601362
h1005	.	.	2df432af-83de-4738-be3e-182910b5d1c4	TCGA-THCA	188013d3-cefe-4861-b115-c34db1cf3831	40d58d71-5769-40a0-8379-89115234a36e	primary_tumor	bbb9523b-f6e9-44a2-adf4-a682f64685cb	TCGA-DJ-A3VI-01A-11D-A85Q-36	151	1369313728	565	538
h1006	s15629	13722.58cfa831e4b0c9d6adf6ca60	2dfebaf5-3037-4472-8ef0-2ae324b1b485	TCGA-HNSC	714496c5-d221-4397-9c5a-cd2d22603e6f	d018cd44-6b01-44f2-9181-81153225aab8	primary_tumor	2de7dbc6-2a3e-4e67-bb96-552e27137618	TCGA-CN-6013-01A-11D-1681-02	51	145942200	1948396	1467282
h1007	s10357	13722.58cfa82de4b0c9d6adf6a754	2e011a46-c0c7-4dd7-9065-c5be9799f0ab	TCGA-LUSC	ce8612ab-3149-4a6a-b424-29c0c21c9b8b	2eec798f-3161-403e-937f-b340a6a3c865	solid_tissue_normal	c3cf63ad-f15b-439f-be78-0a3c158d6381	TCGA-43-3394-11A-01D-1553-08	101	8.035e+08	694207	693983
h1008	s7682	13722.58cfa831e4b0c9d6adf6cb44	2e03d05f-3e5f-491c-a2bc-e84d5473a6b8	TCGA-SKCM	5f8cc8d6-8a1c-41d0-bad6-fedd2948f40a	4e9ef0d5-e5b0-4c8a-9c13-c8d088f205d6	blood_derived_normal	3578d9cb-ab85-4041-9777-8a4c3ea3bdee	TCGA-EE-A17X-10A-01D-A190-02	51	248780291	4491730	3435352
h1009	.	.	2e15affd-f6a0-4250-b09b-cfecac730d52	TCGA-THCA	45eefba8-9f7c-49e9-a3f5-d13cfa264ff6	ad21f11c-b277-44b4-9595-398bdd9fec46	blood_derived_normal	6f25db00-bdef-46d1-a8b3-07f1d47b0120	TCGA-DJ-A3UU-10A-01D-A85Q-36	151	509817687	738	734
h1010	s16680	13722.58cfa831e4b0c9d6adf6c904	2e163205-0f01-4a41-a9eb-05012192b0ba	TCGA-LIHC	bee9d6c8-948f-4b76-97ca-b985064249ef	58d8f5f1-4aa7-412c-83fc-744183fe5421	solid_tissue_normal	85fa6efb-2977-466f-b260-4e95585f2e37	TCGA-DD-A4NA-11A-11D-A25V-10	101	569867051	256916	256820
h1011	s14885	13722.58cfa830e4b0c9d6adf6c2e4	2e24419b-4b65-4465-8e47-09cab5db485b	TCGA-STAD	7c831a1d-3253-4af4-a0ff-7fe9ff9af1ce	e3bf04c2-961f-4511-af63-5a0e8ae6377b	primary_tumor	0b4f4b0b-ef5c-4717-875a-7b8c5342dbc4	TCGA-BR-6802-01A-11D-1880-02	51	262544961	6182100	4851575
h1012	s8318	13722.58cfa82ee4b0c9d6adf6a8e2	2e25c37d-f19f-47c9-89bc-63cf94eb0d1b	TCGA-LGG	eb42625e-fbbb-4bee-bbe9-315b3ca2138a	25e75875-4a84-4c29-9030-0e0922bd6567	primary_tumor	8efa4e9e-f222-4ccb-bf34-32443183bd7f	TCGA-DU-5870-01A-11D-A461-08	151	778226304	4437	4374
h1013	s11319	13722.58cfa82ee4b0c9d6adf6a7e4	2e2f4ccd-5e11-4f3b-851a-e39f153c4758	TCGA-LUAD	762dea8a-5b41-4058-979a-b7876ed13d7e	440ed729-af4a-44c2-af41-ab7cd2d6b796	blood_derived_normal	3499550d-ba28-4636-b895-4e92059ccf23	TCGA-05-4395-10A-01D-2364-08	101	5.58672e+08	21909	21746
h1014	s5221	13722.58cfa830e4b0c9d6adf6c136	2e2fed49-4773-4079-99f9-708112d284e3	TCGA-UCEC	ff82548a-f1bb-4daa-a8f7-b3831b5843ad	2ea1339f-a5eb-4552-ac13-858fa70e606e	primary_tumor	15fda615-0a79-4211-b5de-f61741e8937a	TCGA-BS-A0UJ-01A-12D-A101-02	51	202949942	4960509	4041465
h1015	s15499	13722.58cfa831e4b0c9d6adf6c8f6	2e35c415-d8cd-4e25-aa6c-8a34be20140e	TCGA-HNSC	6909302d-358a-46cd-8052-eedb09c83c83	18fbc6de-9df1-4d95-9619-ef92c3bf4c91	blood_derived_normal	62d512b9-d138-4c6b-90af-d29634f0084e	TCGA-CN-6994-10A-01D-A32X-10	101	699153452	193583	193531
h1016	s16970	13722.58cfa830e4b0c9d6adf6c212	2e375e81-e77b-432a-979f-bbee28acd6ff	TCGA-LIHC	dfa15fbe-bb14-40ce-afc6-70694112e3e2	5d3bf988-3331-4412-bc17-b8f4650a8623	solid_tissue_normal	454f62ca-7688-48e6-8a59-0149d11f1fe3	TCGA-BC-A10Q-11A-11D-A12Z-10	101	613106780	210749	210705
h1017	s7306	13722.58cfa82ee4b0c9d6adf6a8f0	2e39979d-dbef-4dcc-bd1b-072553f801d4	TCGA-SKCM	7ce09a09-074e-4f38-bed7-98ab34347fbe	a1c75c9e-f4dc-448a-b19b-15c68ca20355	blood_derived_normal	7a49b1e5-5fb7-4a7e-85ba-f4c357089023	TCGA-FS-A1ZU-10A-01D-A198-08	101	601174137	1550	1494
h1018	s10795	13722.58cfa82fe4b0c9d6adf6b8bc	2e3a83e4-fc0f-4643-83d1-1daba81f72a7	TCGA-LUAD	b2285924-9813-4f46-bb8f-91a0efd8a9b6	fdbfdf52-c0cd-4fbb-a910-b747516dfef4	primary_tumor	dc227d17-fed3-489a-b5c6-3d4c910310ff	TCGA-73-4668-01A-01D-1203-02	51	116610311	6883125	6159246
h1019	s14369	13722.58cfa82ee4b0c9d6adf6a8dc	2e562c0e-6688-433b-91f8-3be48085edaf	TCGA-GBM	386b629e-fab1-4033-b088-45d6eeb4a13e	988f196c-121d-44ca-8749-1b8d66b28ef0	blood_derived_normal	8e127a6b-b083-4907-95ff-899fb664e36b	TCGA-06-0745-10A-01D-1492-08	101	628561607	11241	11107
h1020	s15169	13722.58cfa82ee4b0c9d6adf6ada4	2e5ab535-fe4e-4d43-ab34-f586ec2f3df4	TCGA-STAD	8a24f1a3-4bab-4591-9676-7bee01d096c1	2990e70a-887d-4307-9a44-caad524eb8cd	blood_derived_normal	cf5a2a68-639d-4623-ad6c-71d061db302e	TCGA-BR-A4J4-10A-01D-A25E-08	101	7.07968e+08	321069	320815
h1021	s15483	13722.58cfa82ee4b0c9d6adf6a7d5	2e670440-e601-4623-ba36-8a3486e3c3c4	TCGA-HNSC	4bfbce2b-9d0b-4e8a-950f-fd8e0ba3e05a	8c074534-49b5-4d4a-a9c8-59bfef52a800	blood_derived_normal	c955acc5-3717-4cca-a394-004e3c8a0686	TCGA-BA-4077-10A-01D-2268-08	101	6.23206e+08	42878	42776
h1022	s13947	13722.58cfa82ee4b0c9d6adf6ae7c	2e6831e9-7d04-4f5b-991f-d880c0637fb4	TCGA-GBM	01a92062-967a-4900-8dc7-a5ecd3b3f8e2	6081351a-7d07-41fb-a99e-43587223bfcc	primary_tumor	18901f76-660b-4cc6-af1b-1b6f5d62204d	TCGA-06-0171-01A-02D-A33C-08	101	1384969322	309778	309435
h1023	s8556	13722.58cfa831e4b0c9d6adf6c696	2e747345-1b66-404c-b535-c6469a0d3328	TCGA-LGG	9ee6e821-3af2-42d7-9d14-f0ca455f338c	5f73fa4e-fc7d-4fc0-8436-2241e57b9b69	primary_tumor	4143fb11-ba46-4129-8543-f72c015ae5c4	TCGA-CS-6186-01A-12D-2022-02	51	158547366	1765653	1281971
h1024	s1740	13722.58cfa832e4b0c9d6adf6d396	2e8cac40-e387-49a7-8288-859edb8b88b9	TCGA-ESCA	6969fe5a-5993-48e5-95c5-c5c7d3d08205	02e7e003-b682-4391-9fec-88e27cf9c858	solid_tissue_normal	740a8d74-ac91-4bc8-98af-973f22410956	TCGA-L5-A43E-11A-11D-A248-26	51	198483133	6449714	5505559
h1025	s6625	13722.58cfa82de4b0c9d6adf6a670	2ea50738-ff4d-46bf-a1fb-aeafbbb056ed	TCGA-BRCA	733a2a0f-b37a-4b81-b49e-3c0f30d1eb37	bab345a6-97f2-4963-a696-2a4393c9c7bf	blood_derived_normal	79ade75e-ad86-436d-b2e0-0b5100b472c9	TCGA-A2-A04X-10A-01D-A19H-09	100	6.43747e+08	137562	137449
h1026	s8320	13722.58cfa82ee4b0c9d6adf6a8c2	2ece7325-8f69-4d93-a5b3-b0d0aa4ccaf9	TCGA-LGG	a5d3f3fb-6541-419d-b47e-720d438f1bff	c6784c8a-fa04-429d-9290-40bd95f2d94d	primary_tumor	d414e076-dcb6-4edf-adef-0abdc57354ea	TCGA-CS-6668-01A-11D-1893-08	101	6.62786e+08	1240	997
h1027	s7164	.	2ed89119-6ed1-4687-b543-e4f4aeb521da	TCGA-LAML	5b5d770e-db72-4ee8-a89a-db80fb31d3cd	db63dbd9-697c-4caf-94aa-1d4070ac834f	solid_tissue_normal	b5561c6c-eece-4ac3-969b-094285b5e3ff	TCGA-AB-2906-11A-01D-0739-09	100	446299915	72864	72763
h1028	s11542	13722.58cfa82ee4b0c9d6adf6aa34	2ee54d0a-e9cb-45fe-89b9-8dc9b589dd26	TCGA-LUAD	63bd2175-4b7c-44c9-aef3-9efc8f79837b	cbff89af-5fc7-4c9c-b081-5774657967c2	blood_derived_normal	feaed996-83e7-46af-9e74-3d70b303ea6a	TCGA-05-5429-10A-01D-1625-08	101	552175953	38972	38847
h1029	s14987_s14760_s14757	13722.58cfa831e4b0c9d6adf6c667_13722.58cfa831e4b0c9d6adf6c600_13722.58cfa831e4b0c9d6adf6c640	2ee72992-c82b-464a-89cf-4b4192bc29be	TCGA-STAD	2f1b96b2-7031-4f7d-9490-14728d320f3e	0bc4abb4-047b-4c8d-9f79-5b9eb32969e9	primary_tumor	623d5e6a-a5d3-4580-bef7-04673d42a1d0	TCGA-CG-4466-01A-01D-1154-02	51	168151791	5940786	2225704
h1030	s8578	13722.58cfa832e4b0c9d6adf6d10e	2eea15da-50e9-468b-a238-c046cd5b2b2e	TCGA-LGG	6957d45e-7ccb-457d-800d-c2a2037f4f01	b4e032d1-b12e-4dc0-8978-899760f0a245	primary_tumor	bbcc5f2c-08f5-424d-8a66-099084f3c47e	TCGA-HW-7489-01A-11D-2022-02	51	214203137	4150034	3152208
h1031	s13513	13722.58cfa82fe4b0c9d6adf6ba00	2eee9c2b-777b-4819-ac5e-fba3daa72b07	TCGA-COAD	36eaf209-c332-4321-b6aa-51a3368ecd79	9f9961f0-4ee2-4471-ae4a-a0122d630a28	primary_tumor	099ea705-3d94-4746-af72-e21b31d0425a	TCGA-AA-3555-01A-01D-1637-02	51	99292273	1986072	1523127
h1032	s13986	13722.58cfa82ee4b0c9d6adf6ae81	2ef787c7-6840-4678-a3aa-f9d2d607e68e	TCGA-GBM	de7b7cac-f094-4d59-8651-e991e34ea093	d56a1eb8-d47b-41c3-b5d0-f5632df77b3f	primary_tumor	e362f533-5394-4e4a-9e4a-375ffc5f427b	TCGA-06-0210-01A-01D-1491-08	101	1107434444	117500	117305
h1033	s11544	.	2ef9b8b7-e918-4edb-95c7-6e11d48f8bcf	TCGA-LUAD	199386c2-bb53-4fad-a1b6-59ab216a4a50	7bd574da-43aa-40f4-9b95-e50682aed48f	solid_tissue_normal	7cff0df9-5e90-4692-a24a-c3d87d02cba6	TCGA-55-1596-11A-01D-0969-08	71	8.42169e+08	1761389	719431
h1034	s11997	13722.58cfa832e4b0c9d6adf6cef6	2f1cb41a-d39b-47f6-9bbb-e02582674c7f	TCGA-THCA	0ad2a2b3-c1bb-4597-b28e-a6385f93d09c	1780d814-e472-4bd0-98db-8dbcf68718d7	solid_tissue_normal	9b877e88-4f42-4688-9173-f650662bf50a	TCGA-EM-A1YC-11A-11D-A14U-02	51	127191720	2100890	1682425
h1035	s1187	13722.58cfa831e4b0c9d6adf6cbf7	2f2a8229-c0f2-4715-aeb4-17454d726f12	TCGA-CESC	45cadcf3-ea98-4063-9255-5c18d6a5cbab	6ee33187-69a7-4328-9521-173cfcde7a1b	primary_tumor	2ac0c1ab-11a3-4806-82fe-08529ad8bbdd	TCGA-EK-A2PL-01A-11D-A18I-02	51	220169020	4561655	3676322
h1036	.	.	2f2b33d9-bd79-4b36-8e15-12f796828979	TCGA-THCA	acb80b76-2394-4250-8687-60e40e16e83b	dcbc8e4a-3e82-45f3-bcb7-b55f12c0183d	blood_derived_normal	367fd7a4-b8d6-4659-bb78-5380b2bb5588	TCGA-DJ-A4UT-10A-01D-A85Q-36	151	492962797	3261	3250
h1037	.	.	2f4a2abe-69df-4e63-8ebb-7bd1aff9d5a9	TCGA-THCA	0ad2a2b3-c1bb-4597-b28e-a6385f93d09c	17610b7b-f2ec-4b55-808c-1c2219a0d1ba	primary_tumor	84cfa3c6-3486-47f2-a45f-535a2a33fc51	TCGA-EM-A1YC-01A-11D-A85T-36	151	1419208679	733	694
h1038	.	.	2f4d32c3-52a4-40ff-a999-c9f702aaff64	TCGA-THCA	6b529fb3-0b1b-4d3b-9309-bfcb063dbb71	d0e73f50-d2b4-4130-b9e0-c585bb0c93a5	primary_tumor	750f8b57-d693-4abc-b852-351b73281969	TCGA-FY-A4B0-01A-21D-A85W-36	151	1.26439e+09	465	427
h1039	s16021	13722.58cfa82ee4b0c9d6adf6abac	2f4f68e0-f63e-4116-9fdd-7a8e29e3d1b2	TCGA-HNSC	cd032ddb-55f2-4c77-8dcf-e4e630f7de6f	aa121605-a2c9-43fc-a836-8ec6c42b99de	blood_derived_normal	6ccaa1aa-3906-41b8-ac89-c35adc6dfdcc	TCGA-CR-6470-10A-01D-2334-08	101	6.40239e+08	139101	138982
h1040	s15637	13722.58cfa831e4b0c9d6adf6c610	2f68f538-b095-4669-ad6f-f8303f488e38	TCGA-HNSC	839b660c-98fe-4468-a2b3-408594350250	65baae80-7fd5-40b1-b5fb-bdd013b70931	primary_tumor	c90134bd-6f38-45b9-b82d-e84aceb2e90f	TCGA-CQ-6221-01A-11D-2317-26	51	243988676	5969818	4870059
h1041	.	.	2f6c4a22-d4fc-4907-b8cb-647471ec7245	TCGA-THCA	00a02e62-e1ab-467a-91b3-5f526dd2251a	cb3e83ef-1c8e-4f7d-8a92-b355def240cc	primary_tumor	ec45ab60-202e-4f54-b71d-b722a0c70197	TCGA-EL-A3N3-01A-11D-A85S-36	151	1496079042	858	767
h1042	s9167	13722.58cfa831e4b0c9d6adf6c436	2f817e4c-a0be-4604-a2c3-d5c1424e168d	TCGA-KIRC	78048432-2de1-498c-9cf1-9c5bd43daa39	14b6f5f6-87e6-4da5-bbc9-13e97299eab8	solid_tissue_normal	745368f9-27b8-4e11-ada9-7ddf99acd180	TCGA-CJ-4870-11A-01D-2098-10	101	5.71919e+08	322651	322596
h1043	s10076	13722.58cfa82ee4b0c9d6adf6af40	2f93fb50-5738-474f-ae8d-578a71727f9b	TCGA-LUSC	395babb3-3f5d-4e71-a675-af4443f23028	0e88db42-469a-4bda-9ef0-bf33a0ca5444	blood_derived_normal	b8e72d67-3fc5-499d-acc8-9f7174989dfe	TCGA-85-8052-10A-01D-2244-08	101	543491768	3145	3050
h1044	s2868	13722.58cfa830e4b0c9d6adf6c2b4	2fa6136b-5392-4efd-9a8c-30003a5a86f4	TCGA-BLCA	d17a5ab1-3789-4652-aff5-d8f4f2291f9c	085da7a1-e01d-4273-b5f2-7aab5d4d942a	solid_tissue_normal	00ba084f-e60a-41ed-ba1a-e1a07c85478e	TCGA-BT-A2LB-11A-11D-A18D-02	51	202944470	3406657	2567375
h1045	s14463	13722.58cfa82ee4b0c9d6adf6acca	2fad7b46-b425-486d-a45e-37f23e3304fe	TCGA-STAD	2d291fa3-f0fd-4bc1-91a6-783863714190	7e8aa1c7-aa0e-4205-914c-a2a48dc11844	blood_derived_normal	96da0697-64a5-4ec6-89be-40dbaafc65bc	TCGA-EQ-5647-10A-01D-1600-08	101	6.94062e+08	320289	320085
h1046	s15095	13722.58cfa82ee4b0c9d6adf6ace4	2faf83b7-6e40-46c0-a6f5-ba9aea5e56a3	TCGA-STAD	8cb0144b-be6b-40a1-86a2-708f96d9b615	5f5eb83f-c6c8-409b-a8ce-89af811fe35e	blood_derived_normal	55a4a6b2-6cd9-4606-84ec-fcf9a313fa12	TCGA-CG-4443-10A-01D-A290-08	101	620610482	5134	4940
h1047	s11461	13722.58cfa82fe4b0c9d6adf6b676	2fbe9fff-6215-470d-a751-fc7b37267ba3	TCGA-LUAD	4c31127e-d095-4978-9dac-35153c27f6ed	5bae2e45-6dbc-458c-a66f-702eb1af7357	primary_tumor	ac0d75f8-b4c5-40a8-9044-0b74722424d8	TCGA-73-4666-01A-01D-1203-02	51	118641157	8249698	7455007
h1048	s8373	13722.58cfa832e4b0c9d6adf6d298	300237c6-289d-44b8-a188-9d42fdeb2ece	TCGA-LGG	bff37de3-dc68-4e69-bdfc-8b524dd7774f	f44899e6-7fa9-439e-8d5e-2ae0e6299cf0	blood_derived_normal	5ca4d8f5-2ca5-44f2-8a2c-c4458b6c2b8d	TCGA-HT-7481-10A-01D-2022-02	51	195264281	2998690	2139535
h1049	s14958	13722.58cfa82ee4b0c9d6adf6adac	3008496b-f0c1-449c-a304-f8d91be76fa1	TCGA-STAD	5b7e557a-6aee-4077-b3cd-c96179e643ae	eb18c784-32f7-4570-a661-e4df8f55378c	primary_tumor	931b24da-5d6d-4c2d-8de9-ef32d6eb8565	TCGA-CD-8529-01A-11D-2340-08	101	1.36793e+09	201363	200857
h1050	.	.	301384a8-8cc3-4687-9444-b117e67cedcd	TCGA-THCA	290be61a-84ef-4bed-8e37-b432cba6c88e	14608e17-a38d-4f0e-9ca7-7922c8984ff1	primary_tumor	5fddfdc7-ba45-4ce0-8c97-acfd1902516f	TCGA-EM-A1CT-01A-11D-A85T-36	151	1327534710	635	597
h1051	s10639	13722.58cfa82ee4b0c9d6adf6ac78	3031f9b9-40d5-4c93-b4d2-a88cf3b03285	TCGA-LUAD	f063ddbb-1668-40df-9ec2-b0a23ca2c389	0e0ff02a-dd07-487b-bd81-fa2a001977fb	solid_tissue_normal	95bd4570-1588-4464-a301-aa425af048b8	TCGA-55-6984-11A-01D-1945-08	101	6.75496e+08	211511	211316
h1052	.	.	3059608f-60d7-4e24-9bbe-be133b40b662	TCGA-THCA	e35b2928-8784-45d0-a71a-a2df161542fa	d1361cb2-6758-4a8c-ae97-8ad5192572fc	primary_tumor	58adb32b-2ac5-418d-922d-cf3ce92a1846	TCGA-DJ-A2Q1-01A-22D-A85G-36	151	1.53092e+09	282	236
h1053	s5642	13722.58cfa830e4b0c9d6adf6c16a	305abb3a-05d5-4718-8593-5c745de885d4	TCGA-BRCA	24334ac1-28a3-4b61-b590-3f51e375b247	8835b20e-9343-4266-a356-e0343c657130	primary_tumor	b96ae5ec-0139-4b8d-8136-b5bfa7af8987	TCGA-BH-A0HK-01A-11D-A060-02	51	193039964	5079348	4283297
h1054	s1769	13722.58cfa832e4b0c9d6adf6d63e	305d8240-8941-4701-bd58-7c39093df9d0	TCGA-ESCA	4c9fb311-0860-4a04-a2f6-79558ac1d98f	a48d6f44-6174-4b60-9f8c-d25f27aeee2b	blood_derived_normal	27251848-e20f-43df-8d0b-9ba976bf924d	TCGA-LN-A49R-10A-01D-A248-26	51	190676488	3948982	2944838
h1055	s1962	13722.58cfa830e4b0c9d6adf6c015	306fe8f8-0c00-4fae-b477-54482af5354f	TCGA-READ	856a490c-c6da-48fe-88b5-9fde0f481365	0bcfa029-86e5-47de-a315-d9991f67e5cd	blood_derived_normal	6a2a30ef-2fcf-485b-9fe3-d32c89393f50	TCGA-AG-3728-10A-01D-1115-02	50	124944529	9278622	7723988
h1056	s15653	13722.58cfa831e4b0c9d6adf6c867	30750d1b-12eb-4bdc-9b7e-1631556c06d9	TCGA-HNSC	3c5bc678-41e9-46b3-9686-5cd95659ab71	2ef80e58-961d-45d6-ac3a-a520be3728c9	blood_derived_normal	e38f279e-881e-4a80-806e-50b316e0741d	TCGA-D6-6827-10A-01D-1911-02	51	218914411	6270065	5050982
h1057	.	.	30823c3e-f4ad-45e5-b814-6ae1483bfa73	TCGA-THCA	a00da907-e527-45f9-9afb-2fad2c7b0940	33167ed2-2095-4ada-a7e6-246a3e312ed9	blood_derived_normal	1c5f686d-c237-486c-a374-fbc53e16a388	TCGA-DJ-A2Q2-10A-01D-A85G-36	151	471357865	401	383
h1058	s12649	13722.58cfa831e4b0c9d6adf6cd8a	308561c1-029a-405c-ab8c-1e6a6d831256	TCGA-THCA	c781b49e-d08f-49e6-b774-7cfe4100e92d	58e2000a-e322-43bf-b0df-9c0757145f55	blood_derived_normal	cb7cc52d-4e2a-4fde-b45c-7ae89fb188c9	TCGA-FE-A235-10A-01D-A16N-02	51	244459711	9896445	7915753
h1059	s5376	13722.58cfa82de4b0c9d6adf6a570	308828ba-c2cb-4507-b121-09e72647c4d2	TCGA-UCEC	c88e3901-f3ee-436a-ba80-143c8eab7d69	44eb96b4-5e4f-460b-bc51-add38cbc76a1	primary_tumor	cc19a480-9c66-4ee8-a0c0-921acac02689	TCGA-AX-A2H5-01A-11D-A34H-09	100	874806951	183062	182832
h1060	.	.	30987519-0251-43ec-821b-8a7e84195906	TCGA-THCA	8ed1b900-a8a8-4164-b96b-f060f15d7075	5183786e-c6ee-4daa-8f99-6c98d0ace526	blood_derived_normal	f33813b3-a9dc-4c07-8f9a-05a243fbcae0	TCGA-H2-A422-10A-01D-A85W-36	151	454736961	165	162
h1061	s15324	13722.58cfa831e4b0c9d6adf6c34e	30bcc1ed-f7f0-43a0-9463-5945c7bb405a	TCGA-STAD	d5c58161-05ed-4472-81ed-176216f49929	d44d5bd5-5034-4d33-8554-cd1a8179a711	blood_derived_normal	c1d35ff6-7260-49c2-a7c1-2e22cbb10ed7	TCGA-CG-5718-10A-01D-1598-02	51	158065555	2865604	2153919
h1062	s12118	13722.58cfa832e4b0c9d6adf6d12a	30be3a0f-6ca2-4fba-8827-5e8f26d4963d	TCGA-THCA	c77976b6-35ea-4623-a92a-6d9440a978e6	0bb3305b-7846-4ef8-956e-4a0ea66e1b6e	blood_derived_normal	0a84d3ef-6ad7-4fa4-88fb-b342e4b0245f	TCGA-FY-A3R8-10A-01D-A221-26	51	183185666	2868182	2143579
h1063	s13533	13722.58cfa830e4b0c9d6adf6bbf6	30db0204-0169-4194-80c8-aa553a161290	TCGA-COAD	80809d79-92e1-4d6c-ba2e-0a9589997792	0d2f53a8-9261-4e57-a0cd-5cd5e6376743	blood_derived_normal	8683da63-3130-447e-89e9-3137d78e8475	TCGA-AA-A01C-10A-01D-A078-02	51	60065664	1237211	841468
h1064	s7375	13722.58cfa832e4b0c9d6adf6ce66	30e72749-1c07-48d4-9e74-2a0d166969f7	TCGA-SKCM	3429967f-4f77-4894-bf27-c4a22698ca92	35d85937-9f8a-4dfc-8ce2-fa6e913af9f3	blood_derived_normal	7f4405f2-9d42-405c-8291-5c332dad2591	TCGA-GN-A266-10A-01D-A190-02	51	195893885	5130980	4185589
h1065	.	.	310dc3da-989d-46fc-824b-7366f4e2c97e	TCGA-LUAD	9944f46f-9fa8-4e2c-a806-776bec7f8803	507a2eaf-bce2-48ee-8d87-7dce6d49879f	blood_derived_normal	b242aeb9-bb77-41e9-a571-97f14615b45c	TCGA-50-5049-10A-01D-A46H-10	150	4.5877e+08	35171	35160
h1066	s14171	13722.58cfa82ee4b0c9d6adf6a7ee	31128d7a-7a39-472a-a812-a0bb30b67d6f	TCGA-GBM	a2ac9937-f351-4d78-9261-264bf6c21e0c	724d75c1-7f82-4208-8510-3e89f3679bde	primary_tumor	4d7f2c74-862b-4aad-98e1-fa831f14a905	TCGA-02-2483-01A-01D-1494-08	101	618052292	3979	3547
h1067	s14875	13722.58cfa82ee4b0c9d6adf6ad75	3116e3ac-630b-4a02-85cc-2d02f557d2bb	TCGA-STAD	aef8d98f-7a1c-47f3-b5a7-a3cb299c70de	652f134c-2a0e-4f48-a285-66476a91b933	blood_derived_normal	69e6cf8a-eb68-478c-a849-51fb2f8736ac	TCGA-BR-8381-10A-01D-2394-08	101	681860603	351790	351653
h1068	s14879	13722.58cfa830e4b0c9d6adf6bf0e	311bdfda-cd9b-4406-b7d1-5207b9a221c2	TCGA-STAD	33503349-ba7a-43f4-bcb2-ac8d16808432	2846005f-b9e8-432f-91f6-2d9de5d80943	solid_tissue_normal	612dd500-0ebb-4fa1-b929-f4b2abc28b06	TCGA-BR-4183-11A-01D-1128-02	51	138055346	1673055	1243580
h1069	s14061	13722.58cfa82ee4b0c9d6adf6ae94	3125a9a1-1c61-43f1-8349-ceacc90745a2	TCGA-GBM	8da3103e-3e6c-4176-a583-d5fe5e60601e	2452d88c-350b-4f54-96b8-b273a0706741	recurrent_tumor	96e3db14-2bb1-4f68-aed6-5e794750c96e	TCGA-06-0125-02A-11D-2280-08	101	1.2543e+09	129302	129114
h1070	s14307	13722.58cfa82ee4b0c9d6adf6ae9c	31261c79-49e6-4e8e-9135-7445a93d3ff6	TCGA-GBM	0078b0c4-68a9-483b-9aab-61156d263213	afd6abee-dd83-4b1a-b66f-8fd50190287b	recurrent_tumor	7cae6c0b-36fe-411b-bbba-093a4c846d84	TCGA-14-1034-02B-01D-2280-08	101	1199100274	132571	132335
h1071	s14815	13722.58cfa831e4b0c9d6adf6c4ce	3138199c-48a8-4484-aebe-3bffaeb57c71	TCGA-STAD	66bca2f8-f269-454d-abe2-ce51a0704645	12b616d2-b101-4b61-9285-121aa7d6c11f	solid_tissue_normal	3a3723c2-50d2-4f01-95c8-6298e1fd303e	TCGA-BR-4363-11A-01D-1154-02	51	139268642	27016448	22707747
h1072	s12238	13722.58cfa831e4b0c9d6adf6c89c	313d18b6-ab40-4b1e-bef7-cc9e68ef90e6	TCGA-THCA	da201150-748e-4b74-bb35-10c995e26079	be3a9226-dda7-491f-910b-8bc614635db5	blood_derived_normal	f2a6b68f-6a10-4d99-af4d-17309a015112	TCGA-DJ-A1QD-10A-01D-A14U-02	51	195188404	3601145	2762880
h1073	s10662	13722.58cfa82fe4b0c9d6adf6b6b3	313ea9c0-a885-441e-a74b-33d767c0447e	TCGA-LUAD	474b86d9-d897-467d-85d4-51dfa26ea107	16813145-731c-4c86-ade2-3df32a47d4b0	solid_tissue_normal	2f9f7057-af60-41fa-ab40-0eb76a8455fd	TCGA-55-6642-11A-01D-1853-02	51	231672174	9382684	7379745
h1074	s8127	13722.58cfa831e4b0c9d6adf6c670	3147c181-821f-4c91-9d5f-1c6b7341d2ac	TCGA-LGG	64cd17eb-c778-45e9-b994-02b68182e51b	f1aa24e4-bc7f-427f-9ceb-8caafabfe535	primary_tumor	63b56e68-639b-483b-b777-ead4bddc112c	TCGA-CS-4944-01A-01D-1465-02	51	211122513	4020039	3125377
h1075	s10759	13722.58cfa82ee4b0c9d6adf6a9a6	314a70b6-1f42-45df-99ec-14bd61b0d601	TCGA-LUAD	46592b7b-6968-42a6-83af-0917c9f4a9a5	c0a8c73c-35ba-4724-b13a-9a9986af36c0	primary_tumor	fa8844f8-c4b6-487a-8187-e30c12a7a453	TCGA-78-7535-01A-11D-2063-08	101	639607186	72399	72163
h1076	s3968	13722.58cfa832e4b0c9d6adf6cf8e	315e3015-f38a-4532-8144-794a73d216ac	TCGA-PRAD	9f751c9d-ad41-4f02-b7f8-12423857d418	233f06e4-3e3d-4fc5-bed3-8b543e1ed896	blood_derived_normal	deeb5eec-2375-4911-8b02-4e9928860e4d	TCGA-G9-6367-10A-01D-1784-02	51	158054551	3504551	2823911
h1077	s16179	13722.58cfa831e4b0c9d6adf6c5d2	31607c98-a433-4fcd-8829-2d665c9fc2ef	TCGA-HNSC	4cffea0b-90a7-4c86-a73f-bb8feca3ada7	665d66ad-54ee-478e-bdd0-85d77980fb3e	blood_derived_normal	d8367c6f-52e6-430f-a9ac-ca6fab7222f4	TCGA-CN-5365-10A-01D-2276-10	101	510966575	479375	479155
h1078	s4590	13722.58cfa830e4b0c9d6adf6bd44	3174ad10-ad7a-490b-860e-b333294f0921	TCGA-UCEC	d77e4dbc-b239-4742-8cb7-efd427010d13	ddffb9c7-185f-402f-99b8-8058b40086d9	primary_tumor	f5a9f85d-4e8e-4400-a109-c227d6b4c0a4	TCGA-AP-A054-01A-11D-A043-02	51	112216329	7803298	6775968
h1079	s7493	13722.58cfa831e4b0c9d6adf6c76a	317785c0-0f06-4635-9fba-d716e12e318c	TCGA-SKCM	db239624-3dba-48bb-9889-f479dc2ba046	350d1c39-1ce1-4140-ace9-3fb908d0ff5b	metastatic	61155bf2-23ab-49cc-bee7-fe6901b7d1d7	TCGA-D3-A2JC-06A-11D-A18Z-02	51	157192515	2170229	1606812
h1080	.	.	3179cfb8-7b18-4759-9a11-b3fef8d317f7	TCGA-LUAD	0c0b610e-fe4c-406d-a5ed-5cc3b11dabf5	2640d6dc-15c7-405f-a348-6751393dee6d	blood_derived_normal	4b3988b5-a60c-49cc-9dd8-323667a709e3	TCGA-44-6146-10A-01D-A46W-08	151	307576507	3836	3824
h1081	s12737	13722.58cfa82ee4b0c9d6adf6ae76	31804203-b05a-4725-a73d-1ff9da38bd67	TCGA-THCA	78d14f86-896a-4f98-9274-b2e8e387add9	d206d300-e0ce-4a40-af1f-45a685346a6e	primary_tumor	8845fce6-e2b4-4929-942b-57096b0bbafc	TCGA-FE-A22Z-01A-11D-A35R-08	101	1117691299	248836	248639
h1082	s7148	.	318226ac-e5ac-4e94-b100-fb58f1138eb6	TCGA-LAML	b1c32911-5ca8-4b77-8063-a97c30a3a348	dcc4f5cd-032e-4129-92a9-d0a47efd12d5	primary_blood_derived_cancer_-_peripheral_blood	ea13b395-dade-4e11-bedf-a1f36bccfab7	TCGA-AB-2966-03A-01D-0739-09	75	665756748	280265	279639
h1083	s1105	13722.58cfa831e4b0c9d6adf6cdea	3189c06f-93e7-4989-9450-06b533dcf529	TCGA-DLBC	1f971af1-6772-4fe6-8d35-bbe527a037fe	d76966c6-72d5-4749-9013-bba90cda2415	blood_derived_normal	d3ef8780-62a6-4dbb-ab8f-3e7122632efc	TCGA-FF-8041-10A-01D-2210-10	101	623156704	228983	228909
h1084	s2930	13722.58cfa832e4b0c9d6adf6cf2a	3195fac0-dd55-49a2-86ed-0234881561c4	TCGA-BLCA	cede5274-279d-4021-8aca-5ecc4bf94d66	1650c0fb-03ff-45cb-93a6-a7544cef346e	blood_derived_normal	3a1438d1-7115-47fe-84ac-608c1df101d5	TCGA-H4-A2HQ-10A-01D-A17R-02	51	252110011	9453918	7794145
h1085	s14026	13722.58cfa82ee4b0c9d6adf6adf0	31b08021-8de8-47d3-8741-79e556bb925b	TCGA-GBM	5c984433-33cf-42fc-b3ba-511efcdcab19	2e7eec3f-c9c4-42c2-8b3d-296d916a2842	recurrent_tumor	3914c02e-44ad-4c96-8464-61aa95b42c49	TCGA-06-0211-02A-02D-2280-08	101	1.23194e+09	110517	110161
h1086	.	.	31bc756f-d9fe-477b-965c-e7406adab0cc	TCGA-THCA	e9949320-ad37-4542-98c1-b72df60b1668	26446aec-2035-4eab-ba3f-8807b64f7583	primary_tumor	eb33dc7e-c9dc-48c6-8ae1-060afd176d57	TCGA-ET-A39M-01A-11D-A85V-36	151	1253188201	393	327
h1087	.	.	31d760da-23a7-456b-8952-64936de44ba0	TCGA-LUAD	5fd0f07b-8bb9-4378-bd26-28a26057e8fe	e7b13f4d-ecde-437e-9ef4-bac395828010	blood_derived_normal	f019508d-d1b3-4f4a-9783-174fc200d488	TCGA-55-8085-10A-01D-A46H-10	150	5.19435e+08	94609	94595
h1088	s7515	13722.58cfa831e4b0c9d6adf6cb6c	31da0251-12b9-469b-b74b-05e7dfaf63f0	TCGA-SKCM	e653f888-37cf-41d5-a1cf-45397c90b31d	457f41a3-e268-4cf9-9585-fd2a87b9f683	blood_derived_normal	20d8f05b-2bc0-4cb7-9476-0ea90e69c965	TCGA-EE-A2MG-10A-01D-A190-02	51	186222068	2677523	1938268
h1089	s3102	13722.58cfa831e4b0c9d6adf6c9d3	31e2cf2c-889e-4b0c-9361-d5f012954ec8	TCGA-BLCA	c5b20ccc-523d-491c-8536-008e05c57212	954e46ba-514f-4708-ad3c-ecbf8cef005a	primary_tumor	dc0a234a-9177-4e2a-b218-212f1278b4a1	TCGA-DK-A1A3-01A-11D-A13U-02	51	236118480	7199318	5760758
h1090	.	.	31ee486c-0bbb-497d-9a54-1584f304e7d3	TCGA-THCA	80aeb61d-21cf-4804-90ea-5d22eb06e299	99d4fdd0-1860-4225-ba61-e3808dbf51b3	primary_tumor	026c7e28-e383-4c07-b3c0-c739e1aa2026	TCGA-H2-A421-01A-11D-A85W-36	151	1.14164e+09	307	291
h1091	s2490	13722.58cfa82de4b0c9d6adf6a666	31efd25b-9f7b-4ef8-b492-333eaec75780	TCGA-SARC	e7a72f7e-77b1-4d95-8f37-39a6cffc35dc	32f8354a-7d2f-467b-afed-e7f91369615f	primary_tumor	a2f02ff7-8433-4cb5-9324-34f13edeaca1	TCGA-DX-A3LT-01A-12D-A21Q-09	100	822049334	257388	257081
h1092	s14058	13722.58cfa82ee4b0c9d6adf6aa7e	31f75ffc-aec8-4a6f-9c50-308f6a8caf58	TCGA-GBM	e17a6048-7a72-42c0-ad3f-97cbff02bc9f	2e71f2fc-5dbc-4d21-935b-c1a0e9294f5f	blood_derived_normal	99337ac4-6bcf-4258-81aa-23c5f807ac5f	TCGA-19-2629-10A-01D-1495-08	101	6.26369e+08	2288	2129
h1093	s15611	13722.58cfa830e4b0c9d6adf6c202	3202bb7b-1d7e-4b18-9ca1-06f578fc720e	TCGA-HNSC	6a1aa50c-097c-4e04-8ddd-12d50f8a5ac2	160dd4e9-a8c0-42b3-bf9b-747d5ac25922	blood_derived_normal	730ec759-9cc9-4f3a-96d1-c11101cbe3b3	TCGA-BA-5558-10A-01D-1509-02	51	204351364	4612456	3636302
h1094	.	.	320fc0f5-713c-43e8-b035-c9f35f1abb79	TCGA-THCA	a6bdba04-f27d-4cef-bd82-872fb8390e46	93a664b4-79e2-49c9-9fbf-e7cb63d1095a	primary_tumor	ca803fac-2e86-4f5f-81a2-00f9da79c420	TCGA-BJ-A3F0-01A-11D-A85F-36	151	1348217682	646	618
h1095	.	.	321dc50a-22f7-4e6c-ab9e-2895c38bebad	TCGA-THCA	fd3315da-c870-4ad0-9d2a-50b1647d3e46	85efb050-1c61-41be-a473-665ffe5744ca	blood_derived_normal	a1d3b8b3-64fe-4e17-ab32-e26c2d7c9c6a	TCGA-J8-A4HW-10A-01D-A85X-36	151	609239858	781	766
h1096	.	.	32259a48-47cf-4cc6-b759-a739aa29f2ed	TCGA-THCA	3fc062bc-1b0b-4c8f-b79c-770bcaa1ec6e	fc497730-8ee8-4c70-8e07-fd0e7c30064c	blood_derived_normal	322e50e5-aee9-4f16-a605-8a6a54dc270e	TCGA-FY-A40L-10A-01D-A85W-36	151	555480103	315	293
h1097	s11349	13722.58cfa82fe4b0c9d6adf6b6fa	32469a9b-61be-4b84-b34f-ff51563560b5	TCGA-LUAD	12b79b4f-c28c-418e-a1e7-e622f33fdcc2	1a762ac4-b6ef-4ea1-889a-0fda1df26765	solid_tissue_normal	b6dda01b-cc15-4491-9623-ac2d9b9e92dc	TCGA-50-5939-11A-01D-1623-02	51	273053017	16780108	14145084
h1098	s16851	13722.58cfa831e4b0c9d6adf6c3b6	32567b68-53d5-401a-bdee-0bfb545d8533	TCGA-LIHC	1b428ada-eb3f-40c2-b4bf-1bbf6b61729d	dc595eed-d459-40fd-8417-6a1c56759ec8	primary_tumor	47e5ff56-9534-4fcf-a593-33027e877f93	TCGA-CC-5262-01A-01D-A21X-10	101	1097507642	504010	503949
h1099	.	.	32574d73-812c-4717-9072-ce4bfbae7810	TCGA-THCA	63076bda-61a1-4403-a270-4130b5d003ee	9a107cb1-d197-4f64-ba64-834a449a5812	primary_tumor	605d4f14-b4ff-4b6e-b792-2195d1320c9d	TCGA-DJ-A2PV-01A-11D-A85G-36	151	1.2754e+09	324	291
h1100	s5801	13722.58cfa831e4b0c9d6adf6c3b0	326792ab-bf54-40bb-8ccd-1aea4b0e34cb	TCGA-BRCA	2021ed1f-dc75-4701-b8b8-1386466e4802	69bfa6ce-ed46-4321-a107-347c49d68951	primary_tumor	e0e60b71-1efa-4896-b89f-d05974cdcf48	TCGA-BH-A0H7-01A-13D-A060-02	51	199670583	5579194	4553127
h1101	s13206	13722.58cfa830e4b0c9d6adf6bb3e	327886d7-cbfc-4d63-9e34-63dcac4d06f9	TCGA-COAD	84e34cf2-b3bb-4a1a-8fb7-6c2c604c4008	5743700c-cbd3-4f87-8109-6349a96eb605	primary_tumor	dc9e606a-12d6-4aa6-9780-1d999eb72c5a	TCGA-AA-A01S-01A-21D-A079-02	51	189886204	39959183	35438787
h1102	s13184	13722.58cfa82fe4b0c9d6adf6b95c	32804fe5-bdf5-407e-939f-49e98a69065f	TCGA-COAD	e6ec5a68-7555-4f26-bd7e-9cdb4c5f7004	5fca30b8-1c68-4449-8070-ce5127cb0bfa	blood_derived_normal	d1d611e2-c8ea-4fc5-9b12-6603cb932f3e	TCGA-AA-3549-10A-01D-1167-02	51	110895747	9730940	8405464
h1103	s4771	13722.58cfa830e4b0c9d6adf6baaa	329b98da-ea2b-4628-ac5b-ebfde793005b	TCGA-UCEC	1486a031-b74d-4976-8b0b-4569e6978f49	f449f50a-7664-4ddc-87aa-6a061ee7190c	primary_tumor	069406a8-56d7-4e93-8570-7880a99d6c2d	TCGA-A5-A0GD-01A-11D-A043-02	51	149556103	2369164	1975687
h1104	.	.	32abd8b2-41bd-47bb-b933-442ee29c3d4f	TCGA-THCA	4ec2bb20-2190-4c37-8aaa-4086fef1fbb6	f1d3e0bd-0a0b-4328-9c9e-229adb972282	primary_tumor	eecc6bdc-c54e-4254-8565-8a020a85c592	TCGA-DE-A4MB-01A-11D-A85G-36	151	1.42156e+09	1716	1661
h1105	s11578	13722.58cfa830e4b0c9d6adf6bc4a	32ac1667-b10b-43c6-8e92-aa72b408a69c	TCGA-KIRP	2272c592-b9b6-4483-9f7f-6e185699b900	2e825ce0-8121-4d0f-b876-905a1df66d46	primary_tumor	19d6cf34-1cd7-4242-a4d1-5d3e11f428aa	TCGA-AL-3468-01A-02D-1402-10	101	1.08104e+09	547186	547014
h1106	s5624	13722.58cfa83ce4b0c9d6adf73100	32ad1492-b500-4441-9676-c780827e0743	TCGA-BRCA	aeb6a3a6-b57a-4c53-90e6-e833777dd2a1	9269a6ca-6d25-4815-8bb2-6ab526262266	blood_derived_normal	e38a0342-1a02-478f-b61e-435d11be797e	TCGA-BH-A0H6-10A-01D-A314-09	100	601836784	353760	353707
h1107	s15383	13722.58cfa830e4b0c9d6adf6c310	32c15c1b-ccff-446a-b406-e5de42062238	TCGA-STAD	012e99fe-e3e8-4bb0-bb74-5b0c9992187c	25e9e880-4ea1-40cf-bbb6-0f961c735c97	primary_tumor	999d0f8c-6a89-4753-ad18-f44304ea78f9	TCGA-BR-6710-01A-11D-1880-02	51	241889232	4377382	3359993
h1108	s2308	13722.58cfa830e4b0c9d6adf6bc96	32c3bdf6-edda-4928-9770-616431890f2f	TCGA-READ	e2d395f8-bf13-4fe4-8031-683b0eedd875	c5dc7f19-74f0-4053-a405-42ef3e6049b4	blood_derived_normal	7431a18d-9e99-4865-9d57-b330d6b44026	TCGA-AG-3890-10A-01D-1989-10	101	5.08315e+08	305970	305803
h1109	.	.	32c79a45-20cd-4c5d-8fc3-bb5ceb5bbc2c	TCGA-THCA	08293bf4-727d-45c2-abbf-1aec3ba1c8a4	aa1f72d0-5134-495f-a8a1-6d0ebc9642df	solid_tissue_normal	d038d7bf-0170-497a-b30e-87ee26168e48	TCGA-EL-A4K0-11A-11D-A85S-36	151	4.24849e+08	132	124
h1110	s1927	13722.58cfa832e4b0c9d6adf6d4f8	32d6af30-fb0c-4a58-87b4-31868bda5386	TCGA-ESCA	9559f579-5d9a-4c96-9836-8a039d394795	6671c9b7-5445-40f1-adb6-fcc8bad25301	primary_tumor	79e420d7-8852-45a0-bbeb-caeec5be685f	TCGA-L5-A4OT-01A-11D-A28P-26	51	143770745	1378858	958418
h1111	s7118	.	32f91f57-9abe-4b20-97ff-3e3f26bd0491	TCGA-LAML	f95063bc-a640-4980-99a7-84645902daf4	87a5e85b-00c3-4eb7-9548-f2b83f6afac3	primary_blood_derived_cancer_-_peripheral_blood	56189e90-e223-4523-b613-10df5b2eb23d	TCGA-AB-2977-03A-01D-0739-09	75	6.04083e+08	572212	568138
h1112	s10800	13722.58cfa830e4b0c9d6adf6bb07	32fde1e2-762b-4b88-977a-b4b0378a9b25	TCGA-LUAD	03c3409a-9d16-41d0-9e26-f9fc2547a4c8	4282fbeb-27b9-4bf9-bc76-44df35d48126	solid_tissue_normal	e3737810-1e1a-411c-ab1f-79c490181df1	TCGA-73-4677-11A-01D-1203-02	51	114071742	4385603	3486136
h1113	s3759	13722.58cfa82ee4b0c9d6adf6ab5f	33171f55-e38f-4990-8934-3685ed931d41	TCGA-PRAD	3acd8328-76f7-4f43-9660-394b95748c3d	19c87de2-7936-4277-8aa8-3942d36e7579	primary_tumor	87e1ffee-a8cd-4d75-937e-ed415cf43546	TCGA-CH-5771-01A-21D-1576-08	101	968692683	1260	945
h1114	s13547	13722.58cfa832e4b0c9d6adf6d48a	332dac4e-2039-4ed2-897e-d5d4c3c4a9fd	TCGA-COAD	490eabca-4575-4bd6-9604-6b6e23d069ce	9f5ad422-c94d-4914-b6f0-071596ecb589	primary_tumor	8a929c55-35a6-4645-bb70-4b85d281b139	TCGA-NH-A50T-01A-11D-A28G-10	101	1.22929e+09	430239	429871
h1115	s2898	13722.58cfa831e4b0c9d6adf6ca13	333288d4-df20-407a-8bd9-0982c371e232	TCGA-BLCA	9bb5d187-033e-4e86-a76e-e1a6d20488f7	95115280-63b5-4c4c-b240-e53abcb87160	blood_derived_normal	7b2d53e0-51e6-4308-8ef8-99bddf56276f	TCGA-DK-A3WY-10A-01D-A233-26	51	175444979	2062366	1439756
h1116	s14754	13722.58cfa831e4b0c9d6adf6c5eb	33350d2f-1b25-42e1-83d8-d91021a4da8f	TCGA-STAD	8ed901f6-d1bc-48b1-8514-6e8c066dc160	95d00401-e891-414f-b748-bc746b233bce	primary_tumor	b4092131-14b4-474e-8129-a385d3abaed6	TCGA-CG-4300-01A-01D-1154-02	51	172447420	2930107	2173057
h1117	.	.	334eac27-0848-4fb3-998a-5c791c080ee0	TCGA-THCA	86f9eca0-d1ea-4375-a6bc-055e44b3198a	c42d7353-3155-4f95-8557-1f0dd786b1c1	blood_derived_normal	24a7d067-a609-405f-b216-ca397364b61b	TCGA-BJ-A0Z9-10A-01D-A85F-36	151	5.84647e+08	224	209
h1118	.	.	33591a91-eac4-4375-8598-cd5444d6115f	TCGA-THCA	d61ca744-adc4-44d5-ad15-cc17399e8083	88bee8c9-c3f2-4d2c-85d1-a0634d0314cf	blood_derived_normal	03aa5d45-956b-4603-a861-62c4a40c1faf	TCGA-DJ-A3UK-10A-01D-A85Q-36	151	561083733	3236	3221
h1119	s1103	13722.58cfa832e4b0c9d6adf6d1c1	33804b7c-30d7-4fab-aaf1-819533b1111e	TCGA-DLBC	c8cde9ea-89e9-4ee8-8a46-417a48f6d3ab	047caecb-6829-4943-bbc5-f45eed3979b6	primary_tumor	a29278af-7ecf-403e-b6a9-623ea7879d05	TCGA-FF-8061-01A-11D-2210-10	101	1.18962e+09	516373	516138
h1120	.	.	3381a48c-6927-4741-af69-18e5d9e13703	TCGA-THCA	e2475d48-628b-4095-b101-865d79a4b0ed	0804b7ac-d1de-4ad9-a618-f9228cd0fe3a	primary_tumor	d62fdabb-2d89-420b-8165-a64fc511e03c	TCGA-EL-A3ZL-01A-11D-A85S-36	151	1181468664	592	554
h1121	s6271	13722.58cfa830e4b0c9d6adf6bd78	33849e9b-ab41-413e-83ed-2a412583f5a1	TCGA-BRCA	bef7b135-a727-45e8-850a-cc4cd56c49aa	008dafdd-a3d1-4801-8c0a-8714e2b58e48	primary_tumor	ed24b69d-599e-42ed-bbe3-5c4f59fabed4	TCGA-AO-A0JJ-01A-11D-A060-02	51	214755894	6791283	5544114
h1122	.	.	338bb3a5-ae3e-4761-849f-b6d3be2017f5	TCGA-THCA	9ff3f335-69d1-4caa-a5c5-ee66f4f92d17	6f108d89-6664-44e8-a02a-370df9654169	primary_tumor	d5d220f3-860d-4c14-a5e1-f54e92188ea1	TCGA-ET-A3DT-01A-11D-A85V-36	151	1.31679e+09	514	473
h1123	s197	13722.58cfa832e4b0c9d6adf6d468	338d7d90-1aed-4291-aa12-f3636aaf8d1a	TCGA-UVM	892e7630-b11e-47bd-987c-327d33258e11	e633fb19-c417-47ab-9676-73e95de23b46	blood_derived_normal	dd43faf9-a6ac-4ff2-8043-09b0a6decced	TCGA-V4-A9EX-10A-01D-A40E-26	51	132298817	1793151	1322606
h1124	s3433	13722.58cfa831e4b0c9d6adf6ccd6	339b5ef0-66c2-4d52-b11b-5dfba6e8209c	TCGA-PRAD	e5e4d3b6-8e58-4dcf-8f67-a00e656a8e27	89abeff0-3ee1-4e9c-a1f4-d8cc03a26f8a	blood_derived_normal	380366c0-c2c1-4c13-9806-5270b7cf4824	TCGA-EJ-5506-10A-01D-1573-02	51	260530496	11224584	9411210
h1125	s4407	13722.58cfa82de4b0c9d6adf6a502	339bd1fa-51fc-43ab-a131-8090bc42a0c8	TCGA-UCEC	f8ac5fd2-11f2-4b3a-a3a6-ff1a6d8e1cae	22cb3d87-7fab-419a-b071-1adc6b810719	primary_tumor	ec31e921-0782-4f77-ac23-4190af1e61ee	TCGA-EY-A1GW-01A-22D-A13L-09	100	1049217457	206341	206169
h1126	.	.	33a879a5-7b7a-4c5c-aabf-e01de1064224	TCGA-THCA	d2cc4d31-38fa-4232-895e-767260f607e9	3ddd5a86-df91-40b1-bc7e-25a7b307241d	primary_tumor	989c2a4e-2342-41ee-bbf2-2ed34a959b0d	TCGA-FY-A3YR-01A-11D-A85W-36	151	1.20027e+09	496	476
h1127	.	.	33bc3cae-f93d-43c9-9581-3c85b8b437dc	TCGA-THCA	7ef22138-ac76-4846-b3bb-ddf1efb96531	a8c90849-33ea-43a4-af48-d961f48e1237	blood_derived_normal	4e0f7122-6dba-4b5f-9408-2681d7f3ce5e	TCGA-FY-A3W9-10A-01D-A85W-36	151	481653170	509	498
h1128	s13210	13722.58cfa830e4b0c9d6adf6bf42	33c3b703-74f8-445c-8650-81a090367d0a	TCGA-COAD	315ef7f6-ca21-4d87-8f19-40bd455885ec	fadcfbcb-eb8c-464a-abde-c349efdc2583	blood_derived_normal	b208e815-84df-439c-8187-cc8994db7fbf	TCGA-AY-4071-10A-01D-1109-02	50	45939880	2838035	2218571
h1129	s16395	13722.58cfa832e4b0c9d6adf6d307	33d56294-837a-4bf6-8cc4-8115ad56bacc	TCGA-KICH	4a88bc85-4c6e-4fac-8dbb-d3fc5f36b35e	bbe0ef99-a144-4ea4-9a06-5c58326b1f62	solid_tissue_normal	e13915df-0ba2-4242-b4f7-27733b6a01c1	TCGA-KN-8422-11A-01D-2310-10	101	607069629	322839	322796
h1130	s7312	13722.58cfa82ee4b0c9d6adf6add0	33e31435-5859-4a7b-98df-9098e9bbe019	TCGA-SKCM	210726bd-db19-48ae-9a3d-e6ac44480e85	a6344b9c-edbd-4ca7-9226-2452bf4c1e85	metastatic	75ba6722-1148-4a52-a9ed-68d890238205	TCGA-DA-A1HV-06A-21D-A196-08	101	9.06073e+08	4624	4361
h1131	s17721	13722.58cfa82fe4b0c9d6adf6b35e	3402bde3-085b-4638-a9b7-bfed553839eb	TCGA-OV	0a48873a-092a-4b25-822b-b0b3c18c08a8	3f3ebcc5-149d-4ac5-9e87-1d2422860ac8	solid_tissue_normal	51e4aa65-d472-4844-9525-779a207954e3	TCGA-24-2024-11A-01D-A324-10	101	4.68251e+08	124312	124274
h1132	s3304	13722.58cfa832e4b0c9d6adf6ce92	340affc2-fdd6-4cb3-bf59-f2108c6f324f	TCGA-BLCA	c6227d39-d9e8-4e28-9e70-d7f720ab25e4	fbad20ba-ee08-4d46-825b-870126aad539	primary_tumor	8d99e3a4-decb-49d7-9727-c5d7606d60df	TCGA-G2-A2EJ-01A-11D-A17R-02	51	244245970	9948526	8139531
h1133	s14817	13722.58cfa831e4b0c9d6adf6c49a	341c72aa-a2ba-47ac-b426-f322a5b91664	TCGA-STAD	703d3e86-32f4-44ae-bd88-c02378fc2269	2e0e0776-6ad0-4118-b27e-c65d6076a3d4	primary_tumor	ca45aa53-32c8-4412-b867-e242ed5b101c	TCGA-BR-4292-01A-01D-1128-02	51	239617985	8320657	6725072
h1134	s3255	13722.58cfa82ee4b0c9d6adf6aa1c	3422dc43-c611-4305-a593-0abe8c6f4925	TCGA-BLCA	419deaac-ea45-4bdd-9fa0-b5cd8429b44f	f3906cd4-31c7-48a8-935b-5b7fafec1ae7	primary_tumor	8c619cbc-9e91-4716-9711-5236e55d8f46	TCGA-BT-A20Q-01A-11D-A14W-08	101	562999081	1747	1598
h1135	s12387	13722.58cfa832e4b0c9d6adf6ce9d	342d482f-e665-46aa-aee7-77b6a2fde94b	TCGA-THCA	e4c85bdd-7b7c-414f-9503-647d9b825915	2a2331f2-f5f1-42aa-bade-1365e899cb78	blood_derived_normal	580852b4-de04-4646-b02e-f5efaa3316bc	TCGA-FE-A234-10A-01D-A14U-02	51	253679606	9978981	8508313
h1136	s10779	13722.58cfa82fe4b0c9d6adf6b754	343e19ab-12ba-49d3-8c62-b0bc0d05ad89	TCGA-LUAD	088edf89-d2b5-40c7-b066-df3bd383f7ea	5812901f-a0ce-4772-862d-ff9ad12b0ee8	solid_tissue_normal	2fcdcb12-dc4b-4ccc-8e27-986db65670a4	TCGA-49-4505-11A-01D-1203-02	51	98807416	2120361	1612688
h1137	s7683	13722.58cfa831e4b0c9d6adf6cc0f	34462359-8786-44da-aef5-cfb9660544bd	TCGA-SKCM	83d05b9a-f409-4169-bef9-e772d2cfbfaf	d422b04a-2ec6-4769-8546-425772fb812e	blood_derived_normal	93eb9265-c790-4980-b305-4e0240791242	TCGA-EE-A29E-10A-01D-A190-02	51	214144066	3001166	2016035
h1138	s233	13722.58cfa832e4b0c9d6adf6d578	34525482-474c-439c-8beb-72581e27171d	TCGA-UVM	711eb720-4cb7-48de-9350-5c729bf9f0da	79658dc3-f2b6-4c5e-9bf7-2c0e440ba3bf	primary_tumor	2a1955c2-f55d-48ef-a013-aa69288c3a0c	TCGA-V4-A9EM-01A-11D-A40D-26	51	206291278	4110776	3194035
h1139	.	.	34567217-3cb1-4f05-b443-7fda585d20f7	TCGA-THCA	b2e6933f-50e1-48e3-ae1f-173e1bc889ff	cb5bda84-01a5-498e-8df7-deb78d9d9b35	primary_tumor	fe63a917-1f11-4d2e-8007-36a40f0466b5	TCGA-EM-A3FO-01A-11D-A85U-36	151	1.37076e+09	384	347
h1140	s12639	13722.58cfa831e4b0c9d6adf6c9e7	345baed4-7703-44c0-88eb-f8d495adab27	TCGA-THCA	99ef2fec-5a3c-4e42-8f78-7eaf9877e26d	64d1f58a-986f-4d4b-962e-da59a48c988b	primary_tumor	dde34a05-a208-4f86-9803-0fb1eb858947	TCGA-DJ-A1QQ-01A-11D-A14U-02	51	131834667	1499768	999276
h1141	s8115	13722.58cfa82ee4b0c9d6adf6ab8f	346598fb-671f-4b85-9110-153f490800d5	TCGA-LGG	fc3b7596-f515-446f-81db-fed0154ca2c5	314f5f1d-1e33-4883-ab45-db46b1f8ef41	blood_derived_normal	d5dfac45-4aff-481d-9117-807ed47b7b10	TCGA-EZ-7264-10A-01D-2024-08	101	5.76878e+08	4007	3763
h1142	s10905	13722.58cfa82fe4b0c9d6adf6b8cc	346a7692-6944-42ff-97ce-7f9929874510	TCGA-LUAD	0780eb43-d5b5-4c3d-9825-beacba5cc723	21ac5886-832b-4352-95d2-0147f90423cc	solid_tissue_normal	ce4fa727-5e58-4c07-921c-2c3b9bc509db	TCGA-49-4501-11A-01D-1203-02	51	98733533	2798925	2196687
h1143	s250	13722.58cfa832e4b0c9d6adf6d40c	346bf54c-0431-4192-a0b5-66d4b3da5135	TCGA-UVM	99d1bfcc-1989-4dd2-a5e9-78e08f6ce7cf	1c4d043f-1be0-4c47-9d0d-f5c551ce15fb	blood_derived_normal	bf083593-194a-4549-aff8-7a5188ef4082	TCGA-VD-AA8O-10A-01D-A40E-26	51	184744526	6624076	5681822
h1144	.	.	348a6d01-6e53-41ab-9eb2-3a8b656eb78e	TCGA-THCA	dc2bece1-1fcd-467a-8476-da171d56488c	5b3977d1-818e-4f61-9b09-0dc5085a183b	primary_tumor	c9098165-111b-4fc5-bbdc-4e95aa96043b	TCGA-EM-A2CJ-01A-11D-A85T-36	151	1.16922e+09	380	351
h1145	s13684	13722.58cfa830e4b0c9d6adf6bb90	348e4ef9-6413-4cf5-9738-20d96bd38f10	TCGA-COAD	764c97c9-01d3-45cb-86bd-f8a52b5468da	b01a9bcf-a155-48b7-a3cc-5a6e3cb2e7ac	blood_derived_normal	aeaf71b1-9eeb-4e7f-b4d8-d138b60d6cf3	TCGA-AA-A02R-10A-01D-A078-02	50	104480253	8547810	6759086
h1146	.	.	34bfc4c7-5d05-4c17-8830-7079760a6601	TCGA-LUAD	1b110eb4-a01d-4c50-ba18-77da4dedd549	0596228b-476c-4273-954c-23270fd769bf	blood_derived_normal	0a4d4fc1-59bf-44be-9431-8e3f4f06bb90	TCGA-97-7552-10A-01D-A46J-10	150	5.16157e+08	95092	95075
h1147	s15743	13722.58cfa82ee4b0c9d6adf6a7be	34c6abe3-4cac-4802-aa74-f7ba78568630	TCGA-HNSC	180036a2-3b56-405e-a1fe-d5932517b6c7	4863312a-043e-418e-812d-2ae2a1f66f29	solid_tissue_normal	1ce3915a-b077-41af-9ad0-b8a81cd1199b	TCGA-CV-5443-11A-01D-2268-08	101	645202797	33835	33595
h1148	s9302	13722.58cfa82fe4b0c9d6adf6b909	34d909de-22f8-4a3f-a03e-cd0eed9558d0	TCGA-KIRC	9dc7812b-c7a2-4de4-bf6d-4c7261384a62	413ed4fa-013a-4751-8f74-d54f6cf992c9	primary_tumor	00bf0350-8c7c-4b9e-8143-13ea2dc1122f	TCGA-A3-3387-01A-01D-2102-10	101	6.18791e+08	48030	47836
h1149	s7848	13722.58cfa831e4b0c9d6adf6cc35	34f01057-3211-485a-9ed1-76e264a6c188	TCGA-SKCM	6a1818f9-9303-41b0-b3b7-07faf5055c86	cb5dcb2e-d966-42ca-8dfd-034ffef5a40a	blood_derived_normal	033506c2-a0d7-4e02-b9f5-f3ade80f7094	TCGA-EE-A29Q-10A-01D-A190-02	51	122190180	1271215	863197
h1150	s15605	13722.58cfa82ee4b0c9d6adf6a95a	34f88b56-2b8b-4713-9ea0-10bf77c07afd	TCGA-HNSC	9f89510c-ed07-471f-b35e-7c87c237b9fe	4c4a6867-babe-4032-a639-a9b31cdddc6c	primary_tumor	6bbd66dd-efee-4d6e-b02f-f88e98526b82	TCGA-CR-7385-01A-11D-2268-08	101	599160416	19977	19804
h1151	s12258	13722.58cfa832e4b0c9d6adf6d132	3508035b-47cb-47dc-9740-139fb8e66252	TCGA-THCA	905469d2-4c97-4293-a20c-1b1f0462a25d	65414ba0-8800-4626-9488-10d79274cf32	primary_tumor	eff7fea8-df07-4dad-bd26-7384906844e9	TCGA-FY-A3R6-01A-11D-A221-26	51	177325450	2463973	1827781
h1152	.	.	35139124-a0a6-4859-a854-3b830a040c51	TCGA-THCA	b43a4f92-7a13-4558-a97e-7b3feb2d70c9	13c7182d-ef93-48a7-9569-eed7714cec40	primary_tumor	6bf7e6ab-d81b-41c7-a76c-78c6176b639b	TCGA-EM-A1YB-01A-11D-A85T-36	151	1259979541	484	464
h1153	s9166	13722.58cfa831e4b0c9d6adf6c433	3525f13c-fca3-4939-9e1d-a24240c41e17	TCGA-KIRC	7ca06dbe-f073-4aee-86ff-a545fad5ea93	20b35f8d-026c-42d0-b1ce-83d6ee549abe	solid_tissue_normal	e1605cc4-e06b-40a4-a2c9-bc7181f5b551	TCGA-CJ-4878-11A-01D-2098-10	101	508454727	510708	510620
h1154	.	.	352abc24-e489-42ba-9403-1ce4abc0e51a	TCGA-THCA	8a8e05aa-f13a-4142-a335-7aafbee7b664	1acbfb18-8abd-400c-9a09-31b961f12a76	blood_derived_normal	63dc2024-424b-4c4f-8230-ae27a61a76ff	TCGA-FY-A40K-10A-01D-A85W-36	151	454391703	809	755
h1155	s16673	13722.58cfa831e4b0c9d6adf6ca27	35335fdc-1dda-4c52-a41d-9d2dde84c707	TCGA-LIHC	614c0ecf-6a84-4c86-8706-79be5bb00991	2d7d198b-5689-4373-8ecf-107553b6e32e	solid_tissue_normal	134e6bf3-534e-4a0e-94e0-37c93f47f72b	TCGA-DD-A3A7-11A-11D-A22F-10	101	550616085	318962	318903
h1156	s15177	13722.58cfa82ee4b0c9d6adf6af02	353a3417-5b77-4236-a0eb-e098d6cc32dc	TCGA-STAD	b2e2d35c-7a79-4165-97a5-82d5c37d94f2	c103ea61-3c54-4453-986c-975bab1aac16	blood_derived_normal	1c38848b-b948-49d7-8c2f-bfdcbcddd43f	TCGA-FP-7998-10A-01D-2201-08	151	422864397	1000	935
h1157	s2311	13722.58cfa830e4b0c9d6adf6bbea	353c6480-4c6b-4978-ac95-19f061830061	TCGA-READ	e7503a51-6647-4cc2-80dd-645d0df4db43	5cd9c79f-d0c1-48b0-85aa-5270c0e866b5	blood_derived_normal	2ceb5daf-1fa5-4163-82ef-8304514d8d9a	TCGA-AG-A008-10A-01D-A078-02	51	64504871	10198776	9202862
h1158	s7656	13722.58cfa82ee4b0c9d6adf6aa5e	3541db3c-ab69-4043-b299-8d1a06f0765e	TCGA-SKCM	be73fde2-d843-426b-9306-a02d3f2a754b	67b969a1-dc86-4e7e-b74c-8ef5f0e5dfd9	blood_derived_normal	65d9054f-653a-4a10-9e25-1fe617481aa2	TCGA-EE-A2GN-10A-01D-A198-08	101	548453457	3374	3249
h1159	s8028	13722.58cfa832e4b0c9d6adf6cfce	3544bb5a-bbeb-459c-9485-6e8bc1baf099	TCGA-SKCM	9f4dde50-fa0c-43bf-8d5d-70b76cc35793	77933881-acdd-4eb4-bb5c-5e0c3fa29794	blood_derived_normal	03a94509-ff21-40b8-83be-b24887f8a1a3	TCGA-FS-A1ZR-10A-01D-A190-02	51	147268658	2933231	2273208
h1160	s16531	13722.58cfa832e4b0c9d6adf6d30a	35611c8e-71ee-4d8d-8d0a-0da81800d6f5	TCGA-KICH	a5af1391-89d3-4f41-930e-7e8272afec98	640557c4-626d-484f-9f7c-81cd7631d3ee	solid_tissue_normal	d0764fec-581b-4bd3-afe8-adcdf685562a	TCGA-KL-8344-11A-01D-2310-10	101	6.52329e+08	360866	360752
h1161	s8544	13722.58cfa82ee4b0c9d6adf6a92c	356985b0-c98c-4a6d-af21-1bb06e3ad7d3	TCGA-LGG	5de6fd84-ed02-4c27-9947-db57f05faf6d	4be310fb-b7ac-4759-9a30-3e55c6f5a341	blood_derived_normal	933456d7-bc8c-4136-8b45-035a41c4d6f2	TCGA-HT-8104-10A-01D-A461-08	151	448574534	3256	3229
h1162	.	.	356f7d2f-28b0-4306-a8bf-d8edf0b07de0	TCGA-THCA	7b46ee87-e976-41bf-bdf1-9bff58f8314e	5960c01b-08c2-4493-80da-b27f12762005	blood_derived_normal	edc4eefd-d2a0-469b-8160-c80df539c13a	TCGA-DJ-A3V2-10A-01D-A85Q-36	151	591585396	12056	12031
h1163	s1824	13722.58cfa832e4b0c9d6adf6d0cc	3576ae83-dc3b-4e2f-b331-56ab1f41c27b	TCGA-ESCA	0ac08ecf-4d70-48a4-9dfd-f44032551cb9	d571a2b3-892b-46c4-883c-fded4980492f	primary_tumor	a48a75a1-b82b-4f4a-a04f-dff6b1e801f1	TCGA-IG-A3QL-01A-11D-A248-26	51	306389693	32890131	18403484
h1164	.	.	3586906b-0530-46c2-9771-d043c2103ddb	TCGA-BLCA	556fcbc8-172a-4af1-8822-ae036e8d68e8	a696305c-e8c6-40d3-aa4c-1738d0987885	primary_tumor	a9a3c98d-6e7e-4a2c-afb1-cf9b220d78bc	TCGA-BL-A13J-01B-04D-A46W-08	151	472922359	15902	15854
h1165	s3414	13722.58cfa831e4b0c9d6adf6c444	359049c4-f021-4232-bf8c-cc50a312d688	TCGA-PRAD	4e76de8e-cb0d-4b83-8ab4-53bc67a7a9d3	3f028008-19e4-400c-badc-5540e6c4a242	blood_derived_normal	ac85c5e7-0716-4375-ac65-56d632c858d1	TCGA-CH-5744-10A-01D-1572-02	51	215032236	10313660	3927512
h1166	s13189	.	359c7cde-d569-4cc5-9dc9-f16bd6f664ee	TCGA-COAD	bce3ce45-4fb3-4d8e-9ec7-d24427c2ba4d	fcdff14b-1413-430e-93dc-b753021df3f5	blood_derived_normal	e9f2c198-8f5f-4fcd-aad4-e9a1127b529d	TCGA-AA-3692-10A-01D-0957-02	50	71032937	5396499	4667586
h1167	s12354	13722.58cfa830e4b0c9d6adf6be3a	359d6f7c-a8de-494d-aba5-c6ec4066e251	TCGA-THCA	0d497faf-2c1c-4173-a5fe-770cca73323c	19dee039-9c98-4d4a-8baf-eea1b6dda8eb	primary_tumor	815c53c3-8add-4612-b93c-3ed4bfa530aa	TCGA-BJ-A18Z-01A-21D-A13U-02	51	146388148	1830333	1309627
h1168	s8357	13722.58cfa831e4b0c9d6adf6caf0	35ae902b-677e-4789-8126-559dce65fdc1	TCGA-LGG	215e117c-4d76-463c-8f8a-fd6a28d23929	21e471e0-6b87-4d98-a7e0-de0f34598460	primary_tumor	fda752f3-371f-460b-8d81-216e0ac53b0e	TCGA-DU-7006-01A-11D-2022-02	51	161999103	1691066	1230206
h1169	s7368	13722.58cfa832e4b0c9d6adf6d136	35b1703d-3d18-4fc4-b3b5-86c5095adc92	TCGA-SKCM	1404791b-86bf-4dfd-85b4-c8ff356f109c	07e2fea3-4ba5-49b3-ae9b-61ff8492026c	metastatic	25f7ef72-9ce1-4bfb-bebe-3815e34ffcb8	TCGA-FS-A1ZK-06A-11D-A18Y-02	51	159808956	1937561	1289667
h1170	.	.	35c6805a-e054-484e-92f4-0c1cafa5850d	TCGA-THCA	d4c68c1c-a3f3-4e0c-b555-d457378a1d24	8051f3c6-7c36-45d1-b403-032983da863f	blood_derived_normal	de3afbbf-2b08-4577-bd08-4aba3719a864	TCGA-BJ-A291-10A-01D-A85F-36	151	5.42856e+08	504	489
h1171	s16398	13722.58cfa832e4b0c9d6adf6d2de	35d1d6c7-e435-4d8b-8009-4ffad7f19679	TCGA-KICH	3129e869-bb2f-423a-bd20-d0daae33b11a	502bee65-1050-4753-9304-f677ab2eb00d	solid_tissue_normal	44123123-63e3-46bd-85ee-c66a37c942a3	TCGA-KL-8340-11A-01D-2310-10	101	6.55992e+08	430947	430915
h1172	.	.	35da6918-f7ee-496e-9084-fdc18a4f6ad3	TCGA-LUAD	4efc2dac-6330-4b7a-a529-a27285f5fc23	54984e66-1d2a-4a62-a5aa-847bc12e02fc	primary_tumor	0f421df6-426e-4bf1-8378-4994bbac9914	TCGA-75-7031-01A-11D-A46I-10	150	1034546359	105725	105701
h1173	s9159	13722.58cfa830e4b0c9d6adf6c04e	35dbd381-6ed9-46ba-bef1-f9006a7ab5e0	TCGA-KIRC	cfc999aa-802e-4a0d-8b14-be2b19fa2a17	d285efca-3117-49d6-ac12-bc2b47f8a144	solid_tissue_normal	3f8b646d-dc94-46e4-8efc-d46742648fc9	TCGA-B2-4101-11A-01D-2096-10	101	5.98593e+08	506649	506610
h1174	s6909	.	35dff74f-51b9-4a4c-a77b-668b8f1f4761	TCGA-BRCA	4e6edfe6-adcb-4c12-8ff4-38a79f5887e8	e56e785d-f9b1-4afa-bc2d-b6cebf9e64cc	primary_tumor	c61ded54-f80e-4da8-b1d8-e22551c96118	TCGA-B6-A0X5-01A-21D-A314-09	100	1055987704	273959	273676
h1175	s5474	.	35fbc43a-d73b-4b12-bf04-906a74a07a54	TCGA-BRCA	17c1d42c-cb84-4655-a4cd-b54bae17ecaf	3a36b403-ea38-49f9-9c28-710c5d141164	primary_tumor	de2e4f39-3575-48be-bd36-853f0989d5f2	TCGA-E2-A15K-01A-11D-A314-09	100	8.99742e+08	75236	74929
h1176	s3286	13722.58cfa831e4b0c9d6adf6c9e6	35fc7674-2b09-4fae-bfa2-bb0ed6674b2f	TCGA-BLCA	6bddafde-7004-49b6-80cf-8081cd4b7d44	3d440a83-214e-432f-89d2-b523bfe7c6ef	primary_tumor	4a8b5117-af70-40ab-9698-b736ef20f3de	TCGA-DK-A3X1-01A-12D-A233-26	51	166956402	2202497	1577900
h1177	s10984	13722.58cfa82ee4b0c9d6adf6affc	360b01ec-20e1-422e-aa2e-d5ca5cbdb70e	TCGA-LUAD	66763a0c-6cda-4832-a0cc-e7b496d78eaa	83108c37-2c1c-4b3e-baa1-e2df6c56f32b	blood_derived_normal	704b4714-b522-4ae3-affa-733fd095049c	TCGA-05-4424-10A-01D-1853-02	51	214153958	65249924	64324333
h1178	s7652	13722.58cfa82ee4b0c9d6adf6abba	360f6ae4-3215-4962-9c05-e7e6a3944756	TCGA-SKCM	fa099993-ef30-4eff-a8fb-aa41b5ea671a	d885d3a2-1668-4e28-a137-8ecc22c096fc	blood_derived_normal	ca8bfcec-4721-46d0-8c5a-7ac30d86e424	TCGA-GN-A26C-10A-01D-A19A-08	101	5.50748e+08	1201	1087
h1179	s8836	13722.58cfa830e4b0c9d6adf6c294	36150b52-8c56-4714-9de9-cfb6e8101b77	TCGA-KIRC	80c4fc5b-dc7d-4308-8c81-6e83625963b5	15423d9c-91c3-4fe5-9880-a28840acb75a	primary_tumor	fbf937f1-5f30-470c-8a77-46cd1c41e073	TCGA-BP-4781-01A-01D-2098-10	101	615243369	491135	491071
h1180	s14876	13722.58cfa82ee4b0c9d6adf6ac51	3619fa19-6c11-4c62-83c8-d863f552ae5d	TCGA-STAD	1ca3c5e0-32b0-4467-8ec0-ca212e35d2b3	53369a25-3bc4-48cb-9004-da3507c4d478	primary_tumor	c612570a-881d-421f-98b9-0e4563133744	TCGA-BR-6456-01A-11D-1800-08	101	1221456691	188044	187428
h1181	s15249	13722.58cfa831e4b0c9d6adf6c8a6	361ec4a6-2f62-463f-a969-b7b6baf820c3	TCGA-STAD	e37cae9e-0656-4b89-b326-739a5cc859e0	fa7426e1-fcfb-4b08-ad50-1d9e903a81fb	primary_tumor	d7d0fd1c-f540-4be1-a10b-160f59970fff	TCGA-D7-6519-01A-11D-1798-02	51	241366252	3579457	2776087
h1182	.	.	3625bb80-1aee-4708-9b9a-3b640425f551	TCGA-THCA	2a398af1-aea5-4aae-ab00-a2dc152f965a	0f899b5b-6290-4c1e-94f2-2c98f06011d1	blood_derived_normal	62ac87a2-778f-4bfc-8df1-0cf477a9f441	TCGA-EM-A3O3-10A-01D-A85U-36	151	5.30048e+08	3856	3821
h1183	.	.	3628f678-eee5-4ef1-b247-c92a46fbb990	TCGA-THCA	e071c940-60fa-4c73-bb65-1ad670021854	6584be0c-c01a-466b-9038-2a8e154c18e3	blood_derived_normal	c271e631-9bb1-4816-b299-2448746bf4b9	TCGA-DJ-A3VE-10A-01D-A85Q-36	151	517245574	2101	2079
h1184	s3594	13722.58cfa831e4b0c9d6adf6c552	3630aba7-1740-478a-bb8c-700c5bde68ad	TCGA-PRAD	d4ffafdc-ee83-43df-aa3b-7326503c6438	6d1a2d44-72f3-4333-8506-e53cdc4e5185	primary_tumor	25189a34-4c05-4d77-9a3b-212a475f66b1	TCGA-CH-5762-01A-11D-1572-02	51	258700007	8353496	6837117
h1185	s8021	13722.58cfa831e4b0c9d6adf6cca9	364ba884-8c24-4b65-ba09-f7cce91bed07	TCGA-SKCM	a9eb1022-ffd3-42de-a39d-2126fc7ec0ce	239f69f7-e78a-4b09-bf00-e521f63a3bb4	primary_tumor	77937f29-c94f-4251-a0ab-9d07ded92796	TCGA-ER-A196-01A-11D-A18Y-02	51	222920330	4228207	3225820
h1186	s14814	13722.58cfa830e4b0c9d6adf6bf21	364baaf5-4b85-4f45-8c54-376ca50227c6	TCGA-STAD	117eb38b-0c62-4336-a866-fa5bd013256a	84ad647d-76b8-4eda-8603-40220089be34	primary_tumor	01dc88b7-45fc-464c-a613-9793cd0c068b	TCGA-BR-4279-01A-01D-1128-02	51	166804477	2358943	1631906
h1187	s5637	13722.58cfa82fe4b0c9d6adf6b948	365fdcbf-1d17-4bdc-a1f9-0546ea1a36a0	TCGA-BRCA	b58ad350-5140-4fa8-bc2c-24bca8395f3a	6dd4870f-1ec2-484b-8703-6397d8e67daa	primary_tumor	b752b444-f033-4be4-9d24-e5e80b4181af	TCGA-A2-A04T-01A-21D-A128-09	100	644836285	502548	502426
h1188	s9001	13722.58cfa830e4b0c9d6adf6baa0	3663d44d-e75e-4482-b71d-9b972e340f18	TCGA-KIRC	9dc7812b-c7a2-4de4-bf6d-4c7261384a62	f2b36ca3-8d5d-453d-b445-82faa22a8a35	solid_tissue_normal	b4a2213c-45bb-4769-8dc6-d4a158425bec	TCGA-A3-3387-11A-01D-2102-10	101	5.15949e+08	617884	617707
h1189	s8535	13722.58cfa82ee4b0c9d6adf6ab96	3683715a-9f33-41ab-867c-0d5b3aa03305	TCGA-LGG	b6f13250-31b3-46ad-b514-5a684f1094a9	c3c1221b-21b1-4975-b566-e562fe12521b	blood_derived_normal	d0e20b08-cf3b-41e9-a116-5f157de4a40b	TCGA-FG-7643-10A-01D-2086-08	151	408039041	1020	982
h1190	s17547	.	3683b389-1638-4cda-a691-ce20992336be	TCGA-OV	206ce0ed-36a4-47ab-ac8e-f6fca6ac5c18	51142764-b0db-474b-b243-f10af94e7e37	blood_derived_normal	3118a429-7c6d-4f3f-92db-8062be3042ab	TCGA-24-0982-10C-01D-0516-08	101	9.89363e+08	562221	561296
h1191	s10643	13722.58cfa82ee4b0c9d6adf6ae5c	368df520-fdc8-4796-9f13-dd4c382944d0	TCGA-LUAD	6dfd47d2-831a-4386-9051-f78199a16bb5	c4c061cd-e926-400b-b18c-b47c234337ca	primary_tumor	5d48ddb3-ed53-49cb-99b9-b75fcecca1b4	TCGA-05-4397-01A-01D-1203-02	51	176602013	10622310	9524084
h1192	s7506	13722.58cfa831e4b0c9d6adf6ca2e	36913b5a-1377-4265-bcfc-1e3c3798459f	TCGA-SKCM	6625ce3f-3a1f-45f9-aa42-ab1931d6daf4	b9fdda29-ebd4-4b0b-a8da-555ba05d3567	metastatic	3d33a1e2-8ac8-4ee2-8659-2b15eb1c3949	TCGA-DA-A1IC-06A-11D-A18Y-02	51	158557707	2182609	1570119
h1193	s4423	13722.58cfa830e4b0c9d6adf6bcc6	36946f2c-2954-440c-bbd6-aa0f85060098	TCGA-UCEC	7b9947d5-e86b-4006-8890-ea5209584a88	53d0521f-10d6-4f70-9277-d99025a6b963	primary_tumor	daa573af-564d-456d-8181-df4c07b77672	TCGA-AP-A0L9-01A-11D-A043-02	51	190946771	24679909	20170949
h1194	.	.	36a2ca14-1e7f-4e25-b0a6-1984da836956	TCGA-THCA	c047e741-2b29-45df-a577-351bddc50eb8	90c331cc-2074-4f10-8ddb-daeedde8bcbf	primary_tumor	78bd645f-4286-474e-a8ba-26bfa4107fa3	TCGA-ET-A3DU-01A-11D-A85V-36	151	1.23825e+09	368	355
h1195	s6913	13722.58cfa82de4b0c9d6adf6a576	36cc33cb-8f5c-403e-82f4-de28b950afd3	TCGA-BRCA	566792ae-f853-4a47-856d-f02cdcfcb18a	b7c62df0-be41-43b9-b114-c5704ca024fa	blood_derived_normal	ebe37974-093b-488c-8557-1dda59f6700b	TCGA-A8-A07I-10A-01D-A19H-09	100	659062703	170158	169949
h1196	s12887	13722.58cfa830e4b0c9d6adf6c292	36eb7735-f771-4538-976b-768eb903b74e	TCGA-COAD	315ef7f6-ca21-4d87-8f19-40bd455885ec	7d09112d-53f5-4b72-993a-337c55a0c902	primary_tumor	8de6361c-e9b5-45ff-a328-67b0ded836b9	TCGA-AY-4071-01A-01D-1109-02	50	50359143	2951892	2305234
h1197	s7011	.	36fd5d87-f5b2-4559-822a-aefcb236180c	TCGA-LAML	b1c32911-5ca8-4b77-8063-a97c30a3a348	dcc4f5cd-032e-4129-92a9-d0a47efd12d5	primary_blood_derived_cancer_-_peripheral_blood	5d716008-250c-49f9-8026-eea1ed4d38fb	TCGA-AB-2966-03A-01D-0741-05	75	669903788	256974	256330
h1198	s2726	13722.58cfa832e4b0c9d6adf6d12e	3703dfac-26f3-4fcc-9df0-aacfa8fe5b6a	TCGA-BLCA	af53d51e-0b5c-437f-a1c0-ec5f55c49364	791e4058-e872-4af8-a431-f5782811f02a	primary_tumor	80f634f1-c34c-40cd-9f9b-bbfc18e9de6e	TCGA-G2-A3IB-01A-11D-A210-26	51	242362159	5361761	4122819
h1199	s14231_s14360	.	37098638-de3d-457e-81d0-f4c7faa86707	TCGA-GBM	827453a9-7388-4336-9ac5-4defcb904607	195f3484-6479-4964-b428-59ced370df98	blood_derived_normal	e62633e2-ffb0-453c-9182-96299fd4cd8c	TCGA-16-1460-10A-01D-0703-09	100	825952998	70579.5	69250
h1200	s3781	13722.58cfa831e4b0c9d6adf6ccea	370cbf2d-f305-408a-b3ad-595be6827af3	TCGA-PRAD	13ce70a8-785c-4b59-b073-41922cb201f9	1bd3e76b-3c7d-4143-a4bb-2356b18848b2	blood_derived_normal	fdf3ff32-0919-4af4-9ba3-e5907b77f134	TCGA-EJ-5509-10A-01D-1573-02	51	282768941	24307812	19985574
h1201	s14367	13722.58cfa82ee4b0c9d6adf6aa4d	37127aa2-e8fb-4c7c-97fa-a3abaa06b2ea	TCGA-GBM	e17a6048-7a72-42c0-ad3f-97cbff02bc9f	b89a4d5d-ee24-4052-b454-b67169328737	primary_tumor	56ffaa35-814c-4c0b-b3c6-d4514d34fec2	TCGA-19-2629-01A-01D-1495-08	101	6.9764e+08	5119	4905
h1202	s220	13722.58cfa832e4b0c9d6adf6d3f0	372a1607-ff9e-4a4b-acd9-18cf9df1f57d	TCGA-UVM	367869f9-bbe7-4e57-a16f-f2b63f2de697	f1a146ce-b2c6-4cd5-9153-f640d38abaf1	primary_tumor	8cdb01c8-c2d9-40db-84ee-00b50b9ec314	TCGA-V4-A9ED-01A-11D-A40D-26	51	68674223	651249	481522
h1203	s1101	13722.58cfa832e4b0c9d6adf6d1ee	3730ada2-034a-4fb1-8ff0-81707684024c	TCGA-DLBC	67325322-483f-443f-9ffa-2a20d108a2fb	6c8a582b-70b0-4c94-98c8-e800a95ae112	primary_tumor	aa847c3d-d3a7-46aa-a81b-db5099a458fb	TCGA-FF-8046-01A-11D-2210-10	101	1.16998e+09	333476	333101
h1204	s13357	13722.58cfa82fe4b0c9d6adf6b95a	3748f8bd-f05c-4b1c-b257-243d15dddbd3	TCGA-COAD	2dced66c-1f0d-4039-a5e5-54cca77c16e9	f43cbca2-40ef-493a-8d28-2d58a65c7898	blood_derived_normal	4f954a4c-1e74-445c-a681-9c3b3af8ac81	TCGA-AA-3548-10A-01D-1167-02	50	102731714	13887755	12751378
h1205	s3089	13722.58cfa831e4b0c9d6adf6c42c	374b5c77-4d94-4c6d-b27c-a83fcee5e1e0	TCGA-BLCA	9dd97821-7afd-4982-8b1d-f14f845b79f7	aeb379d5-b157-4bce-82c5-0cd0077db01f	primary_tumor	bf6a16b2-9dc9-4e9a-a810-2eba7e9b56a1	TCGA-BT-A2LD-01A-12D-A210-26	51	70600222	531947	366756
h1206	.	.	377277e3-90d8-4af4-b72b-c701abf57eb3	TCGA-THCA	2ce580e9-4d75-464c-b403-c9f4626d7aa4	428b5efb-7dad-466d-8ce4-e15c5b77900c	blood_derived_normal	fba8818e-99f7-49f7-b5e0-1c84e0798ac6	TCGA-DJ-A2PR-10A-01D-A85G-36	151	7.3152e+08	5595	5559
h1207	s8138	13722.58cfa831e4b0c9d6adf6cb14	377de28c-7925-410c-b3b6-8a7f488b46cb	TCGA-LGG	9239a22e-80b1-49a2-b0d5-cbab7e415254	d2389fbb-2fca-4a1b-8992-3db9b9bf6fbb	blood_derived_normal	d0282997-6c05-4df5-b79b-48e0788f2332	TCGA-DU-6405-10A-01D-1703-02	51	223498226	6470907	4903448
h1208	s11772	13722.58cfa830e4b0c9d6adf6c198	37888c6e-8e0e-4a48-92f3-5de7f9bc8ff2	TCGA-KIRP	4edd92e1-5da5-49a3-80e4-fa456aa425b8	dac245c0-39a0-40d3-8fe1-e33f97b95d27	primary_tumor	e6801359-d1d7-4871-b2fb-180674a2e469	TCGA-B9-4116-01A-02D-1402-10	101	1.03574e+09	395015	394843
h1209	s3812	13722.58cfa832e4b0c9d6adf6d0f2	378bde2a-0467-4798-bddb-a7b575fb93fb	TCGA-PRAD	26eefaa1-1666-4ce1-8cf4-f6fabff81fd2	0cb3dffd-1521-4887-b19c-94dcd340d306	primary_tumor	6d368c2b-4f13-4006-a487-7db0ada55c6a	TCGA-HC-7213-01A-11D-2111-02	51	244656017	9753179	8097744
h1210	s12743	13722.58cfa82ee4b0c9d6adf6ae8a	37aa5c31-f4a6-416f-9426-3b2a50905f81	TCGA-THCA	e1ff7694-64e1-47ed-b0d8-34acfb4ffef1	d6183bca-9a4d-41ac-940d-0eaa23decf56	primary_tumor	546b97b0-ab82-42a1-bbd2-241523278ec3	TCGA-L6-A4ET-01A-11D-A257-08	101	1244986554	109175	108787
h1211	s2669	13722.58cfa83ce4b0c9d6adf72efc	37ac8479-57e7-432d-937b-d3bf42932507	TCGA-SARC	c5b0e6be-48b5-40e5-9d90-f9112050aa88	e7e97623-5c8a-42b4-abc6-e7b424816713	primary_tumor	4d4eff82-ede0-47f1-b49a-ada025952114	TCGA-HB-A5W3-01A-11D-A29N-09	100	767734447	264469	264365
h1212	.	.	37bad22e-403e-41a0-a335-5cceb95679d7	TCGA-THCA	ca95a11c-b54c-409e-b9a0-da850945033d	74fe8c42-926c-43eb-81d0-cf4e56c9dc12	blood_derived_normal	71136eee-f615-405e-9b1f-4c132a2cdc70	TCGA-DJ-A13P-10A-01D-A85G-36	151	583266156	266	237
h1213	s16062	13722.58cfa832e4b0c9d6adf6d25a	37bbe35b-1d64-407c-8b70-9735a7f9bb21	TCGA-HNSC	601a4146-8093-4f20-9a0a-a97916c9e7f6	cd989471-a9cf-4fad-a321-c01764bb85d7	primary_tumor	614c0f1f-c677-44ed-b3e1-0fa9de03f591	TCGA-IQ-7632-01A-11D-2317-26	51	203207945	4794777	3028240
h1214	s7319	13722.58cfa830e4b0c9d6adf6c1b8	37c3a983-a835-4f11-a398-5b92b0f8d56a	TCGA-SKCM	455f982c-a067-46ac-bf89-3e535d0ffca0	2a5ee782-122e-432b-98e0-0849b6f9a3d9	primary_tumor	25d65d8b-ed75-47d6-b7f6-95cf26ccbe06	TCGA-BF-A1PZ-01A-11D-A18Z-02	51	155992174	3049324	2390712
h1215	s4443	13722.58cfa831e4b0c9d6adf6c778	37cf2a8d-d8af-4174-a508-be6fccee234b	TCGA-UCEC	7ddeddd1-b2ad-425f-94a2-9c476b959f2a	9ec5a25b-9ce1-4fde-9341-13da39bc74b0	primary_tumor	0f6ecdca-5659-426a-8dac-3211183597bd	TCGA-D1-A17D-01A-12D-A12F-02	51	184450795	4575800	3579978
h1216	s1179	13722.58cfa831e4b0c9d6adf6caf8	37d600f5-a9df-416f-8548-5e8e61f5d0d5	TCGA-CESC	638035f6-2909-4a44-980f-468ac5d74e18	1fbfa952-f272-4531-9f9d-1b8bd1dd0845	primary_tumor	2b1d8bbd-0f37-40d4-af38-c78c4bb556bb	TCGA-EA-A3HR-01A-11D-A20X-26	51	162852389	2529544	1977089
h1217	s1373	13722.58cfa832e4b0c9d6adf6d242	37e32744-4930-4dbd-9191-d8b6e43c00b0	TCGA-CESC	e2ff7cfd-a101-45b9-895f-26f403e7bdfb	6bf28f80-8eb4-48e6-b63c-6fd68f41f42f	blood_derived_normal	ef4b310c-6080-4abc-832d-f963d4e58920	TCGA-HG-A2PA-10B-01D-A20X-26	51	186397708	4181401	3443837
h1218	.	.	37ea4ad8-97aa-45ef-908d-5058ed78b6e3	TCGA-THCA	3b3c99ab-5336-4433-b682-e1a590221611	f42843aa-6ad0-4fbb-ba27-1d821e9c9d17	blood_derived_normal	4f89a0ef-5167-4f64-a632-04622e9dda2e	TCGA-DJ-A13X-10A-01D-A724-36	151	496935376	324	261
h1219	s2883	13722.58cfa831e4b0c9d6adf6ca31	37ee3c57-e313-4d49-90da-e32a28b1a2e3	TCGA-BLCA	de810af0-4c18-4e8f-9836-f8abc425e3eb	e68c90da-b63a-4d90-9d2b-c0ffc796c9cc	blood_derived_normal	6cab2d7f-8e6a-4f30-9a04-34c29c7417d5	TCGA-DK-A2I6-10A-01D-A18D-02	51	337924576	82160644	73335435
h1220	.	.	37f98c46-8c71-456b-935c-e6dd5808ce3b	TCGA-THCA	d4355111-3abb-40f0-bdb7-b9eaa39dc771	8424b1f6-c75e-4403-b2bf-c670b9e935c9	primary_tumor	28503d45-f9bd-412f-9f3f-35b2ceef88f0	TCGA-EL-A3TA-01A-12D-A85S-36	151	1313756956	964	921
h1221	.	.	37fbf87f-9aa8-419b-8db7-e8caab8825f3	TCGA-THCA	6e1c9ac8-eead-4db9-8f30-ef3591daf78b	2669313a-0641-42e4-b284-964e426b9c9d	primary_tumor	b2e7e0f3-253e-4a66-9133-b38f1103f34c	TCGA-ET-A39K-01A-11D-A85V-36	151	1.42056e+09	423	236
h1222	s17716	13722.58cfa82fe4b0c9d6adf6b2be	37fcac2e-03cf-4540-90c5-562b816f6d7a	TCGA-OV	9fb1ba57-2007-4477-b000-2d36f163efd2	5adca90e-f8ae-4a74-9c7f-a2b64fda2b31	primary_tumor	1292e13b-d7c6-447b-a227-9a8113215580	TCGA-23-1110-01A-01D-A324-10	101	9.63192e+08	349584	349507
h1223	.	.	37fe7c37-b5d6-4a2b-969a-744d6cf98756	TCGA-LUAD	12b79b4f-c28c-418e-a1e7-e622f33fdcc2	1a762ac4-b6ef-4ea1-889a-0fda1df26765	solid_tissue_normal	03b7e448-4d9b-45b6-b31d-a0676841c3ac	TCGA-50-5939-11A-01D-A46H-10	150	573025738	47559	47540
h1224	s15513	13722.58cfa831e4b0c9d6adf6c6f0	3807f9c1-4a5c-448e-bdcf-cf65bd92305a	TCGA-HNSC	3ee863da-7991-414f-82d8-2b6502d4c061	23f2a9bf-d544-407e-a074-ad7ca9614d7d	solid_tissue_normal	82e05280-64dc-4926-931f-b24196b966af	TCGA-CV-5439-11B-01D-1681-02	51	205607782	5309088	4159179
h1225	s3408	13722.58cfa82ee4b0c9d6adf6acb2	3809134c-42d7-459e-973b-8621e61e08f5	TCGA-PRAD	73f875cb-bcfc-43ba-ab97-4e94caf836d4	aa87ef38-e22c-436a-9f2d-cbd291063148	solid_tissue_normal	4adefa84-9ffb-4efe-9a7f-bf1e307f6932	TCGA-HC-7737-11A-02D-2114-08	101	5.54523e+08	4955	4903
h1226	s12529	13722.58cfa831e4b0c9d6adf6cd96	3814c079-615c-497f-b34a-9ed4a382b51c	TCGA-THCA	b1d71782-2443-43f3-bd0e-8b7220515cb6	33613a27-3e77-4ed8-ab5f-a9de98431149	blood_derived_normal	d31a8255-c4c9-4512-9333-5b97c8a70936	TCGA-FE-A230-10A-01D-A14U-02	51	215219350	3818263	3005889
h1227	s3580	13722.58cfa82ee4b0c9d6adf6ab88	3821df6f-1658-4a99-8913-7b28ce1db266	TCGA-PRAD	dc40cf49-b208-4f59-b5f0-cfbdd02970b2	0386d0e9-7bd8-467f-ba97-a379c1d67a83	primary_tumor	e1b169c3-44e0-43e5-9ee3-2df7a678a5ea	TCGA-CH-5750-01A-11D-1576-08	101	8.17506e+08	1133	1061
h1228	.	.	382a6df7-5298-4ce6-aabd-fd967bdbed5d	TCGA-THCA	39e68907-3ffb-4ca1-a955-db5fa2f0deb1	f905970f-9d60-44d9-ac7b-a23b6ef81548	primary_tumor	66f8fda1-a5f7-47cc-911e-071b037afb34	TCGA-DJ-A2PT-01A-11D-A85G-36	151	1206311058	342	240
h1229	.	.	382ced66-28f4-491b-9b9a-1e3bbbb3404d	TCGA-THCA	c30eb9bd-d705-4464-9014-e0aa7cda53c7	4714a896-709e-4a97-b15a-5b9fc145f377	primary_tumor	465aee85-ac26-4d16-a11e-bf28456bd745	TCGA-ET-A25O-01A-11D-A85U-36	151	1.17192e+09	498	387
h1230	s15456	13722.58cfa831e4b0c9d6adf6c62c	3834fe85-c7a0-433c-b83b-f00ebb27e8f8	TCGA-STAD	7e13fe2a-3d6e-487f-900d-f5891d986aa2	f8ccc777-65a2-41fa-95ac-ab33c3e9ad9a	primary_tumor	55f814ec-d386-4277-8cf1-245313cf373d	TCGA-CG-4301-01A-01D-A326-26	51	146991067	1525029	1044679
h1231	s6465	13722.58cfa830e4b0c9d6adf6bdca	3835ec0f-baab-4161-a64f-65e6eb601de8	TCGA-BRCA	f2bbfa9d-9a9d-4f46-9fde-378e4c44e2ad	0fba2efb-9ede-4fd2-abed-f18275a076dd	blood_derived_normal	1cc19e5f-922b-4878-a0e9-546a8c3fc949	TCGA-BH-A0DK-10A-01D-A060-02	51	177872687	4494544	3851115
h1232	s1657	13722.58cfa832e4b0c9d6adf6d38c	383dc846-e1f0-4087-9e04-c192d2a1560c	TCGA-ESCA	cb2af13b-cbed-4657-8fd4-fed8db375cba	78cc5d13-3605-49a1-8677-27cc819e5e0f	solid_tissue_normal	de7981c4-10c0-4218-889b-aedcadcb5afe	TCGA-L5-A4OI-11A-11D-A267-26	51	124804214	1620814	1258368
h1233	s14811	13722.58cfa830e4b0c9d6adf6bf32	38525a33-be90-4858-bfbc-d361e7e71e6a	TCGA-STAD	151257d7-ba5b-49a0-94f5-50e28f9f46f1	26398996-4eb5-4c24-ba78-3ca9a3b6ebc0	primary_tumor	549b1391-8ebf-49d0-bf3a-6caf92a8dc00	TCGA-BR-4188-01A-01D-1128-02	51	236326401	4821488	3659248
h1234	s7512	13722.58cfa831e4b0c9d6adf6cd24	3856740f-a21d-4ac7-9818-ad02c6c8b731	TCGA-SKCM	01cfbfae-f344-439d-aeab-a9e15d636325	9f14a724-08e5-4861-8f83-dfdd5832387d	blood_derived_normal	b84ce7bc-4fa4-40e5-a103-b6957623cc2c	TCGA-EE-A2ML-10A-01D-A190-02	51	173446457	2025793	1379858
h1235	s11579	13722.58cfa830e4b0c9d6adf6becd	385a2aa2-fd05-40c7-95a5-11f128ad1108	TCGA-KIRP	b06cdf61-61c9-4035-a55d-1ef21dc21069	bd6b7cbe-57b6-45b9-96f6-4d39b8303407	primary_tumor	b4f515ce-5bee-4e40-a66a-01f41e92181e	TCGA-AL-A5DJ-01A-11D-A26P-10	101	1.292e+09	409803	409694
h1236	s1374	13722.58cfa832e4b0c9d6adf6d1cc	38631eff-f5d3-48a1-a284-ce5359c3b7fe	TCGA-CESC	7c4cd55f-750e-4941-a9f3-0632a75d6531	113328e5-1a07-45f9-97c0-dec4c28b14db	blood_derived_normal	7d0c6527-2a32-48ce-97a5-03c73864368a	TCGA-HM-A3JK-10A-01D-A245-26	51	228720789	4606751	3540689
h1237	s3457	13722.58cfa832e4b0c9d6adf6cfbc	38641b15-fe26-47aa-ac30-bf25affb07c8	TCGA-PRAD	ce2b7e17-424e-4954-8a68-19d7f98d2e7e	ea48e760-6854-4397-9ff3-39740419dec7	blood_derived_normal	46fecad7-a6c0-49d5-b8cc-ed2f81c0c16e	TCGA-G9-6496-10A-01D-1784-02	51	133918500	1367881	997220
h1238	s13543	13722.58cfa830e4b0c9d6adf6be96	387ca424-23ab-4210-99a2-b911a5def34a	TCGA-COAD	6fbc2b46-6762-4778-aa7e-782162c5397c	6171db74-fe5a-4495-8b6a-724be0cba79e	primary_tumor	37179766-a54a-4fa0-9e6e-5a33abf3ac45	TCGA-AZ-4681-01A-01D-1405-02	48	128867875	10511956	9167331
h1239	s7542	13722.58cfa832e4b0c9d6adf6d1de	3889a298-d93f-45c4-9052-6a80a332d946	TCGA-SKCM	021d32b0-a94a-4dad-95f4-8eb0abd894bf	a06a0bbf-d4d2-4705-828d-100ed335e812	blood_derived_normal	65c5fdd8-86e3-4aca-9dfb-46cdf39e49bc	TCGA-HR-A2OG-10A-01D-A190-02	49	166011360	2030969	1335030
h1240	s13658	13722.58cfa82fe4b0c9d6adf6b876	38ab9e7d-a73e-40d1-9c57-d0400276b6a1	TCGA-COAD	3a785e32-7960-4c72-84c4-fb42c4dd86f1	d010b8b9-6926-4adb-a0f8-7613a5325c92	blood_derived_normal	1cee58ff-c097-408f-b6df-ea79482c80f7	TCGA-A6-2678-10A-01D-1167-02	50	108412817	15924739	14692155
h1241	.	.	38b553c7-bec1-42e9-ae0a-408a3cac4bce	TCGA-LUAD	c0fdb152-25d2-404b-bec7-a43ece381f5b	25b98904-0171-403a-a66f-11f586ecf8c0	primary_tumor	24f78df9-006c-4171-a99a-f7618624a7dd	TCGA-91-7771-01A-11D-A46I-10	150	1.04114e+09	195227	194995
h1242	s7535	13722.58cfa832e4b0c9d6adf6cfd6	38cc2391-46c6-446a-9087-26ae0c396b77	TCGA-SKCM	2f0661e5-5006-481e-9b40-7b1ec96eaa3c	88179e39-3dea-471b-be9b-f22773d67054	blood_derived_normal	09f3648f-5fb8-4677-a458-da2f6e77bc0e	TCGA-FS-A1ZJ-10A-01D-A190-02	51	235344664	4359526	3260292
h1243	s268	13722.58cfa832e4b0c9d6adf6d422	38cce168-b198-41fc-a1ef-2dc56e3508c4	TCGA-UVM	9dc5cc23-c903-4fe2-8354-64f8316ff0d4	09175ee2-1543-4a0d-94cb-3fe6f48f74cf	blood_derived_normal	4728efb8-39e2-49c2-a060-66edb562a396	TCGA-VD-AA8M-10A-01D-A40E-26	51	204185501	7650626	6535868
h1244	s3976	13722.58cfa832e4b0c9d6adf6cf3c	38d9d18d-fa91-4d57-8d77-9ab2f175acb2	TCGA-PRAD	c3a509c6-35a6-4d17-a9fd-0aa8884b33a0	18365c1f-9bc0-4865-b40d-def3ee73331c	primary_tumor	a0563516-591d-4fc2-af37-8ba62a071c58	TCGA-G9-6373-01A-11D-1784-02	51	152944397	1645702	1143004
h1245	s8335	13722.58cfa82ee4b0c9d6adf6a8be	38e0775f-1ed1-4c72-a892-90519f890349	TCGA-LGG	400b2fa3-baf7-4baa-99b4-88b9f25b5049	a4858873-bb17-406b-a752-1bf230b512c3	blood_derived_normal	0fce50b4-028d-4b54-aa49-3a8e28a7f7c6	TCGA-E1-5318-10A-01D-1468-08	101	5.99047e+08	2202	1949
h1246	s11458	13722.58cfa82fe4b0c9d6adf6b7de	38e80f39-a028-4bc4-bd24-31903e2ed708	TCGA-LUAD	12ccd581-a921-41bc-bcee-4e9be54532cc	16a2d381-75a0-423b-aac2-d5710afb183b	primary_tumor	5ea8e18d-2d34-4c6e-a89d-36de5e91e80c	TCGA-50-5931-01A-11D-1751-02	51	259982429	11274152	9371093
h1247	s16343	13722.58cfa831e4b0c9d6adf6c8e4	38fd92ce-69f9-448f-8b14-8768c4bd61be	TCGA-HNSC	ad6c9d09-2c03-4786-a72d-dd2aa5f603d4	b293a736-9a82-4ad9-bf7e-9e2cea09ddbc	primary_tumor	e52ffa79-557a-4024-81f3-f3826c227ec5	TCGA-CX-7086-01A-11D-A32X-10	101	1.16448e+09	494846	494576
h1248	s7489	13722.58cfa82ee4b0c9d6adf6ac6e	3903ca53-db39-41ab-8165-dda31be6448c	TCGA-SKCM	5bc515c8-7727-4d69-98e9-31bbcb748550	42a0b5de-0878-404a-a809-6cb11e810186	blood_derived_normal	268a11d4-51a7-491c-9060-7dc559dcdb9e	TCGA-GN-A26A-10A-01D-A19A-08	101	6.29304e+08	3041	2868
h1249	.	.	390d0031-c91d-4f32-9c38-a076446d00aa	TCGA-THCA	fd8c4ff3-e759-495f-96e7-1f406bb70190	2f2e8d32-7308-4429-ab93-8143b4baee9c	blood_derived_normal	3e73a84a-5c13-48e4-8fcf-65f3f5302097	TCGA-FE-A23A-10A-01D-A85W-36	151	5.29973e+08	4861	4828
h1250	s14389_s14104	.	3910fd0b-7a4d-48e0-a884-9f4405cf3dfd	TCGA-GBM	c2399f5d-dc29-42e9-81f1-1d164d4cc55d	c84d5666-f3dd-49d9-8d72-7f594ea189d5	primary_tumor	bebfbf9f-fab3-4f80-920f-a8942d0835b1	TCGA-14-1454-01A-01D-0932-09	100	655860157	15934	15725
h1251	s2465	.	391ab6cc-9d96-4585-8088-13a8ef573e1e	TCGA-SARC	f2fcb8c3-4679-4753-8887-bf4c2781df3a	15811e5d-9d25-4562-b902-ccb24a1a97cf	primary_tumor	acb75bde-21d7-4529-94e5-8c3d57b82a4d	TCGA-DX-A48U-01A-11D-A307-09	151	822861219	200692	200671
h1252	.	.	391b4b10-3f27-432f-8364-bf5a3b125f3b	TCGA-LUAD	035c0b2b-c722-443b-8962-db4ee92c7532	8233d315-fab6-4ea1-b861-6b1130b93aaa	blood_derived_normal	4167cefe-e216-483f-a69a-e149465f72f4	TCGA-86-6851-10A-01D-A46I-10	150	518667862	72331	72320
h1253	.	.	392728e6-1e4c-420d-bf39-28d9336d62d2	TCGA-THCA	c83fb5e6-8af3-47e4-ae48-cee92dff9db7	26cb4536-c9f0-45d1-917b-957ae7558ed7	blood_derived_normal	6fc41f72-b8ed-4d46-a934-c3bb82c64d63	TCGA-ET-A3BS-10A-01D-A85V-36	151	525095512	3761	3711
h1254	s2880	13722.58cfa831e4b0c9d6adf6c673	393e9b27-d814-42fb-9635-cffd01479195	TCGA-BLCA	811b3950-36e7-485f-bc48-aca1eee2ddef	c60912e4-2f70-4c1e-91bd-f2f5548e532b	solid_tissue_normal	4a3ba06d-ae96-4194-ac33-2133d7c5074a	TCGA-CU-A0YR-11A-13D-A10R-02	51	236165744	4920231	3678542
h1255	s2851	13722.58cfa82ee4b0c9d6adf6aa9e	393eedef-01fb-4be3-8aa6-9d4a7a11967c	TCGA-BLCA	797a71ee-372d-41e5-aeee-5ab3c4661110	6ed52558-8039-4658-a245-78a29968ce2f	primary_tumor	45a7949d-e63f-4956-866c-df51257032de	TCGA-BT-A2LA-01A-11D-A18F-08	151	1411321315	498	455
h1256	s12339	13722.58cfa82ee4b0c9d6adf6aa8c	394f4cfc-e86f-4a88-b9d3-d8741bd81024	TCGA-THCA	39d90499-8549-4da5-b391-c421f18facf1	a6c23ca9-e6f4-4a2c-bb86-25ef76076381	primary_tumor	5bdca282-c671-48ff-b32b-2380996016c0	TCGA-FE-A3PD-01A-11D-A21Z-08	101	608724239	1630	1411
h1257	s3411	13722.58cfa82ee4b0c9d6adf6acb8	394fd3cc-ba52-4b67-871a-518d5a4f604f	TCGA-PRAD	f6381367-142c-45d0-92b3-c1727d1813ce	5dc18fcc-122a-4e8e-80d3-c7e0d3765d93	blood_derived_normal	12e7e0e3-0619-4659-ac66-f999415ad396	TCGA-HC-7744-10A-01D-2115-08	101	5.57072e+08	1323	1176
h1258	.	.	39536901-fe82-4819-b0d0-20c595846dc2	TCGA-LUAD	62380447-3b94-4e7c-823a-72dd7b4ccf3a	0e7c0814-e961-4e18-897d-ddbb0ab675d5	blood_derived_normal	a5089b28-3afd-4279-b8f5-9299ce0f679a	TCGA-62-8399-10A-01D-A46I-10	150	516034328	251289	251268
h1259	s16472	13722.58cfa832e4b0c9d6adf6d166	3955beee-4523-4bde-a884-4778ea160306	TCGA-KICH	02979422-5149-4750-ad5f-483e0bec6ac5	d2f008f2-2a30-4b37-abc7-9597e2080d85	solid_tissue_normal	15d4fbce-ae77-4500-ab53-a29ab6c75019	TCGA-KL-8327-11A-01D-2310-10	101	6.43946e+08	262807	262653
h1260	s7244_s7082	.	3961043e-e060-4daa-855f-08a0899b900a	TCGA-LAML	082ca353-a5ae-421f-ae58-098257a1425f	69c09921-b570-489a-95b4-6cd733e89a05	solid_tissue_normal	707d05c9-0df6-4ed0-91a2-5cb30b3b42b8	TCGA-AB-2983-11A-01D-0739-09	82	8.3794e+08	426248	425681
h1261	s3091	13722.58cfa830e4b0c9d6adf6c218	3962c505-9c12-455e-8bd3-52ee5d6615eb	TCGA-BLCA	be8b3f36-aaa1-4302-b28e-de1996faceaf	f949b635-1bf1-457f-b72a-02f59753e467	solid_tissue_normal	4200de6a-ae4e-42dd-8ab5-1b78298a2a22	TCGA-BT-A20X-11A-12D-A16N-02	51	224804941	4450235	3359663
h1262	.	.	3970d658-e848-46d5-a702-dfec6a42d479	TCGA-THCA	3a7c35e0-9ed1-4098-8585-52f5991b2534	b39d863a-d536-4364-9266-3ca2a9cb5754	primary_tumor	c2f32fdc-322d-40b5-9a81-1d05800cbac9	TCGA-IM-A3EB-01A-11D-A85W-36	151	1675459421	654	553
h1263	.	.	39785909-a374-4f6d-9a08-d1e46825ac78	TCGA-THCA	039bfc94-fadd-440a-aade-a1595128583e	4a3d3a72-e739-4ad9-85ce-f3ee56dc6753	blood_derived_normal	ca5ccbf1-20ec-430e-a964-1d5d758ad9d5	TCGA-J8-A3O2-10A-01D-A85X-36	151	4.16148e+08	133	115
h1264	s3301	13722.58cfa831e4b0c9d6adf6cdd8	398cc2e9-f40b-467a-8528-8845d1161eb3	TCGA-BLCA	72d6e9aa-4a99-4fc9-a67b-4631e95fb043	26a72200-0064-43c2-84b6-bbf18bcacf0f	blood_derived_normal	963ebedb-0183-4920-8c5a-ae373be315d5	TCGA-FD-A3SR-10A-01D-A233-26	51	243630961	7899692	6309953
h1265	s11317	13722.58cfa82ee4b0c9d6adf6a7f2	398f3e48-2b13-4257-b9fd-5665f44d25af	TCGA-LUAD	a8d6694c-a213-4544-ac0b-63bce16d8f4e	c9c3bffa-9f10-4681-bdbd-fdaccba1031c	blood_derived_normal	fdf9b270-14ff-4961-978e-5dff14d77feb	TCGA-75-6203-10A-01D-1753-08	101	6.25651e+08	46599	46449
h1266	s7354	13722.58cfa831e4b0c9d6adf6cc6a	39977467-d67f-4a38-a3e1-792b9a0d9a08	TCGA-SKCM	3ebb2374-4518-4e19-9b65-9c3e66252c4c	3647c9f3-adbf-47bd-98c5-de52e323306b	blood_derived_normal	564616de-9fef-436d-b3a0-5afa65276d94	TCGA-ER-A197-10A-01D-A190-02	51	246611414	7190704	5231095
h1267	s12002	13722.58cfa831e4b0c9d6adf6cd3c	399af937-d213-4c56-bba4-30107698d9eb	TCGA-THCA	8023d4c9-b56d-417a-9a52-d45b59c756ed	0c601625-ed21-47e5-bc3d-a0057d6a148f	primary_tumor	7de80dcb-bbfd-4d87-ad80-ee29258effd1	TCGA-ET-A25M-01A-11D-A16N-02	51	159685804	3048720	2285378
h1268	s14813	13722.58cfa830e4b0c9d6adf6bf77	399ff0b0-b63f-4934-baf8-5ab84c91380b	TCGA-STAD	e0916597-e489-45ef-a8f7-653a3c6591ef	4dc8b427-ebdf-40e0-922c-fcb5020c94fc	solid_tissue_normal	04efd145-592b-499e-931b-4bf17f9c447d	TCGA-BR-4280-11A-01D-1128-02	51	158568205	1912621	1377345
h1269	s2129	13722.58cfa830e4b0c9d6adf6be58	39a2d6c8-8909-4d9e-a43d-6a30c69eaeb8	TCGA-READ	03a9dd9d-62ae-4acd-9272-389274858f3d	4a702ded-02fc-40ba-a4f8-a9c4fe7007f9	solid_tissue_normal	41d452bf-7340-4177-9bd7-a2fea5d13c99	TCGA-AF-3913-11A-01D-1989-10	101	492822995	173743	173546
h1270	s6621	13722.58cfa82de4b0c9d6adf6a4ac	39ad5254-9358-49a1-a025-cf39441cf74c	TCGA-BRCA	ef4cbd38-bc79-4d60-a715-647edd2ebe9e	54e5a437-3bc0-4d22-880c-926582b86bcb	solid_tissue_normal	583d989c-fa07-46f5-b463-6ce5a2744927	TCGA-E2-A1LG-11A-42D-A14K-09	100	590077310	270192	270054
h1271	s12243	13722.58cfa831e4b0c9d6adf6caa0	39c1f031-89c3-458c-bfb1-6bfdad973db9	TCGA-THCA	3597af5e-65ff-40a7-95fc-dacc26cbca14	b4215b1f-3918-43d6-8862-380c35f891ec	primary_tumor	a070bca4-ddfa-4be7-a635-69a2ba97ffe9	TCGA-DJ-A1QM-01A-11D-A14U-02	51	104099836	1590456	1253308
h1272	s15510	13722.58cfa831e4b0c9d6adf6c792	39c43b34-1473-46ed-9634-f7beb5b4a462	TCGA-HNSC	417b357e-c90e-4b63-ae7a-4b782038ffd3	2b487266-919f-45df-b7dd-1e60e063ff80	solid_tissue_normal	921977ee-19c0-4def-bf18-3493d6054677	TCGA-CV-6003-11A-01D-1681-02	51	225408927	6938531	5681970
h1273	.	.	39c7d51d-ef44-46e0-8aa6-b45f380209f8	TCGA-THCA	fb14bd0d-b356-42a4-a0e9-2fcdada8f76b	cec92252-3d4b-4a99-aec0-05d7e348073f	blood_derived_normal	a483ddd7-9770-4b30-bd70-24c6c4e0cff2	TCGA-J8-A3O1-10A-01D-A85X-36	151	4.45323e+08	105	90
h1274	s6255	13722.58cfa83ce4b0c9d6adf72ec2	39ca5984-afdc-4396-8ccb-bdbd3517a39a	TCGA-BRCA	eb2dbb4f-66b6-4525-8323-431970f7a64e	ea7fb858-c17b-40d4-9a22-cbd9da614b65	primary_tumor	4b9cbbe5-cbd6-4cde-853a-fa96a176e86d	TCGA-A2-A0CM-01A-31D-A128-09	100	1193493559	1571819	1569796
h1275	s4582	13722.58cfa82de4b0c9d6adf6a5aa	39de6737-d361-4b96-9ace-6a3f534903c0	TCGA-UCEC	2b865f8c-539f-4cb2-8f08-41709e9511e5	78a39052-8e93-48b6-8bf3-9e0f69fa240f	blood_derived_normal	5a352077-3e2f-45ec-a0d1-a3380d8156c8	TCGA-BK-A0CC-10A-01D-A013-09	100	647840883	182757	182553
h1276	s12854	13722.58cfa830e4b0c9d6adf6bb02	39ea244f-bf81-451e-87aa-ad822c416ec2	TCGA-COAD	857a5889-19e7-4208-8362-f1377c408037	ed37a5c0-341c-4ecc-8fb8-4b705e76e2af	primary_tumor	05486349-24a4-4931-bf5f-c9fefe369af2	TCGA-A6-A567-01A-31D-A28G-10	101	1.25834e+09	569484	569162
h1277	s3767	13722.58cfa82ee4b0c9d6adf6ac24	39fed4db-da0e-4cd8-84e8-b12511490911	TCGA-PRAD	5dd69c3e-9a3d-450c-9f10-10b4d6daeeba	3ec216b1-4260-45e7-bf41-3f13676f3222	blood_derived_normal	f10cbfd4-a508-4061-a2b0-767db51dc211	TCGA-HC-7075-10A-01D-1961-08	101	528731608	965	842
h1278	s4969	13722.58cfa83ce4b0c9d6adf72ea6	3a1cc576-6ce3-4a66-a531-ce201d426756	TCGA-UCEC	7dce4215-01f6-43e9-9378-9e22c26c23a2	4c657ad4-2c53-4ea9-82b5-52996e74e3ff	primary_tumor	19c1c97f-a3ec-44a8-8a20-6f97caed1a4f	TCGA-AP-A0LH-01A-11D-A066-09	100	1077886905	228810	228544
h1279	.	.	3a1dcce9-566a-4eaa-afe9-ad9d3476796d	TCGA-THCA	50ec4170-29ea-4ee9-8ce7-67ec78d1dc76	5653b5d1-5517-4a8c-8159-ad76d854c17a	blood_derived_normal	e620ea4d-f863-40c4-b2d9-865727cda73f	TCGA-EM-A4FU-10A-01D-A85U-36	151	5.41721e+08	3987	3964
h1280	s8128	13722.58cfa831e4b0c9d6adf6c6da	3a2d325d-2805-41ae-be2d-23b608e65148	TCGA-LGG	9ee6e821-3af2-42d7-9d14-f0ca455f338c	8443aa4f-9650-45f4-921b-927c1f00a31c	blood_derived_normal	1b2818ea-5c5f-4464-9dbf-0ffedd77a707	TCGA-CS-6186-10A-01D-2022-02	51	153624698	1705908	1197827
h1281	s13022	13722.58cfa82fe4b0c9d6adf6b898	3a331484-0f0e-43e0-9281-43083916146c	TCGA-COAD	89a6384e-1cea-440b-9f17-d57cb0805174	cbbd1187-e8f7-4e63-a8e2-3c19863e89f5	primary_tumor	d02407db-aece-475a-aa3f-00653b1e7bee	TCGA-A6-2676-01A-01D-1167-02	50	92108422	13051485	12095791
h1282	s4587	13722.58cfa82fe4b0c9d6adf6b9f0	3a349bc7-ad49-4324-9ace-9a0055c0d7ef	TCGA-UCEC	4806d9a6-e65d-4a82-b422-1b287980a0c6	f15b93da-b9ef-4dd7-92e9-b6a8926a3a75	blood_derived_normal	3554d67f-1ed4-4f7d-ab2e-83dd0b79f8bc	TCGA-A5-A0G5-10A-01D-A043-02	51	195244600	4715093	3630174
h1283	.	.	3a52e297-59fd-43f1-9b55-af3baf0dc74f	TCGA-LUAD	2de1ba51-eae1-4a54-b7cd-d6d739fdc39d	bff592ed-0ba6-44c2-b04e-0aad7b73089d	primary_tumor	87d34f1b-bc3a-46ab-9f0e-bcf7b68d8a4f	TCGA-78-7149-01A-11D-A46I-10	150	920840818	108333	108315
h1284	s14621	13722.58cfa830e4b0c9d6adf6bfba	3a546d99-e494-4b9a-83c1-17cd92b0d4b6	TCGA-STAD	df3df249-86c2-43d4-abe1-796cd7df653f	40aa2161-2798-4ca5-ace8-f6115e8bd86a	blood_derived_normal	3957c639-fc9c-44c3-8256-27ba04bef74e	TCGA-BR-6707-10A-01D-1880-02	51	290333087	10153245	8116610
h1285	s17472	13722.58cfa830e4b0c9d6adf6bb04	3a5de31d-ebd3-429f-a2d0-ed741d6e0e02	TCGA-OV	778ce436-a825-4689-81c1-b7c965404163	b2cde517-9404-45b2-bd39-3dedb4e129fc	primary_tumor	561e3061-26e7-4e5d-9853-6aa71f82dc36	TCGA-61-2095-01A-01D-0926-12	100	593933496	205073	204984
h1286	s15097	13722.58cfa82ee4b0c9d6adf6af82	3a66bbe7-261e-4b6c-930c-599063b90a42	TCGA-STAD	e2aaabd9-f4ba-4763-a28a-c14d46a4bc5d	c30afda8-fc63-4228-a9a9-42bcdb562ace	primary_tumor	1021b60d-f7b2-43b0-b2cc-f282d619d533	TCGA-D7-6822-01A-11D-1882-08	149	1291416912	803	743
h1287	.	.	3a68082f-64f8-4b77-bd1e-ba8493629f29	TCGA-THCA	6e1c9ac8-eead-4db9-8f30-ef3591daf78b	47d544f4-4ab3-4e18-968e-7d32af6a7851	blood_derived_normal	2e4d41ee-7c4c-4c7f-aa83-f5f7275af4ba	TCGA-ET-A39K-10A-01D-A85V-36	151	579504798	4772	4688
h1288	.	.	3a76da10-97d2-456d-a264-0a0183c19f37	TCGA-THCA	acb3b9db-16e9-40f5-87a9-9df9d4ceee54	5d1d84d0-9a03-4381-9cf1-e460b3617aaa	primary_tumor	156edb33-ed4c-46ae-8be8-f24d7603961e	TCGA-BJ-A18Y-01A-11D-A85F-36	151	1347636475	431	196
h1289	s14170	13722.58cfa82ee4b0c9d6adf6a9ee	3a7b90d8-37a8-4d7d-8207-7e6b7717f0c5	TCGA-GBM	3f960d3b-a58c-43d0-a8a4-f3555b399c9d	7790fa3d-c06f-4c74-b180-ca6d4f53dc7d	primary_tumor	2fdab641-d73b-4f9a-aa4c-c1944f131a69	TCGA-06-5411-01A-01D-1696-08	101	639175890	2295	2184
h1290	s7367	13722.58cfa832e4b0c9d6adf6d0d5	3aab195b-c321-4170-ba26-dcf2419db8ea	TCGA-SKCM	8465257b-7212-44a3-bd9f-1f7d017499ad	fc080989-3e83-45ce-a52e-52bd231f2b1a	blood_derived_normal	fda54930-6f29-4c59-ae0a-721f9baadb89	TCGA-FS-A1Z4-10A-01D-A190-02	51	212963068	21516019	20431766
h1291	s260	13722.58cfa832e4b0c9d6adf6d4ba	3ac4bd00-de04-482b-b056-d0e3b5ca05bd	TCGA-UVM	6103e640-8b62-4e39-908b-b62a0debeb0e	1b626599-ec44-409d-8123-ed69d8442c19	primary_tumor	4208e47b-01bb-4c91-9411-f214f46f656c	TCGA-VD-A8K7-01B-11D-A40D-26	51	181241277	2965097	2351834
h1292	s16776	13722.58cfa831e4b0c9d6adf6c89a	3acb0e29-5b8c-40cc-88dd-bdc38bd57375	TCGA-LIHC	cab5b264-abab-4bdb-816e-9d2c0ac30629	44c98b82-adcb-4597-a9db-83e7d2a0e2f9	primary_tumor	b9f03936-1de5-4330-8b0f-6d0ab533876e	TCGA-DD-A1EH-01A-11D-A12Z-10	101	1177658503	700435	700350
h1293	s15640	13722.58cfa831e4b0c9d6adf6c604	3ad0a35a-700e-4e0a-ab92-9ff2b6c2e3b9	TCGA-HNSC	9ffa79fa-d2d8-48e1-8fd6-4b020ecf357c	a70301b0-f66d-49b7-b420-c1f56b90002d	primary_tumor	ab6dc814-ece0-497c-bc58-5fece5d3dce6	TCGA-CQ-5330-01A-01D-1681-02	51	143686326	1513263	1111514
h1294	.	.	3ad255aa-f7a9-464d-b245-5388c8f6aa5b	TCGA-THCA	b30f5b13-8cc9-48a0-93ea-3d49ce8a7d0d	aaabcfee-6bf8-42a2-9264-22e71659a78b	blood_derived_normal	1fd94d7d-88d9-4dca-bcb3-f2d172c1c44e	TCGA-BJ-A28X-10A-01D-A85F-36	151	5.09574e+08	669	574
h1295	s4577	13722.58cfa82de4b0c9d6adf6a4ba	3adac8b2-bd13-4229-a8c7-e7bf84c02381	TCGA-UCEC	e56491af-718f-4ca1-b3cd-0e5b3154697b	82eacb30-b052-46eb-b69d-8cf7f7d74a8a	blood_derived_normal	8ea99948-820a-45b7-ab96-484fbbc9952a	TCGA-D1-A1NU-10A-01D-A14G-09	100	544953399	207263	207067
h1296	s2345	13722.58cfa82de4b0c9d6adf6a648	3adcd8c6-bcad-4e5c-b457-acf76680c90b	TCGA-SARC	b5f27002-4277-418d-90b0-cc5a2742692e	dfdc1d32-d657-4357-94fa-d528dd0b6a5c	blood_derived_normal	daf47fe1-0c16-4711-a274-db2c20165c2c	TCGA-DX-A23R-10A-01D-A26G-09	100	642652497	173995	173886
h1297	s1368	13722.58cfa831e4b0c9d6adf6cbb4	3ae0dd28-671c-438e-8750-faa1bc0774c7	TCGA-CESC	b610d391-0c9d-4114-94d6-5e4aa4270122	24bacabf-8c6f-416a-b1f3-b0baaa2f0ad9	primary_tumor	3b5905a9-4b73-4946-a10b-d3e7ecaffc7c	TCGA-EK-A2RN-01A-12D-A20X-26	51	175292926	3048277	2529566
h1298	s16209	13722.58cfa832e4b0c9d6adf6cf1a	3ae7d44f-5d4c-4eb0-9518-38653330e4b3	TCGA-HNSC	eeae67ac-c9e0-468d-aad6-052501f7b982	50f6615a-49cc-4e14-b5dd-54784b66c27b	primary_tumor	b9b2b6f5-57eb-4dd6-8fe2-1e8669840dab	TCGA-H7-7774-01A-21D-2317-26	51	257671411	7683533	6417474
h1299	s11976	13722.58cfa82ee4b0c9d6adf6aabc	3aedc35b-39b5-44cf-8193-9fc634e81620	TCGA-THCA	39d90499-8549-4da5-b391-c421f18facf1	703333e7-a2ba-4601-8f33-d0cd1f587e76	blood_derived_normal	9ee50075-10f8-4945-8391-66c5e87d3333	TCGA-FE-A3PD-10A-01D-A21Z-08	101	482321487	1676	1492
h1300	s13174	13722.58cfa830e4b0c9d6adf6bbfe	3aee4181-637c-462f-b939-a1c8d6b311d4	TCGA-COAD	49929108-023e-4d35-b26d-50ab4d3ae581	73b6994e-c9bf-41a8-a455-17d7be309a9f	primary_tumor	5a35e547-72db-4b4e-8459-1264d0845506	TCGA-A6-2684-01A-01D-1405-02	51	38150621	1684183	1515736
h1301	s1823	13722.58cfa832e4b0c9d6adf6d099	3af1214e-13e0-4f00-95cf-2e1c548d5aed	TCGA-ESCA	7bf3f18b-a013-48d2-a743-26a57fdbe4c4	5715077c-e499-4cd0-8135-779fe90b9ed6	blood_derived_normal	ac1f885f-c497-4096-a2b4-9debb04c01e8	TCGA-IG-A3I8-10A-01D-A248-26	51	254135604	15647684	13882591
h1302	s12124	13722.58cfa832e4b0c9d6adf6d216	3af54b24-0645-49d9-84c7-ab2fb73bd931	TCGA-THCA	a09b20b5-c187-4632-b996-0d5314a9885c	e5e18edc-042a-4a3b-bf29-d4560d3e3dc2	blood_derived_normal	3b557c96-dd0a-4695-939a-0874237c4827	TCGA-J8-A3YH-10A-01D-A23Q-26	51	157318987	2246247	1603685
h1303	s14263	13722.58cfa82ee4b0c9d6adf6aa2c	3b01aa01-bd05-472d-8d59-453d17718067	TCGA-GBM	2f4a127f-101a-4192-b3e8-f9be2c8648bc	3686ca82-a154-45c9-b616-91e22cca1453	blood_derived_normal	f9b76b10-6585-4724-a373-3c7915d15bff	TCGA-19-2624-10A-01D-1495-08	101	6.35412e+08	3154	2971
h1304	s5799	13722.58cfa830e4b0c9d6adf6bdbc	3b054365-a2ea-4a4f-bd15-b00b639073e3	TCGA-BRCA	e9f4f373-37a5-48ad-a1a0-b0d47820111a	dd87d6fa-b756-4c73-bf7e-ff325d364f30	blood_derived_normal	65efed79-ce4a-4318-b8cc-b542af419b26	TCGA-AO-A0J6-10A-01D-A128-09	100	6.84812e+08	940589	940380
h1305	s11445	13722.58cfa82fe4b0c9d6adf6b617	3b0cb4a4-5398-486d-a7c6-3a9580983b59	TCGA-LUAD	44adf4cb-2829-4153-80fd-a8b7ee0e654a	587f8383-3a48-49af-8ac4-d86e6009c96b	primary_tumor	dd8a0f54-0311-49fb-b270-abf1ae9b56a5	TCGA-35-4122-01A-01D-1103-02	51	60568656	5028186	3010602
h1306	s7494	13722.58cfa831e4b0c9d6adf6c83e	3b0e1432-582c-4012-9ed3-0566f8815ffd	TCGA-SKCM	798074d3-0b84-4dd5-aa88-91feda9ac8c6	8aab08f4-76ad-4862-b09d-baf412bbbb6a	blood_derived_normal	9f418c93-5a97-41d5-b69f-eb581c967390	TCGA-D3-A1Q9-10A-01D-A18Z-02	51	158569028	2675490	1946488
h1307	s2728	13722.58cfa832e4b0c9d6adf6cf9c	3b2e6bbe-efbc-4ff1-8da0-6798a60b288a	TCGA-BLCA	6a2155b3-915c-41b1-b730-32e55e0c1fbd	623992fa-e316-4aef-9b0e-6c7eaa5121a5	blood_derived_normal	e5267c53-6eea-47f5-a7e2-ec228507e6e1	TCGA-GC-A3RD-10B-01D-A233-26	51	164019879	2605694	1823136
h1308	.	.	3b2f3655-68d1-4b4b-aee2-c2199e487679	TCGA-THCA	e74b8474-f74a-498d-8848-6aa97d38d2d8	38dd287a-2668-457d-9d54-8068a19bd295	blood_derived_normal	15c1b90a-c76a-4fb4-bce9-036e09f0d2a3	TCGA-ET-A2N1-10A-01D-A85V-36	151	5.51738e+08	3930	3888
h1309	s7246	.	3b30876e-8ec4-4c52-a89b-802fa1ee2c91	TCGA-LAML	882ecf72-433b-46fa-9bc4-628c2d943cd1	cf64c883-a589-4f3a-b9d4-fe2d75a328a1	solid_tissue_normal	3b04b48e-a9fa-4cc9-98a3-e65c1ee56543	TCGA-AB-2980-11A-01D-0739-09	74	7.02954e+08	159230	155964
h1310	s7662	13722.58cfa82ee4b0c9d6adf6ac04	3b3246d6-c957-4d81-8551-91e8334be658	TCGA-SKCM	40e17bf8-6c19-4e5e-b60d-ad54f504a970	06a02194-d705-401a-b6e4-fa2df9958cf1	blood_derived_normal	567a575c-97b9-475c-8954-5f4e868f0a83	TCGA-DA-A1HY-10A-01D-A19A-08	101	728796484	5403	5181
h1311	s16165	13722.58cfa82ee4b0c9d6adf6aa5c	3b3369a9-7c36-49a0-991b-20adca546b9a	TCGA-HNSC	277b02e9-ded5-4980-845d-af53690000ac	8d8ddca2-6461-4a8b-a696-da0906661b9e	blood_derived_normal	1c444414-1dfa-4fcd-aa31-68d17a35f898	TCGA-CN-4741-10A-01D-2268-08	101	662615771	36692	36517
h1312	s2703	13722.58cfa831e4b0c9d6adf6ca1b	3b366ac1-0eac-449b-8295-ff67e95979f2	TCGA-BLCA	de810af0-4c18-4e8f-9836-f8abc425e3eb	a536f8f9-3a68-4792-880d-387d78fd0c66	primary_tumor	b791021d-173e-4b08-8769-a9f289818d11	TCGA-DK-A2I6-01A-12D-A18D-02	51	216295975	4828996	3758666
h1313	s13540	13722.58cfa830e4b0c9d6adf6bc90	3b41fe39-47cf-41fc-9403-1e445addff5b	TCGA-COAD	3d8fd9b2-9aa2-4c81-8843-535ae66d6140	6f0e65b2-7ca0-4f10-8952-b64900009001	primary_tumor	1c7e82b6-a8eb-4593-b329-5299bc05140e	TCGA-AZ-4308-01A-01D-1405-02	51	149282096	15902213	13855837
h1314	s1174	13722.58cfa831e4b0c9d6adf6c40c	3b45de2d-8d5d-4b77-b319-b1d7aff79493	TCGA-CESC	12427b02-6e3f-461c-b271-6ab230f628e7	ba733b4b-cb5f-4ab7-baa9-3a30605e5ef9	blood_derived_normal	777ad9f3-653c-451b-8422-3a8a4e02d3da	TCGA-C5-A3HD-10A-01D-A20X-26	51	196165933	4081772	3256006
h1315	s7333	13722.58cfa831e4b0c9d6adf6cc4a	3b46e9c2-bf5a-45fd-8cb3-0dcdabbd7218	TCGA-SKCM	2f1bbe96-49d9-417b-bc9c-a09992489340	67d59a46-5944-4b23-aa7b-9561c6f7b956	primary_tumor	b48d03d1-e323-4119-b62e-1952163aab2a	TCGA-EB-A24C-01A-11D-A18Y-02	51	147173295	1996915	1428760
h1316	s16320	13722.58cfa830e4b0c9d6adf6c1fa	3b4b966e-b5bf-48a5-840f-8ae6968c52ad	TCGA-HNSC	17b17d91-c3df-4b89-9c10-4db069aff656	fbea64f9-b46b-4af1-bfb2-1791d93977b6	primary_tumor	61532c84-edd9-492d-af89-99086f87381e	TCGA-BA-5559-01A-01D-1509-02	51	261740662	9051494	6961519
h1317	s7346	13722.58cfa831e4b0c9d6adf6cd5e	3b6b3d78-8424-4c52-85f0-29c1d4900d03	TCGA-SKCM	4a4f5ee9-b588-4357-b058-effbfb53e2c3	ceffdd2f-6c8e-43db-be2e-d111f892c683	metastatic	10d894d7-3c7b-4dbb-ad20-8ed6a970572f	TCGA-EE-A2MS-06A-11D-A18Y-02	51	107559236	760757	467638
h1318	s1501	13722.58cfa83ce4b0c9d6adf72fc7	3b8a9596-804a-4e12-ac98-d7fb98e58ef1	TCGA-CESC	7c93642d-7e05-40f8-b1ef-a014edcfba42	f51e97a5-4844-47e4-b6e9-96ad043e31b5	blood_derived_normal	8741af22-0355-4085-9c09-abee617690d0	TCGA-DG-A2KJ-10A-01D-A18J-09	100	5.84962e+08	205758	205693
h1319	.	.	3b8b12ac-3422-49cb-afb0-65731e1045b1	TCGA-THCA	a3f87411-0a7b-4415-ba17-8edcc2639f6c	2eba8b5d-24a9-4b18-87d2-32de38c9bbe3	primary_tumor	92933637-844a-4d25-a8d6-fad2e46a7b58	TCGA-EL-A4K2-01A-11D-A85S-36	151	1440203586	729	695
h1320	.	.	3b96281d-4858-40ab-b001-f11aaf6292c1	TCGA-THCA	8aa99f35-c644-4f91-9eff-a5d3fae758b0	932eb8e5-feaf-4c8c-8037-2d4d3b56d677	blood_derived_normal	f7da23eb-8a3e-4e7a-8749-bdb8c355369f	TCGA-DJ-A13S-10A-01D-A85G-36	151	507647427	830	810
h1321	.	.	3bc638a1-9583-4c8c-846f-bcb14ea8186e	TCGA-THCA	aa6e3437-ea1c-4bed-ab7d-8f3f89f8ceeb	0b8db143-72b4-4b86-a642-445c5559e7fc	solid_tissue_normal	e8f0ff31-c69e-4749-b896-1585293623ba	TCGA-EL-A4K1-11A-11D-A85S-36	151	516105550	144	95
h1322	s2157	.	3bc7a631-945e-4f57-bebe-747e55881a5a	TCGA-READ	9f4574ec-a58a-4410-8735-c5e5bc4ca7e0	3cb8893d-90c2-4d0f-ae8d-31e3efcfa40d	primary_tumor	d38c4644-1b5c-4459-9759-167d9cfd7bf0	TCGA-AG-A00H-01A-01D-A077-02	51	8.32689e+07	8.8848e+06	6543148
h1323	.	.	3bcec07a-aaac-4568-816e-9dce2a8241fd	TCGA-LUAD	4d153600-81f9-44fb-b485-6355ec306d6a	f6cd7f18-8f43-42d7-b4e2-5d0f0f6ea3cb	blood_derived_normal	0efbf4ab-3129-49bc-8c52-bacb6986b49c	TCGA-78-7159-10A-01D-A46I-10	150	520746067	61425	61418
h1324	s14076_s13992	.	3bd6c97a-368c-4203-a6bd-a0a56dc2a234	TCGA-GBM	6176621d-8534-4fba-a0e7-74a5a78245a9	a2dedf98-1bfc-4e20-a699-852177f3aab4	primary_tumor	36bc0811-adfe-4f8f-a1d3-b62eac535263	TCGA-14-1401-01A-01D-0703-09	100	1298205957	96446	95948
h1325	s11251	13722.58cfa82fe4b0c9d6adf6b64b	3be7ab7b-73ca-4436-adf4-bc62ae4c684b	TCGA-LUAD	93766482-2f20-4c8f-bbd8-bdd203c37d5a	39509ea1-e728-4350-b444-798c72ade33a	primary_tumor	7bcb1d5a-871f-472e-a964-9b68259d9716	TCGA-75-5126-01A-01D-1751-02	51	163501082	25818397	25147035
h1326	s7824	13722.58cfa82ee4b0c9d6adf6ac68	3beb7d3a-a4ac-41de-a07e-5cffbe09377f	TCGA-SKCM	e36c9411-773b-4a8e-9b43-895b3cb044c7	b11abd08-a151-4cb4-ad7b-143bdaf5ae57	blood_derived_normal	eb8c867e-d2da-48c7-bae7-5aea6d9aaf1d	TCGA-GN-A262-10A-01D-A198-08	101	7.00398e+08	7001	6713
h1327	s2709	13722.58cfa831e4b0c9d6adf6ca50	3bf08927-ecb4-45ca-803c-b6a869af9e68	TCGA-BLCA	88a521ce-a5e9-4c6f-83d4-ec36a62fedb6	836350c2-353d-462d-890b-8a471aff9b4d	blood_derived_normal	fff392ff-6bd4-4155-9a69-3354f30fa6f4	TCGA-DK-A1AD-10A-01D-A13U-02	51	258236543	13556306	9935694
h1328	s14347	13722.58cfa82ee4b0c9d6adf6ab99	3bf2f865-3629-4d51-94cb-b162905896e9	TCGA-GBM	93ed7a2b-b0cb-4a84-871f-5c34a0b6a640	86c6a232-f5ab-47cd-b91b-4cad6aa1d0f1	primary_tumor	b8151614-b08f-49a3-ab6f-2e780f765a17	TCGA-19-5960-01A-11D-1696-08	101	637755105	3864	3720
h1329	s13386	13722.58cfa830e4b0c9d6adf6c288	3bf3e352-cd58-477d-bb4c-2a2da1af52e6	TCGA-COAD	5e7074a6-5011-4dc5-950c-41365dbc6d09	489a0ee9-b8be-49ac-8cd0-f174a00b0990	blood_derived_normal	52d6ebb2-5e01-409b-bbf9-389d5086bf05	TCGA-AD-6964-10A-01D-1924-10	101	635948198	351613	351488
h1330	s14555	13722.58cfa831e4b0c9d6adf6c39a	3c026d8b-f8b8-42b7-80e0-31118522eb26	TCGA-STAD	588abaea-ab16-42f4-9457-5901ee791b5f	b79123b9-5094-426d-8267-fd4a1c9f2778	primary_tumor	8de4e4ae-4c98-4d4e-bc77-2c205d817e01	TCGA-CG-5721-01A-11D-1598-02	51	202402260	4241946	3284506
h1331	s203	13722.58cfa832e4b0c9d6adf6d474	3c0ba61f-c82e-4d34-8e6d-0ea5e03adb54	TCGA-UVM	b533e555-90cf-4657-80c6-15b67da8ad26	0077ccb8-615d-4725-95e7-72708732e963	primary_tumor	b0ccf5d2-b334-4b7c-858e-53005b6fd0d7	TCGA-V4-A9EI-01A-11D-A40D-26	51	134202445	1674159	1293269
h1332	.	.	3c0c4f87-065a-4872-b83f-92ec2e882e07	TCGA-THCA	00a02e62-e1ab-467a-91b3-5f526dd2251a	33085b15-1e3a-47ff-9b12-e6c4442320f1	solid_tissue_normal	2c271515-3e95-4ee1-89fd-12040d91c35e	TCGA-EL-A3N3-11A-11D-A85S-36	151	510708377	217	185
h1333	.	.	3c0f2560-cdbc-44bc-bd66-efb3dbdb95d1	TCGA-THCA	59e91fe5-c80f-4915-be0f-1a7cd3f31f3e	59e396cb-65b0-4db8-822e-918231f69234	primary_tumor	d77503c8-4ede-4721-b104-837a03a829f2	TCGA-BJ-A28S-01A-11D-A85F-36	151	1257598840	231	199
h1334	s8744	13722.58cfa82ee4b0c9d6adf6a946	3c28f83a-30e6-4ca5-b097-6038415e4d3c	TCGA-LGG	97cb8701-7d63-4142-b404-006fbb3ecb0b	24a25702-2c3c-4ab0-b1e7-c47044767e4a	blood_derived_normal	194434ed-46e0-4ce9-9f8f-38593d2d09c7	TCGA-DU-6401-10A-01D-1705-08	101	5.89944e+08	4692	4488
h1335	s13891	13722.58cfa82ee4b0c9d6adf6aa16	3c2ad9fe-8d1b-4b24-bedb-46774329cc55	TCGA-GBM	3f960d3b-a58c-43d0-a8a4-f3555b399c9d	06966748-4f99-4e84-a76f-41e2b181129f	blood_derived_normal	0f88c693-5a30-43b1-be9e-c96a791d984c	TCGA-06-5411-10A-01D-1696-08	101	580499768	4947	4851
h1336	.	.	3c2c3c54-072d-421d-b641-49bb42bb4ad2	TCGA-THCA	c7a2f394-3e3f-4c90-9f1e-f2be3e5b0d6b	ab13fb1a-8b7f-4d84-84a9-c4f7ee59caf8	primary_tumor	11bb48e1-6dff-476f-8368-52e38399c24e	TCGA-DJ-A13L-01A-11D-A85G-36	151	1.29247e+09	370	178
h1337	s11314	13722.58cfa82de4b0c9d6adf6a71e	3c537451-b550-4cf0-a650-a418e47a7e37	TCGA-LUAD	e737f650-b72d-44e7-b750-558a56716803	df254d50-b666-4512-99e9-f65d94454fde	blood_derived_normal	9267239f-ffab-4ab1-a14c-96e7c6a624e7	TCGA-05-4432-10A-01D-1931-08	101	5.41628e+08	1165036	1164932
h1338	s7275	.	3c547e5c-2201-4881-81c8-f91af78ae03b	TCGA-LAML	c0c52e79-813b-45a9-8021-343aaa6663f6	bdcfda22-db12-4cac-b99d-c1fcc4abb4a3	primary_blood_derived_cancer_-_peripheral_blood	5bd15984-630f-46a9-a99e-0c24b26f2ed7	TCGA-AB-2976-03A-01D-0739-09	77	501773635	455038	454501
h1339	s2464	13722.58cfa83ce4b0c9d6adf72fc8	3c654131-aef9-49ab-9dba-9ab05a80694a	TCGA-SARC	12bfd446-2ee5-4664-a492-c023d134f60f	ceeba881-5a1d-4fdc-8c9d-d60b3facecf2	primary_tumor	cb5e1546-cda6-4991-911c-f3dd9f1a475a	TCGA-FX-A48G-01A-11D-A24N-09	100	9.77052e+08	226134	225777
h1340	s3760	13722.58cfa82ee4b0c9d6adf6abc0	3c7d6208-5992-46ec-a664-0c1a8158c5ab	TCGA-PRAD	18e79a01-07a2-4cd5-b700-71d41724e041	20f71991-0257-47c1-ae58-a64c83eaf8fe	solid_tissue_normal	b3c65fbf-e781-4a0c-b76d-8a6c4535ccef	TCGA-CH-5763-11A-01D-1576-08	101	5.81615e+08	1104	1042
h1341	s7517	13722.58cfa831e4b0c9d6adf6cb5c	3c86f77c-3246-416d-b180-d49a74d92ca8	TCGA-SKCM	d28b2d64-2399-4ce1-9c9a-7538dabab862	fe5cce9f-6dbd-4532-8926-bbf6bd850e71	metastatic	5a62986f-da0f-41f6-a848-4ad44a3e7885	TCGA-EE-A2MD-06A-11D-A18Y-02	51	172745986	2495120	1819333
h1342	s4156	13722.58cfa832e4b0c9d6adf6cfdc	3c8f9531-8728-4dda-b5be-dfc6876eb81a	TCGA-PRAD	ce3585d3-7388-4d05-84c8-64e0883003b3	0f4b7d00-1c4c-4634-a45e-10f8949abb43	primary_tumor	e847c3f1-ce33-494c-8d95-f82314c95f01	TCGA-HC-7232-01A-11D-2111-02	51	215561662	7113642	5868984
h1343	s15904	13722.58cfa831e4b0c9d6adf6c741	3c97c970-f1ee-4a29-9bed-938c438f4c73	TCGA-HNSC	5e25ab76-a8ab-4779-aa03-8de658f18da1	f84ae44b-4bb7-4841-aee0-139cd79b9680	primary_tumor	a5ba905a-c959-4118-b1c9-f6466cb5541a	TCGA-CV-7247-01A-11D-2317-26	51	159138416	2649382	1340555
h1344	s15094	13722.58cfa82ee4b0c9d6adf6aea8	3ca61e66-2f7a-4d89-ac41-a47917da305c	TCGA-STAD	60879669-96c2-4710-82e0-0ae9d0e5b242	4370b4f3-4fd7-4558-bf59-daae486badc3	primary_tumor	1f2a8889-4374-4037-bb56-0f20733380e3	TCGA-BR-8373-01A-11D-2340-08	101	1138348633	234110	233887
h1345	s12391	13722.58cfa832e4b0c9d6adf6ce8e	3cad40a5-ce65-4f58-819f-f8423342dfc7	TCGA-THCA	4d1aec67-c345-4721-8ee8-356b0dff009b	ee84b90f-55b5-4837-959c-51f9ba8062f8	blood_derived_normal	3176f5b4-4545-4a94-99b6-73280f2d1a0c	TCGA-FY-A3ON-10A-01D-A221-26	51	156870168	2028585	1471763
h1346	s9158	13722.58cfa830e4b0c9d6adf6c056	3ccce128-5148-4f4b-a1c0-c8e4d5de4c59	TCGA-KIRC	bbbce1ba-c739-43ba-b9cf-a4f746491ae3	f0d45c3a-ce46-4f6b-81e5-e2a0d64d5018	solid_tissue_normal	e1af298a-4b77-495f-a10b-9991a6a2d227	TCGA-B2-4102-11A-01D-2095-10	101	5.55526e+08	36778	36699
h1347	.	.	3cd37733-2bfc-4742-806f-eabdda541ff2	TCGA-THCA	567e4d90-5c5a-44f0-a462-90c831f3c096	d0880877-36cf-4ded-87b2-898c3446f90d	primary_tumor	6f7c2992-2097-4622-86a6-1f7460aa1b02	TCGA-EM-A1YA-01A-11D-A85T-36	151	1178217499	522	476
h1348	s3585	13722.58cfa82ee4b0c9d6adf6abde	3cd4947d-6692-4cc7-928a-09466a18666e	TCGA-PRAD	59207bcd-f127-481f-b576-8716da7d7d97	71864139-ec05-4bb1-9df7-27954283261e	blood_derived_normal	aefe7099-96e0-481c-bbfe-1566024df395	TCGA-G9-6336-10A-01D-1786-08	101	571099408	490	347
h1349	s12623	13722.58cfa82ee4b0c9d6adf6ad02	3cd62498-e768-4b48-b176-3172fd27eae9	TCGA-THCA	86b82345-6f4d-44fd-a9db-6f107de62f53	af7b5868-2c11-4c74-8033-e914c987ece6	primary_tumor	c8381701-31cb-465a-bdf2-1b8132be7a14	TCGA-E8-A416-01A-11D-A23M-08	101	1410855423	133428	133192
h1350	s4235	13722.58cfa82de4b0c9d6adf6a492	3ce3e55c-c97b-4ec9-ad75-7dff1a411328	TCGA-UCEC	d77e4dbc-b239-4742-8cb7-efd427010d13	2a884e50-859a-4269-a604-210562e65e9c	blood_derived_normal	42482dba-7343-43f6-8e59-185462d53ec6	TCGA-AP-A054-10A-01D-A066-09	100	5.2813e+08	162801	162692
h1351	.	.	3ceb6afd-1cea-4756-bbbc-e3da656564ee	TCGA-LUAD	a8de1beb-6296-44eb-bd63-c603f70faaf3	e2afe825-8fdc-4f5c-8d5d-1387a480cffb	blood_derived_normal	d4e8ce33-0b06-4f30-9ed0-11326f3ab3a9	TCGA-55-8614-10A-01D-A46H-10	150	470277898	224939	224935
h1352	s15761	13722.58cfa831e4b0c9d6adf6c79e	3cf525ee-5bd3-4b86-b98d-7e4da74445ec	TCGA-HNSC	ee3061ec-273c-4bef-a325-35e9c469bf01	71aba174-1006-4b0e-96fa-ef1bf171314b	blood_derived_normal	2138a253-33d1-4402-8f65-bbe6f609ab58	TCGA-CN-6019-10A-01D-1681-02	51	230399174	4806841	3766170
h1353	.	.	3cfe0807-c10c-4794-9134-4cd86ac84af4	TCGA-LUAD	8c695c24-e7f9-449a-9258-a1bc8a33bf9a	6cc8f2ba-e7b6-4fb8-b16a-7bfe89190f05	blood_derived_normal	837f5449-a047-430e-ad55-5e4541170e36	TCGA-97-8174-10A-01D-A46J-10	150	4.5807e+08	87713	87699
h1354	.	.	3d235d50-2ee6-4519-bbd7-f0436af981a0	TCGA-LUAD	b36b7567-30d3-4d0c-84c4-b203986e0fdb	c913c113-f7fa-4b68-8820-9dc27b5f25a0	blood_derived_normal	d6cc282b-5a2a-44c5-9f1a-7b6483edfbfc	TCGA-55-8301-10A-01D-A46H-10	150	517908308	100795	100792
h1355	s6757	13722.58cfa82de4b0c9d6adf6a4a8	3d38e12f-7672-4fd2-b74f-1cf56169e5be	TCGA-BRCA	1d27253f-b036-44e7-a04d-8da5bbf57419	cc937913-802f-48cd-a490-e6b90f007c5d	primary_tumor	4e84eed6-82a8-4e91-b0fd-61ec6ef69ce9	TCGA-E2-A1LK-01A-21D-A14G-09	100	1.00645e+09	432143	431730
h1356	s14140	13722.58cfa82ee4b0c9d6adf6ab14	3d622697-fac2-4b42-8452-56270ce23343	TCGA-GBM	a515cf2d-e918-4958-9bf6-e611b425a97e	6308e006-d201-446e-86ed-30890c6c4826	blood_derived_normal	6d188f81-f062-4903-bb99-a634fdd47fb5	TCGA-14-1823-10A-01D-1494-08	101	5.76025e+08	4104	3925
h1357	s13690	13722.58cfa831e4b0c9d6adf6c51c	3d676a69-06b2-4392-8e28-fabb6d830e91	TCGA-COAD	7ea546ce-f48a-4d9c-96b4-a0124c692870	f9417e48-23d4-47d4-bf20-a8a4e64efea8	blood_derived_normal	fec9ac5a-d50a-44bd-bf54-0df36d078227	TCGA-CM-4752-10A-01D-1405-02	48	99402972	7374281	6464046
h1358	s10974	13722.58cfa82ee4b0c9d6adf6a7e8	3d87815e-ae48-4dad-a57d-c3e6593669aa	TCGA-LUAD	d2824e6d-3784-45c2-9b0f-52b17356b5da	f9f9c1dd-8462-4560-82b8-aea4309854c9	primary_tumor	52910a60-bb15-4ba5-9d09-50d8ee6a445b	TCGA-75-5147-01A-01D-1625-08	101	7.99851e+08	20649	20471
h1359	.	.	3d8c0364-ae31-424d-ae0b-5ddc81b58fa9	TCGA-THCA	edb90376-0ef9-47dd-be6f-a6e8a0380a9c	2eb05e94-554e-402f-b319-1be9de36c66e	primary_tumor	bc722854-da78-46a2-98a5-d9a2cdef21d1	TCGA-DJ-A2PQ-01A-11D-A85G-36	151	1022768418	180	142
h1360	.	.	3d8d3617-771a-4174-9cd5-c380d2f56c22	TCGA-THCA	47bde6dd-fa41-4d1b-8b20-2a5a5cdb2769	9454b3aa-e858-47fe-a0f4-21a7a835db23	blood_derived_normal	5c217067-5e8e-4ffa-a488-a1c01b4fb1de	TCGA-EM-A3AK-10A-01D-A85T-36	151	499755438	416	391
h1361	s10785	13722.58cfa82fe4b0c9d6adf6b5e0	3d90395e-0d6f-4160-ba38-82c58937ea8c	TCGA-LUAD	f3f024c2-52f1-400e-946c-398f5b72e6dc	f5fa8534-1ce2-4d90-a6ef-9ef5d49f1666	blood_derived_normal	9a9fa257-23b4-4b19-9cf0-26e9e13eb6c5	TCGA-50-5941-10A-01D-1751-02	51	202593077	4820371	3721854
h1362	s16425	13722.58cfa832e4b0c9d6adf6d151	3da2007c-7638-4120-b451-43c3bd2329aa	TCGA-KICH	6101ffe6-2ef6-4256-9d6b-a7c545836995	82628558-89b9-43fb-a34f-55d10d9c1abb	solid_tissue_normal	4ff5a4a6-94f8-4f4c-ae7c-9b1ddb971fb7	TCGA-KL-8325-11A-01D-2310-10	101	5.56735e+08	383791	383756
h1363	s15890	13722.58cfa831e4b0c9d6adf6c5b8	3dae64f3-226e-49b7-ab45-6752faf58ffc	TCGA-HNSC	5793879b-f663-4a10-9bd9-1acd2e189650	9439bc03-9d26-454a-ba80-a0f5a4585656	blood_derived_normal	e8a06d37-cc48-46e7-b1da-c9b8a9b2a462	TCGA-CN-5360-10A-01D-1431-02	51	223013040	3358269	2489532
h1364	s3114	13722.58cfa832e4b0c9d6adf6ceac	3dc2dba5-5f03-428f-b5ed-50e1fb3e8e89	TCGA-BLCA	14917461-dae4-44cb-909d-42ac45aef450	7bd000ab-6f48-4a9e-98a4-eaf47d6e3c05	primary_tumor	37789fca-0c64-49b7-a704-572a19bd2645	TCGA-FD-A3NA-01A-11D-A21C-26	51	202839651	4350794	3309956
h1365	s7499	13722.58cfa831e4b0c9d6adf6c750	3dd57622-4775-4a40-bccc-ba0f3fba54fc	TCGA-SKCM	730f7400-e94a-4f41-b081-5227fa1a9c18	8a1c62f5-4f3b-43c8-879d-370ee764b01f	metastatic	75c4a565-3e22-46ba-b9fe-0a43b9556ebb	TCGA-D3-A3CE-06A-11D-A18Z-02	51	148397147	2112602	1602639
h1366	s5958	13722.58cfa830e4b0c9d6adf6ba6a	3deab925-b5db-448e-8e81-c7a8b0256f7e	TCGA-BRCA	ccd4a24b-d8cc-4686-9dee-c98b0c5a8d21	e4dee88b-58d0-4953-ad4a-a2df876f3c95	primary_tumor	a85cf239-ff51-46e7-9b88-4c2cb49c66b9	TCGA-A2-A04P-01A-31D-A128-09	100	585240218	734450	734364
h1367	s7852	13722.58cfa831e4b0c9d6adf6cb3a	3e400516-924c-4e52-b1ca-67eb4c5468f5	TCGA-SKCM	919dfc28-6b55-452e-884c-48cb86802ac2	4f644fc3-191c-4b19-9ffc-d5be630cec93	metastatic	7a5a39d0-f2d6-4158-8ed4-c76e62657738	TCGA-EE-A2GR-06A-11D-A18Y-02	51	255594952	11926105	9661233
h1368	.	.	3e44688b-3ac3-436d-8e2b-bb9df3ecfbc1	TCGA-THCA	b1d71782-2443-43f3-bd0e-8b7220515cb6	33613a27-3e77-4ed8-ab5f-a9de98431149	blood_derived_normal	2da94cb4-196e-459a-a1b2-5c088d042777	TCGA-FE-A230-10A-01D-A85V-36	151	5.41748e+08	4333	4301
h1369	.	.	3e4bc8b1-eb2f-43da-ab58-386c35ba299f	TCGA-THCA	da201150-748e-4b74-bb35-10c995e26079	a8307181-67ce-4a79-8d23-76ceee1d2761	primary_tumor	55f92c77-3ba8-44b5-a9d6-af192f493990	TCGA-DJ-A1QD-01A-11D-A85G-36	151	1.35575e+09	232	196
h1370	s2475	13722.58cfa82de4b0c9d6adf6a4fc	3e5021d9-cb2d-4d28-8c90-14bcebaac0c3	TCGA-SARC	257dc623-41e1-4fa3-859c-c787db10bd60	cd52c7e6-a9e5-41cf-a7a0-e4b1c052336b	blood_derived_normal	5f7a0fb0-9477-462c-959e-7fc6f0125fec	TCGA-IS-A3KA-10A-01D-A21Q-09	100	605775489	146808	146664
h1371	.	.	3e5e2d92-27b3-413c-a89d-90cb954c91f2	TCGA-THCA	29c4319c-3ead-42b1-810d-418da8d515c4	8c112a5f-ae83-4b13-8e00-802382729344	primary_tumor	07e2f805-a159-424d-b487-6a25e25dd729	TCGA-BJ-A3PT-01A-12D-A85F-36	151	1264710209	283	238
h1372	s11767	13722.58cfa830e4b0c9d6adf6bd76	3e645718-3bcb-41de-9f4a-5fc60a2b1550	TCGA-KIRP	b06cdf61-61c9-4035-a55d-1ef21dc21069	550329f8-7eea-4c5b-ba79-10d616a50609	blood_derived_normal	7c64233c-871d-4df4-8c4d-d60713a4ac1e	TCGA-AL-A5DJ-10A-01D-A26P-10	101	640246843	310989	310921
h1373	s15643	13722.58cfa831e4b0c9d6adf6c7e8	3e6d20da-d248-4f78-aa2f-243cd8a5a6b9	TCGA-HNSC	534f85f2-b9eb-45be-87d5-c3dffd13d541	2b4dbc74-4623-4746-bc29-8f33ce84a05b	solid_tissue_normal	1f285865-6a20-42ae-af55-aaa0e0ab0e8c	TCGA-CV-7255-11A-01D-2276-10	101	501528566	459686	459634
h1374	s10664	13722.58cfa82fe4b0c9d6adf6b700	3e8364c0-246f-431a-b26f-a384c727b422	TCGA-LUAD	c8544fb3-b26e-4672-bb81-a271db724b04	5449bced-1356-4de5-9352-349725656c5c	primary_tumor	11aef70d-d22b-4936-bd8c-863bdbd4940e	TCGA-64-5775-01A-01D-1623-02	51	138205335	1547241	1120068
h1375	s4987	13722.58cfa830e4b0c9d6adf6bc0a	3e9d0c8e-7849-4bab-9671-b1510173e93f	TCGA-UCEC	5e3b981e-73fe-4cc9-8c89-b420e8e2f426	339926e1-61e6-4256-a808-f931aa2c17d2	primary_tumor	721d7961-15f0-4a52-8d2c-885278d3b579	TCGA-A5-A0GV-01A-31D-A043-02	51	178972415	5251375	4125202
h1376	.	.	3ea2cc85-1e55-419e-b23e-850885b0f076	TCGA-LUAD	db0b9e63-4272-4f29-bf0e-1ec0fe79a9d7	7b1d8b50-f3df-4aab-a654-c3810d8d576d	primary_tumor	44b055ef-f3a6-4933-800c-624376ddd41d	TCGA-91-6831-01A-11D-A46I-10	150	1120177132	92829	92807
h1377	s17490	13722.58cfa82ee4b0c9d6adf6b197	3ea4d7b2-0fe5-4edf-aec6-57469f357cf1	TCGA-OV	4eac2c98-86d2-4ee6-a1d3-157d013c78dc	77ab9685-021c-4d99-8980-79bec534828e	primary_tumor	127b0f7d-d24e-48b7-ac25-d3f14a43952d	TCGA-09-1666-01A-01D-A324-10	101	9.01598e+08	415847	415768
h1378	s4977	13722.58cfa83ce4b0c9d6adf7310a	3ea4f429-f6fd-4590-8276-3bd8603aeb84	TCGA-UCEC	bd4284a7-260d-48b3-9b48-a1c578c30d27	bbe82112-697d-4494-9d9c-39c702c98759	blood_derived_normal	6083e755-4747-4cbb-bd42-610dfc921197	TCGA-AP-A052-10A-01D-A013-09	100	688916654	98713	98492
h1379	s2639	13722.58cfa82de4b0c9d6adf6a512	3eabc990-b53f-4910-9bfc-7009f624add8	TCGA-SARC	39f68467-3d37-4b19-aa43-ed7b120c619d	1896ca69-cc92-479e-855f-a47ee30a1c62	blood_derived_normal	dc2e1f2d-585d-4dab-9bb2-aee31ee5b436	TCGA-DX-A3LS-10A-01D-A21Q-09	100	5.43103e+08	125741	125566
h1380	s7825	13722.58cfa830e4b0c9d6adf6bda2	3eabffe2-e088-4688-8985-9a7924be3215	TCGA-SKCM	197ac33e-d5df-40de-92f2-6ef7fe2ad6dd	ee2f9863-0dae-4830-a780-e7745414bc3d	primary_tumor	98b49a52-61ec-4a87-b2dd-eefd6e0e028f	TCGA-BF-A1PX-01A-12D-A18Z-02	51	242244617	5648738	4385251
h1381	.	.	3eb7ffad-d3b9-4b9e-b8e1-ebebdda44a48	TCGA-THCA	e35b2928-8784-45d0-a71a-a2df161542fa	3d2de63e-6d83-4f34-97ef-4d85fe55590e	blood_derived_normal	290cde36-1593-4aa2-8b90-65fbfe3afbbf	TCGA-DJ-A2Q1-10A-01D-A85G-36	151	4.51525e+08	2432	2421
h1382	.	.	3eb9ad76-2c93-4fbe-998e-c5e6cd45fbe0	TCGA-THCA	7b82e2d2-47f9-41a1-9eca-40904c92039c	fb1e4845-7b30-44c0-8799-fb2c9c619f34	primary_tumor	1d580649-ae8e-4361-bcf7-62087a84c475	TCGA-DJ-A3V5-01A-11D-A85Q-36	151	1.33659e+09	1647	1470
h1383	s1173	13722.58cfa831e4b0c9d6adf6c4e4	3ec78551-b1dd-41ed-920d-abfe1f145572	TCGA-CESC	be8fa67d-c2d3-4fff-82fe-a46ba1fa8df0	6b9f4254-dbd3-4d82-bae8-d43a4915a7cd	primary_tumor	837b293c-0843-4002-a8ab-3a945e040c75	TCGA-C5-A2LZ-01A-11D-A20X-26	51	156114378	2979992	2524094
h1384	s14816	13722.58cfa830e4b0c9d6adf6bf55	3ed68450-96dc-4539-a321-65ee6704bbff	TCGA-STAD	956017ba-5e4b-42c7-b93d-42316874ba93	14c7aeaf-97d3-48b6-bb08-b38d7d3e12ed	solid_tissue_normal	80dcf338-52aa-4563-a7a3-6111c1247354	TCGA-BR-4255-11A-01D-1128-02	51	202963738	4431857	3479460
h1385	s3462	13722.58cfa832e4b0c9d6adf6d1b7	3ed80a0d-a34e-43f9-8ef4-756e4f25e998	TCGA-PRAD	11fb5853-8eeb-4ad8-825d-3eaaf3fa08d6	bc487eb7-6a06-467b-9d26-de09895879d8	blood_derived_normal	3884e13b-aca5-4878-84f6-7c19df94ba80	TCGA-HI-7169-10A-01D-2111-02	51	170705410	2491136	1893775
h1386	s11450	13722.58cfa82fe4b0c9d6adf6b7fa	3edf40b6-dc2a-4425-80fe-01fb2740fe4e	TCGA-LUAD	127bf818-f7e5-46b5-a9de-39f6d96b8b83	eb822f95-8b15-4c86-b5e5-b0afe9c32e0c	primary_tumor	51ff3351-1a43-458f-9bd9-99bd39fddaf3	TCGA-38-4629-01A-02D-1203-02	51	261762265	56102832	54435663
h1387	s1854	13722.58cfa832e4b0c9d6adf6d5fc	3ee1e6c6-c6ff-492f-89ba-81e05464f975	TCGA-ESCA	ae404398-6544-4f3a-8830-44a4a227f8d5	dc16e711-f7e7-4e14-8514-a5c27e5a6301	blood_derived_normal	91e04c4d-5947-4a49-a21d-56e02b9de417	TCGA-LN-A49N-10A-01D-A248-26	51	227699686	10592213	9291163
h1388	s16860	13722.58cfa832e4b0c9d6adf6ce76	3eef48f4-6938-43e6-8aeb-45f3b3804547	TCGA-LIHC	8afa3140-dcbd-44c0-ab13-4ada6a0444d4	f47202c2-a5bb-44e3-b209-24aaf42457bb	blood_derived_normal	b736880f-ab1f-41fa-8776-38421620f821	TCGA-FV-A496-10A-01D-A25V-10	101	538164860	235925	235884
h1389	s2716	13722.58cfa831e4b0c9d6adf6ca0f	3ef58cd0-46e9-4318-96fb-e950285e212f	TCGA-BLCA	40551d53-388b-4067-9341-76e94d023703	3b816277-91cb-413e-bc7c-ba33cd72b67d	primary_tumor	5d13debc-82d6-45ea-a9ea-a85b85cf659f	TCGA-DK-A3X2-01A-11D-A233-26	51	169706284	1812389	1197432
h1390	s17549	13722.58cfa82ee4b0c9d6adf6afe3	3f00caeb-e731-423d-8622-fa34e0c23ef2	TCGA-OV	6d10d4ee-6331-4bba-93bc-a7b64cc0b22a	d2959ea3-ab1d-4f28-ae54-f6c0232f5e43	blood_derived_normal	2d0fd5e1-9284-445d-b1f6-e0fb200b7175	TCGA-04-1331-10A-01D-A324-10	101	4.2113e+08	231500	231445
h1391	s14247_s14375	.	3f12e50a-8e56-4c33-a133-21c18de3dab1	TCGA-GBM	c2399f5d-dc29-42e9-81f1-1d164d4cc55d	99a026b9-0925-4ccd-9a49-92f936f97679	blood_derived_normal	f047fb20-36d8-43de-a433-8094b18109b0	TCGA-14-1454-10A-01D-0703-09	99	5.64902e+08	83598	83352
h1392	s10654	13722.58cfa82fe4b0c9d6adf6b694	3f1f3f9a-04b0-49d0-928f-7973a8b1e5fb	TCGA-LUAD	61c655ec-52b5-453f-a6cc-b2aba445b027	5af4a67e-13ef-41dd-945c-18669c7d2701	solid_tissue_normal	c0f67da7-7fc7-4c97-9d1d-ea984206252b	TCGA-49-4486-11A-01D-1203-02	51	86204897	2315448	1922164
h1393	s11576	13722.58cfa830e4b0c9d6adf6bdbe	3f2c551c-959a-4e2c-b750-c34670324fd4	TCGA-KIRP	a7bf785f-0539-4899-ac21-47d1fc347ee8	b2b36613-2641-4119-a20d-3f0c62a19986	blood_derived_normal	89a817fb-1bcf-420a-997d-6787644f2cda	TCGA-AL-3473-10A-01D-A31Z-10	101	709922955	240607	240449
h1394	s7318	13722.58cfa82ee4b0c9d6adf6ac32	3f34b949-cd2e-4fca-a8ff-1384b57d46ba	TCGA-SKCM	a01a350d-64be-4af3-91c3-7d681c3db11d	4c43e7bd-6669-4d0c-bced-e42205d66f42	blood_derived_normal	86e96814-fe03-47a8-8eb6-cdead9fe4f05	TCGA-EE-A185-10A-01D-A198-08	101	652729245	1198	1038
h1395	s3439	13722.58cfa831e4b0c9d6adf6cbc9	3f361b84-e5f3-43ef-a641-562d642910af	TCGA-PRAD	f82d53b1-3df8-4249-a615-464c9f4e0a32	29ad80a4-b429-495c-885e-a92cfe2e4501	primary_tumor	6f8f8aac-c0de-46f6-a7cf-502893cc57cb	TCGA-EJ-5514-01A-01D-1572-02	51	280762919	7876762	5991503
h1396	s7866	13722.58cfa832e4b0c9d6adf6d200	3f4630ad-abb8-4fd3-9bfb-e982a7f805dd	TCGA-SKCM	6a1966c3-7f01-4304-b4a1-c4ef683b179a	5b0f64d4-6052-4465-8ad9-058556ec9aa3	metastatic	960adbfe-f551-4dc6-95ba-5c1ce5d253ab	TCGA-FS-A1Z0-06A-11D-A18Y-02	51	83411539	3947028	2519492
h1397	s14348	13722.58cfa82ee4b0c9d6adf6ade9	3f4a678d-e765-4381-8127-af38cacd4cf8	TCGA-GBM	de7b7cac-f094-4d59-8651-e991e34ea093	074a1516-3adc-41d0-84cb-2a5b13c44469	blood_derived_normal	4e2a4226-999f-4cca-bf37-17d54b7f8a96	TCGA-06-0210-10A-01D-1491-08	101	688703239	72026	71861
h1398	s12862_s13668	13722.58cfa82fe4b0c9d6adf6ba18_13722.58cfa82fe4b0c9d6adf6b9f2	3f5ea836-27ac-4e01-a577-64f7c187d59d	TCGA-COAD	df228c56-89ac-4122-93b3-6c0740c4ec09	4f63b73f-95c5-4515-b3a7-58a4a348368f	blood_derived_normal	f93348b5-6a8b-4734-9d97-8175a81d18f1	TCGA-AA-3534-10A-01D-1525-10	100	504693971	290272	290094
h1399	.	.	3f70405e-fd49-4534-890c-86aa6cc4be28	TCGA-THCA	bf193c4f-fbac-41bc-b1af-19b6ce856f0f	eaae1a05-7d7e-406a-a02b-282a8b66f95c	primary_tumor	013be085-3190-462b-8174-0c5abeb1054b	TCGA-H2-A3RI-01A-11D-A85W-36	151	1.62978e+09	573	557
h1400	s8000	13722.58cfa831e4b0c9d6adf6c740	3f8063ce-bb9b-4340-8e3d-62925eb9fff2	TCGA-SKCM	16182443-12a1-4b0f-a6ab-33c2942e2991	5dbb9cc8-5c79-4c61-b414-39c9030ab221	blood_derived_normal	ffe107b9-1019-47d7-90dc-3900385015a8	TCGA-D3-A3C8-10A-01D-A18Z-02	51	193618835	4277101	3177392
h1401	.	.	3f8fa815-156c-4019-bf40-8f725c55d0a7	TCGA-THCA	6a63961e-6ca4-45fa-93ee-65f7c392fcf0	52750f76-8519-4267-917f-253231038cf0	primary_tumor	4371627e-5f3a-4ce7-b3a7-5a94fdeb087a	TCGA-EL-A4JX-01A-12D-A85S-36	151	1.38616e+09	739	673
h1402	s8098	13722.58cfa82ee4b0c9d6adf6a910	3fb101ac-d9a6-4b55-aab5-456dfbeba3a7	TCGA-LGG	9ee6e821-3af2-42d7-9d14-f0ca455f338c	5f73fa4e-fc7d-4fc0-8436-2241e57b9b69	primary_tumor	a3ca8731-c86a-498d-b3fb-3923ad286ba3	TCGA-CS-6186-01A-12D-A461-08	151	909225762	5538	5348
h1403	.	.	3fb3d2d7-4fec-4b28-9557-caf6371ed53a	TCGA-LUAD	4b22ad71-c585-4077-ad3c-c6e026d0c7fa	37599a47-3ab8-4b42-a227-270e8652c160	primary_tumor	47d849ab-1fad-493a-80d8-698723f3d410	TCGA-44-7669-01A-21D-A46H-10	150	890109848	130697	130585
h1404	.	.	3fb87fbb-7758-434b-8aea-33f2eb073949	TCGA-THCA	8a233b01-2959-467f-8950-02be16309156	b2b3f5b7-ebd3-48db-8678-3e105653985f	solid_tissue_normal	854511dc-3175-433c-8195-5ee1cf23a236	TCGA-EL-A3T9-11A-11D-A85S-36	151	590101845	114	102
h1405	s14059	13722.58cfa82ee4b0c9d6adf6a7ec	3fbd1ce8-f2b9-4949-b338-b0d4a718b1bf	TCGA-GBM	713190ed-c6c1-4695-814b-85ca9b95e6a0	e0601d4f-a1df-4f29-baba-f8a67556a822	primary_tumor	fca08ee9-b480-4dc7-be56-f1eb03b56f7c	TCGA-06-5415-01A-01D-1486-08	101	600326950	4430	4280
h1406	s2332	13722.58cfa82de4b0c9d6adf6a494	3fc2235d-3e84-46e7-8e59-3fb4cb8bf05c	TCGA-SARC	8654c2b5-27d7-43c5-9a39-7fdefd7a0324	66bec5b8-228f-4d11-86c6-3076a654b315	blood_derived_normal	40925959-5b66-45a5-a8a2-61ee7e67b084	TCGA-MO-A47R-10A-01D-A24N-09	100	536974993	187676	187494
h1407	s3810	13722.58cfa832e4b0c9d6adf6d1ac	3fce7ff4-276f-43ba-8310-063b57672b80	TCGA-PRAD	ec3870c9-4930-4af7-b2eb-1e16c9ec9f14	710aadb2-1976-41f4-8a8a-bbb6b3283018	solid_tissue_normal	8c9cdd7b-ff6c-4d47-9306-e6aaf4c00790	TCGA-HC-7211-11A-01D-2111-02	51	253309658	11781471	9868866
h1408	.	.	3fd02dff-8ffa-486a-9847-e7ec764fe142	TCGA-THCA	3b1e2bd6-3d32-40f7-9b32-0df32dfcbc72	c58506a1-8c6b-4ce8-99e0-f2d1234f95f5	primary_tumor	8174014c-b2b3-46dd-a5ed-7f7453967f61	TCGA-DJ-A1QI-01A-11D-A85G-36	151	1.40099e+09	418	250
h1409	s226	13722.58cfa832e4b0c9d6adf6d4e5	3fd98829-7e22-4cec-8304-d06bbcafa6c3	TCGA-UVM	94f3d9b0-0ee4-4f6a-a8ff-ce7a4d8fab76	6c6a3062-b453-434b-9168-7837caabc4ef	primary_tumor	706721d2-3759-4664-bfb7-8ff7273c2786	TCGA-V4-A9F1-01A-11D-A40D-26	51	187940532	3680712	2968877
h1410	s13870	.	3fdda561-9525-49ef-a36d-c3dc7f5ff53c	TCGA-GBM	e3711a9b-6d4c-44df-bbab-0a675046a5df	f56030be-c047-43cf-82fb-21b21bfb5e8b	blood_derived_normal	a5e9c1b9-ab5a-4f96-919a-7a83c382e0a6	TCGA-06-0208-10A-01D-0512-09	51	6.69812e+08	1172266	268399
h1411	.	.	3fe7cc22-bce8-4860-b5e7-4acb333c3483	TCGA-LUAD	362000e4-cf7c-48fc-93cc-8f5994b442ea	36576033-1b30-4d02-977b-983220fc8f32	primary_tumor	fb4b08a6-ca30-4386-89d5-8704a4f586ec	TCGA-55-A4DF-01A-11D-A46I-10	150	1.00898e+09	321055	321036
h1412	s4238	13722.58cfa82de4b0c9d6adf6a678	3ff3fbad-4e4d-4559-83f5-41af42268433	TCGA-UCEC	d39df936-4bc6-404d-9e1d-f6416cc5a34c	acbbc556-4e4e-4ebc-b408-55d69720a87d	primary_tumor	96f337d2-cec4-4484-87cd-ab2109d2bf50	TCGA-AJ-A23M-01A-11D-A34H-09	100	1026938121	278324	278015
h1413	s12632	13722.58cfa831e4b0c9d6adf6c4b4	40006a3f-9132-4c14-a96a-555507f604a9	TCGA-THCA	a1227ffa-2733-4a43-ba82-834755453870	daf2a444-ab89-48d4-9da7-888ac3099ab7	primary_tumor	7cef35a1-e530-47c9-9a86-3ea2c970fcd3	TCGA-CE-A13K-01A-11D-A10R-02	51	147497695	1773909	1265266
h1414	s15607	13722.58cfa82ee4b0c9d6adf6aba6	40015b65-5e12-44c3-ba0a-edbd1e17a68b	TCGA-HNSC	eda29281-e803-4217-8603-d6a388408611	4f845fb4-4724-455f-88f2-09de7259a484	primary_tumor	c087e87f-867c-45dd-8645-5ab774e4827c	TCGA-CR-6471-01A-11D-1870-08	101	1.66443e+08	516	475
h1415	s3280	13722.58cfa831e4b0c9d6adf6c998	40212e41-bf5d-465a-bc36-fdf23b4a56be	TCGA-BLCA	3ed614e7-f356-4d87-985b-d3bbbae3bb40	d68d16f7-6117-4d3d-8347-cf5cd3f23ae4	primary_tumor	2ddd46a0-5304-4ca3-9ae3-ac3787d3c86a	TCGA-DK-A1A7-01A-11D-A13U-02	51	189473747	3447318	2668193
h1416	s5389	13722.58cfa830e4b0c9d6adf6c0fe	40485f29-3f22-41da-bc56-f5f359e29e3c	TCGA-UCEC	a8f38e37-978b-4435-b676-e8d4c34da909	a4ac1f6e-3411-47ae-9592-513b3d32223f	primary_tumor	4612db59-3a8e-4f32-968a-76bce0d4f042	TCGA-B5-A0K4-01A-11D-A043-02	51	231042781	27835861	26497830
h1417	s4433	13722.58cfa831e4b0c9d6adf6c396	405af85e-6f16-4a80-94ed-2e6a7d3bb45e	TCGA-UCEC	9cde90c8-2be0-4328-a032-ff1dc19e66fd	8231519c-3df2-4c72-a011-ae8dd15c4a93	blood_derived_normal	7720e40e-cfcf-4514-a5b2-dd2643315f90	TCGA-BG-A0MG-10A-01D-A101-02	51	116884905	1881193	1399554
h1418	.	.	40709c64-adb3-4b6b-b8a2-6d2a4561e876	TCGA-THCA	25d8a79e-15fd-4c8a-a7f6-05d78973b757	aed3b953-1d76-4c15-92a9-610dfcf13118	primary_tumor	d1c51f7c-2c91-487f-a63f-c4b8ee67289f	TCGA-H2-A2K9-01A-11D-A85W-36	151	1.47982e+09	711	663
h1419	s14344	13722.58cfa82ee4b0c9d6adf6abb0	4070cad0-95ba-4c8a-bba5-ac6201d7226c	TCGA-GBM	c931f3bd-74c5-4ebd-bc0f-c7c6becd25ab	7af6d7a5-b550-42d9-983a-241ec76fd7f4	primary_tumor	2c71d542-1653-4d97-8752-f2fd05c7e75d	TCGA-06-0686-01A-01D-1492-08	101	6.2156e+08	1548	1416
h1420	s7700	13722.58cfa832e4b0c9d6adf6d103	40868334-0a78-4ed1-8c2b-30e51a7e10bf	TCGA-SKCM	9f5bd948-dc3d-4b17-a114-d2f5c46fe10c	a3a4efcc-dfa8-4a69-aee4-d2a93cd98f30	metastatic	a6a5cebf-fbb3-4228-b776-b3b792d0574b	TCGA-FS-A1ZH-06A-11D-A18Y-02	51	160522525	1880786	1300102
h1421	s7690	13722.58cfa831e4b0c9d6adf6cd5a	408baf2f-eb37-4078-a23a-5937815d65c2	TCGA-SKCM	4a4f5ee9-b588-4357-b058-effbfb53e2c3	6dc218ec-f0e8-4eec-b905-0f1b24680088	blood_derived_normal	c47237b8-13e6-4b9a-9a95-8cba4c66327a	TCGA-EE-A2MS-10A-01D-A190-02	51	127561151	1155350	747254
h1422	.	.	409d11a7-46ff-446c-808c-2d3455de4c23	TCGA-THCA	44c2da7c-6975-4d09-b65c-4b30afd019bb	9d1ed84d-e50f-4e1b-99e1-dbbc2c7f79ee	blood_derived_normal	016818c6-6835-432d-ade5-7b83a9909b63	TCGA-FY-A40N-10A-01D-A85W-36	151	585770958	184	163
h1423	s10154	13722.58cfa82de4b0c9d6adf6a774	409d268d-2bf3-41c0-b3ad-293c2d33387f	TCGA-LUSC	1f11de87-a5fe-49fd-80c1-e279b2bc69de	0784a6f1-fb91-48d6-8cba-619c655e5d5b	solid_tissue_normal	018cc51d-f458-4ba8-a20a-e61337b8d303	TCGA-60-2711-11A-01D-0963-08	101	895078497	944400	944334
h1424	s13385	13722.58cfa830e4b0c9d6adf6bede	409d6d51-1922-47c0-b904-6ca37855716a	TCGA-COAD	2a971e32-b0e7-4a3f-8c40-62d69c0307d8	3ced81f6-87ab-49f3-9c9c-0e2a7da86182	solid_tissue_normal	c3acee2b-aa06-4400-a29e-9c244dd6eda8	TCGA-AA-A03F-11A-12D-A079-02	50	79925152	5696204	4627916
h1425	s13209	13722.58cfa830e4b0c9d6adf6c2e2	409f1bd4-5d4b-43c6-ba51-9ee47e76ed8a	TCGA-COAD	e8ec26bd-c88d-42b9-ac8a-ab121b8140f8	114d22e0-dde4-4af3-8bbc-1a1bc6af3a06	blood_derived_normal	0baae245-5034-4a34-a076-e831dc38355e	TCGA-AD-A5EK-10A-01D-A28G-10	101	704693127	277500	277350
h1426	s4579	13722.58cfa82de4b0c9d6adf6a562	40a25380-5da5-4be3-9d47-6f401d080690	TCGA-UCEC	95e6d327-9ab7-45de-9527-f5634b3995c3	eb746a8f-14ed-47e4-8b29-d75f675a4c9d	blood_derived_normal	8fe7cce2-3cc1-4d9c-9c80-19c2cf54906b	TCGA-AX-A06B-10A-01D-A325-09	100	584703371	353555	353443
h1427	s13984	13722.58cfa82ee4b0c9d6adf6ae86	40afc3a7-8d2b-47bd-9378-34afc1d48342	TCGA-GBM	0078b0c4-68a9-483b-9aab-61156d263213	f2ffa9ff-86d6-41ef-92e7-7f87e981985b	primary_tumor	86cd18ae-6390-4669-a707-4e0e334c690a	TCGA-14-1034-01A-01D-1492-08	101	1.09848e+09	114038	113828
h1428	s5780	13722.58cfa83ce4b0c9d6adf72e98	40b61a43-0f3a-48bc-a9a9-1c17e8493e11	TCGA-BRCA	2a84997d-ccee-4f46-bea2-752534f26416	e57574e4-7e01-4e61-bd29-ee4ec63dddd6	primary_tumor	47312f61-5ef4-4f25-9320-8fbb4758790e	TCGA-E2-A1LL-01A-11D-A142-09	100	1001325044	256625	256339
h1429	s13928	13722.58cfa82ee4b0c9d6adf6ab28	40cbbc2e-8523-4a15-aeee-88367f6b1124	TCGA-GBM	a515cf2d-e918-4958-9bf6-e611b425a97e	7ead0574-478a-4fe1-aabe-34965101b05d	primary_tumor	4a1ad661-f6ae-44e8-b50b-72ff658ff22b	TCGA-14-1823-01A-01D-1494-08	101	6.05266e+08	3504	3229
h1430	s7156	.	40ccf11b-7564-4d09-a0e7-4fd85c4967a1	TCGA-LAML	92c7e4d6-eb53-46c5-9721-5edccd60bcc9	6c2be933-f491-4eec-8882-6b35bd4f8ef3	primary_blood_derived_cancer_-_peripheral_blood	963672c4-4614-4797-aae0-742c3c125a25	TCGA-AB-3000-03A-01D-0741-05	78	540853517	1715289	1714717
h1431	s2155	13722.58cfa830e4b0c9d6adf6be86	40cfcc5d-13df-4519-ab25-80342dbabc82	TCGA-READ	ded3feb2-1079-4520-a7ca-f5b5fc73d7c5	00a6ea95-e9e2-41c5-9b0c-83f51b972b88	blood_derived_normal	13881e1c-77c0-4063-a39d-98036aba6fe8	TCGA-AG-3892-10A-01D-1115-02	50	122518701	8716195	7327392
h1432	.	.	40d02407-6313-48f3-b944-06a75fd5a282	TCGA-THCA	b4a60a32-2c1b-44fb-92f4-b30f985dc424	5e93392e-a852-4130-8141-cad028c40a44	primary_tumor	d3da56ec-3b43-4724-aad2-f8f8f871660a	TCGA-EL-A4KD-01A-11D-A85T-36	151	1390517158	646	598
h1433	s12890	13722.58cfa831e4b0c9d6adf6c46c	40d8c84f-2e7b-40ef-96ea-6fc756dd1dd8	TCGA-COAD	17633a60-e12b-4a7c-bd8a-c16341ddc606	8603228a-5f83-4b2e-a57b-dd3133cde96e	blood_derived_normal	2b29d3ee-2bbd-43fb-8262-86cb5b0cf0fa	TCGA-CA-5256-10A-01D-1405-02	48	98024340	5949622	5122129
h1434	.	.	40d977d9-d340-4e86-b8b4-46a4c0638f4d	TCGA-THCA	3b3c99ab-5336-4433-b682-e1a590221611	ac52bed3-fdd6-4281-89de-d2f125ba038e	primary_tumor	56a1fe0b-699e-4b87-a2e4-6f9fb88c5270	TCGA-DJ-A13X-01A-11D-A724-36	151	1.31458e+09	9734	9523
h1435	s12368	13722.58cfa831e4b0c9d6adf6cac2	40e34b60-f59e-4956-b947-da40c275030e	TCGA-THCA	3e787a0e-b5d2-401e-b1e5-077376090b3a	27b0ff79-4213-4b57-b6e0-a393b8983d20	primary_tumor	7b0104c8-1264-4580-94d1-c7c39d79c6e6	TCGA-DJ-A13R-01A-11D-A10R-02	51	252275953	5338815	4049177
h1436	s3811	13722.58cfa832e4b0c9d6adf6cf48	40e7f323-be3e-4076-93b7-7a0a3b2718dc	TCGA-PRAD	5dd69c3e-9a3d-450c-9f10-10b4d6daeeba	1fa3e5c2-e415-42fa-aea3-f6c84959522a	primary_tumor	cfc425b3-7570-4fd2-8db6-611ef4d627df	TCGA-HC-7075-01A-11D-1957-02	51	228848080	6173448	4921979
h1437	s12504	13722.58cfa82ee4b0c9d6adf6aea6	40e92cf9-7022-4353-bf0a-dac68b0546f2	TCGA-THCA	a65ec434-9ae0-453f-b440-08bf25558fd1	4d6a2d9e-ec25-4040-a696-2d8d5d5c392e	primary_tumor	17a66d24-de77-4f2a-a8ad-d2c6a69e7671	TCGA-EM-A2OW-01A-11D-A202-08	101	1234698926	105284	105163
h1438	s17395	13722.58cfa82fe4b0c9d6adf6b810	40f3a4ce-7f45-49de-bdc6-faa66c985ad7	TCGA-OV	0f530b3e-5b6d-4892-9ebd-9138d76fdca7	49931772-ea7f-4644-955f-086bd55089d2	blood_derived_normal	ac358b78-0d1c-415d-9ca5-b877a3363390	TCGA-36-1570-10A-01D-A324-10	101	461990556	246321	246291
h1439	s10625	13722.58cfa82de4b0c9d6adf6a746	40f9b5f7-25bb-4e20-b7e2-6aa55ff15ba1	TCGA-LUAD	31c96e35-5e2f-429c-b12a-7bc5a497a300	da010683-c537-478f-8f95-e606b05dbc5c	primary_tumor	23d77176-dfed-4bee-ac96-9934377d8d81	TCGA-05-4398-01A-01D-1931-08	101	754933997	336440	335859
h1440	s10900	13722.58cfa82ee4b0c9d6adf6ae74	41061c24-a568-45c2-ac2f-f36e39af6ada	TCGA-LUAD	722d6818-f1cb-49f4-b68a-fd0a31304681	07c1fce4-ec48-47a4-8391-e553936b67f2	primary_tumor	5e791b10-e5fd-412d-9f42-72cac197f253	TCGA-05-4402-01A-01D-1203-02	51	94242725	1919760	1582680
h1441	s3608	13722.58cfa831e4b0c9d6adf6cbe4	41146926-9acb-415c-92b7-69ecf4f04939	TCGA-PRAD	e90ab72a-4bbb-4c37-b48a-8a1a85d79d04	2b7212e7-c498-4caa-a42c-78922cb118e4	blood_derived_normal	b8ea6339-5f79-4e87-998f-c06e7799e32a	TCGA-EJ-7327-10A-01D-2111-02	51	254060937	9650475	7741428
h1442	s15765	13722.58cfa831e4b0c9d6adf6c8f8	4121a87b-d81f-461c-9af8-de609ce06201	TCGA-HNSC	546f01d5-aed5-4fb8-91c0-0fd5e0fde935	629a4d66-6fd4-4619-b949-362860b276cb	blood_derived_normal	08c37803-59e9-44b8-bc72-c4d512312537	TCGA-CN-5373-10A-01D-1431-02	51	177149502	2619837	1993264
h1443	s15041	13722.58cfa82ee4b0c9d6adf6ace8	4146dc98-ec1c-46b5-99db-12ac82fd45f8	TCGA-STAD	5b7e557a-6aee-4077-b3cd-c96179e643ae	fe9e7270-e4a8-41af-90f2-48a17823dff9	blood_derived_normal	5faa05c2-24b8-4af2-8552-4d60486c0bcd	TCGA-CD-8529-10A-01D-2341-08	101	8.3375e+08	105455	105076
h1444	.	.	41497526-065f-4398-a9fa-f08e7cfd4b05	TCGA-LUAD	bc4c4079-b449-485d-84e4-a40496e563e8	7901609b-ec53-48e1-80ee-489fa4187ebb	primary_tumor	862a6bd5-c175-4b8f-a425-37264e2b78b0	TCGA-86-8673-01A-11D-A46I-10	150	1027990497	187542	187533
h1445	.	.	4155dfd9-ea06-4438-a08a-576d210f2241	TCGA-THCA	e1ff7694-64e1-47ed-b0d8-34acfb4ffef1	702d6dd2-8f98-48f1-8f34-de812d5b717a	blood_derived_normal	6efa039f-bbdc-472e-9383-02e19f8d9cd3	TCGA-L6-A4ET-10A-01D-A85T-36	151	567154169	233	206
h1446	s10784	13722.58cfa82fe4b0c9d6adf6b6f6	4156b0e5-0455-45e6-ad2e-4c9c1157f806	TCGA-LUAD	9b132e4f-7e35-4cc5-8711-43ad62b906d0	0791e7aa-e97c-4dd0-9615-09ec7090f684	primary_tumor	c57ef4f0-5be8-4761-9763-5052efdfd7d5	TCGA-50-6591-01A-11D-1751-02	51	122234336	969847	685514
h1447	s17753_s17579	13722.58cfa82fe4b0c9d6adf6b5eb	415d0a49-43de-4585-b6b7-99cd3632e553	TCGA-OV	a2319490-b85d-4219-a1b0-fa1ec432d5c8	3a79f24c-a6c3-4b31-9551-37d97c6027ad	blood_derived_normal	32d1cc2d-4d42-4471-9833-158883f90274	TCGA-29-2414-10A-01D-0926-12	100	3.29406e+08	381391	381028
h1448	.	.	417d5b2c-5c4f-4c73-abc5-9b4d30fe65c1	TCGA-THCA	4e227a7a-b885-4e9b-a4c2-aad9e6c154e5	acd56b0e-d212-43b3-be6f-be188781130a	primary_tumor	3e35e5cb-f6ce-4189-a117-1020e396066e	TCGA-J8-A3YD-01A-11D-A85X-36	151	1.22259e+09	363	323
h1449	s2872	13722.58cfa831e4b0c9d6adf6c4a4	41872038-2408-4066-bea6-17787147a41b	TCGA-BLCA	39ea19e1-4959-4f1b-9934-54bdaf766842	6e77ab45-9c53-4a74-9581-043005c3e685	primary_tumor	b048e28d-38fc-4e37-9c54-9c56526ad0e3	TCGA-CF-A1HR-01A-11D-A13U-02	51	160865120	2276848	1655934
h1450	s7523	13722.58cfa832e4b0c9d6adf6d175	418a85ce-4591-4172-8d1d-efe4cd4edf65	TCGA-SKCM	f3bb6362-6801-4c95-a828-09c0002a8b87	41f8841f-7164-4e6a-82b9-d2b52fee61a4	blood_derived_normal	b3ca6e8e-f372-4991-8ac4-989a36947c61	TCGA-FS-A1Z7-10A-01D-A190-02	51	236255385	44151321	43034749
h1451	s8365	13722.58cfa832e4b0c9d6adf6d1e5	41934615-21fd-4339-9c4f-902d34b556c4	TCGA-LGG	ad202887-88b3-4e0f-a4c3-7e135d4cb258	8cbf4ddc-a8cf-4aa2-abb2-e793853e28ef	blood_derived_normal	fee715cf-4d4e-49b0-a8dc-dad81f1c0117	TCGA-FG-6690-10A-01D-1891-02	51	178747577	4666111	3823384
h1452	s16421	13722.58cfa832e4b0c9d6adf6d2b8	419ae2b8-a7f0-4a87-8c6a-3df500c2f725	TCGA-KICH	8ac7f218-bd7b-4dda-8879-2cec49748e42	eea84beb-0f41-4120-a350-6f31ec8712bb	primary_tumor	7087a2b6-7fc4-45b0-8c48-248864f03deb	TCGA-KL-8331-01A-11D-2310-10	101	1206477651	458519	458150
h1453	s13026	13722.58cfa82fe4b0c9d6adf6ba21	41a16c25-d996-46da-ac8f-a3982115e115	TCGA-COAD	a512701f-88bb-4b05-8c94-fd285b9dd13e	f181b2c2-6fb2-4b7d-8c6b-a198eee941fb	blood_derived_normal	e48dcd11-e4c2-40aa-98c9-5cfe97e37e4f	TCGA-AA-3666-10A-01D-1167-02	50	109814005	19067691	17694445
h1454	s14809	13722.58cfa82ee4b0c9d6adf6adee	41ba2417-83d0-4809-9821-7079e9192bbf	TCGA-STAD	fe45eaee-ff0c-4d52-b18c-04dc2d64d3b4	d10298d1-aa01-4911-b21e-95090f4599ac	solid_tissue_normal	dcdf6e0b-30ac-405b-a44e-6086296e70e1	TCGA-HU-A4H0-11A-11D-A25E-08	101	7.79081e+08	357460	356989
h1455	s11987	13722.58cfa830e4b0c9d6adf6be70	41d0443a-f400-4d12-87cd-747f8bb003b6	TCGA-THCA	524a39ee-8fa3-418e-98a2-a6a90e9c8064	f4906b86-3971-4ed3-ac3c-69635311fb45	primary_tumor	a5170f7d-f298-4330-8272-8dacff7775a1	TCGA-BJ-A28R-01A-11D-A16N-02	51	254472778	9298136	7237238
h1456	s2675_s2845	13722.58cfa82ee4b0c9d6adf6aa42_13722.58cfa82ee4b0c9d6adf6aa84	41d132f8-84f7-4984-9291-23b0697f6d89	TCGA-BLCA	a658becf-3934-49f2-9e74-291dca61d4bb	e5e8bc12-fb3c-4404-aee2-2b90a11384a0	blood_derived_normal	8aee029e-9da1-4714-933a-7613313dd998	TCGA-FD-A3N5-10A-01D-A21A-08	101	5.69076e+08	3753	3471
h1457	s12852	13722.58cfa82fe4b0c9d6adf6b89a	41d1f968-04c4-48f2-8f7d-1d91cbb981d9	TCGA-COAD	fafd4576-0709-49e1-926f-ad1ee09907ec	c24759f8-566b-42da-a26d-bb0bf51ee15f	primary_tumor	b22e3766-3fc6-4e77-86d0-0a10a810d313	TCGA-A6-2683-01A-01D-1167-02	51	95830786	22733930	21797142
h1458	.	.	41dceecc-a705-4bdb-a7c9-b7f2dfba2673	TCGA-THCA	05350770-2b5b-4c58-84ce-0917665ccb90	0de80b35-d75a-456a-94dd-bb3e57b06429	blood_derived_normal	c8cfc1c6-accc-411b-925a-6e7cbf6790dd	TCGA-DJ-A2PP-10A-01D-A85G-36	151	617784834	1600	1571
h1459	s14619	13722.58cfa830e4b0c9d6adf6bfa8	41de7d32-caa9-47c6-a0a3-26c5f6ae9c2e	TCGA-STAD	ac2cbce4-4ba8-42c9-ac61-70f42995588e	e7d94421-7a3b-4100-9cbf-1b1f2ec07737	primary_tumor	6f5506e4-8375-4f62-8b85-64fd729c6136	TCGA-BR-6454-01A-11D-1798-02	51	113966506	757825	463453
h1460	s10914	13722.58cfa82fe4b0c9d6adf6b7f6	41de9101-e961-4f61-b572-362ce2d3a81a	TCGA-LUAD	03c3409a-9d16-41d0-9e26-f9fc2547a4c8	ef88b85a-61ee-44e1-bb63-1b4ce9154bfb	primary_tumor	2e41bad5-941e-4ee8-a1dc-5bba14e89141	TCGA-73-4677-01A-01D-1203-02	51	107703689	4108395	3403978
h1461	s4416	13722.58cfa82fe4b0c9d6adf6ba3e	41e818d8-be71-4218-9007-24c7c075e312	TCGA-UCEC	adc22472-e31d-419f-aeae-cb01b9423343	14a66466-7ac3-48d7-b39f-5353e27d370f	blood_derived_normal	1d6a08a4-cb4c-499f-a0d2-874ddc00d825	TCGA-A5-A0GU-10A-01D-A043-02	51	86259939	1153325	901645
h1462	s5942	13722.58cfa83ce4b0c9d6adf72f9a	41f48cfa-5a46-46ce-bd70-bf4b5b8b4eb9	TCGA-BRCA	9fefbe7c-f66a-4940-843e-285cb7b392c1	5cdd3886-898b-4861-a748-d4164ce14a07	primary_tumor	6c65cb6d-8c50-4c7c-bc84-eeebe09fbe01	TCGA-AR-A24Z-01A-11D-A314-09	100	8.8212e+08	288338	288164
h1463	s3794	13722.58cfa831e4b0c9d6adf6cbf4	41f97ffe-6a2c-4e73-bfd4-fb26df729ec3	TCGA-PRAD	1426b4bf-f4a5-477c-bbbb-e0e656549764	951c894e-9354-45ad-834a-ffc04441a3a9	primary_tumor	47fb5e53-dd88-4b25-b6ef-c1abe55fd5ba	TCGA-EJ-7782-01A-11D-2111-02	51	280539047	31359953	26811102
h1464	s10791	13722.58cfa82fe4b0c9d6adf6b6be	420a40f1-711c-4772-92db-c6e2ba73a1ca	TCGA-LUAD	e68219b0-a9c2-49df-8f0d-db5ea97fd2dc	8d9491e7-9b14-4988-8fa7-e6af041120bd	primary_tumor	1d88da12-e71a-4f44-8d71-da8957bdfcd4	TCGA-55-6543-01A-11D-1751-02	51	161489104	3366029	1838559
h1465	s12500	13722.58cfa82ee4b0c9d6adf6aec6	4215d20e-2ef4-40e7-9815-8bde37881950	TCGA-THCA	77bb90f0-e923-4e28-bb88-4d6b420e0b5c	fb72a12c-0e58-4ec1-9505-ef76891551ec	blood_derived_normal	385b3242-e4b2-4574-9289-48b8826ae644	TCGA-DE-A2OL-10A-01D-A18F-08	101	7.42317e+08	77860	77735
h1466	s15895	13722.58cfa831e4b0c9d6adf6c6fa	422b9bfa-ac64-4ce3-8891-1d89b119a10f	TCGA-HNSC	8ebe8c25-5ef9-42d4-9414-8313227b673f	b3f3a97a-fe74-4f1b-ab76-64ebd4f6518e	blood_derived_normal	19652fbf-b3bc-4900-9cf5-67baf165d19f	TCGA-CQ-7068-10A-01D-2317-26	51	196494001	4919811	4030814
h1467	s14808	13722.58cfa82ee4b0c9d6adf6af7a	423c2709-886e-459c-918e-cee8b9da0edb	TCGA-STAD	283776cd-32e8-4a79-bed1-1411c9d3a9e0	396945ba-1cd8-472c-95f1-af55245646ac	solid_tissue_normal	f3a4fd8d-1f1c-48ab-854f-6717fd62c46c	TCGA-F1-6875-11A-01D-2053-08	151	525166378	188	161
h1468	s1536	13722.58cfa832e4b0c9d6adf6d21a	424207f4-fc40-4307-8daa-d4661e7344a5	TCGA-CESC	58bdcace-0047-456e-a225-68953edafe5e	ca909a69-58fa-4eb0-a013-fc6eb99ed794	blood_derived_normal	d09fd998-7f1a-48da-9c6d-6666714fc7e9	TCGA-IR-A3LC-10A-01D-A20X-26	51	172109517	3029710	2497555
h1469	s12755	13722.58cfa831e4b0c9d6adf6cc8a	425f869c-634a-4f8a-aa75-c676a2598e94	TCGA-THCA	24cf6397-60ef-4635-81f0-78a67157aac0	cc8519d3-1d5a-4895-a850-e6c7662eda6d	blood_derived_normal	94813927-bc9d-4638-9424-bcb3053a87b8	TCGA-EM-A3OA-10A-01D-A221-26	51	169870259	2357363	1729209
h1470	s3937	13722.58cfa831e4b0c9d6adf6c3f6	42602499-4c52-4f78-8e92-5964c9377d80	TCGA-PRAD	a7b76662-8380-4f35-9307-99c0acacb904	b41d906b-2fef-45c9-8b3a-c52b5856950e	solid_tissue_normal	7e331d74-ad6c-49d7-a9bd-7cfe657b5567	TCGA-CH-5769-11A-01D-1572-02	51	264917197	9312333	7676307
h1471	s10986	13722.58cfa82ee4b0c9d6adf6b014	426d1378-e9ec-422e-afda-ff7cb0f37076	TCGA-LUAD	aea68827-dc0f-484d-a00d-06deeaa4b3ce	1e9dac94-1a10-47d0-ae92-81d38a264376	primary_tumor	61b1812a-9455-437f-acf7-d1ac3fa9f215	TCGA-05-4433-01A-22D-1853-02	51	182110007	9697553	9007480
h1472	s3771	13722.58cfa831e4b0c9d6adf6c3dd	42750eba-8caf-4498-bf8d-046e6d472a80	TCGA-PRAD	4e76de8e-cb0d-4b83-8ab4-53bc67a7a9d3	dcceaf54-0bce-4650-9980-9843abce0c41	primary_tumor	b3198efa-5613-4b16-ba05-4f0aacccc00f	TCGA-CH-5744-01A-11D-1572-02	51	232453324	11669840	4440459
h1473	s12853	13722.58cfa82fe4b0c9d6adf6b910	4276a474-302f-4b8c-b394-6603e30f8ed0	TCGA-COAD	7d8eab0a-e6c8-4449-9ebf-50c41db94a06	ea27374c-3f62-4128-a14a-8418966afdb3	blood_derived_normal	3df07171-60e2-4ada-8aef-63eea6d9a2ab	TCGA-A6-2681-10A-01D-2188-10	101	604708413	342336	342291
h1474	s3763	13722.58cfa82ee4b0c9d6adf6af30	4277322a-b736-4552-a659-7a720f5e14c9	TCGA-PRAD	91e249a6-b0b0-487e-9fad-0e9f5798dcae	ea660383-0a1a-48ee-9448-822b7ca38067	blood_derived_normal	9db864a0-450d-4ef4-83ff-1a869ab80803	TCGA-HC-7740-10A-01D-2115-08	101	502931046	1941	1841
h1475	s7702	13722.58cfa832e4b0c9d6adf6cf8a	427b0025-8f9e-4773-a79c-5ef7f50faaba	TCGA-SKCM	a3df4ba6-538e-4b53-a356-eb1ef743b2ab	483d87a4-7427-4be0-83c2-32807c2d3a59	metastatic	ab390594-05f0-4b2f-ad4d-cd680f6cb7fb	TCGA-FS-A1ZY-06A-11D-A18Y-02	49	163916442	2011951	1327090
h1476	s11638	13722.58cfa830e4b0c9d6adf6bc4c	427b7de4-2f01-48ed-b56f-024217cefe45	TCGA-KIRP	a7bf785f-0539-4899-ac21-47d1fc347ee8	de88a41b-8a32-40d6-9c0b-1fe2303d8ad2	primary_tumor	14dd86c1-dfb3-4124-a453-4d64223bc048	TCGA-AL-3473-01A-01D-1253-10	101	1.13088e+09	568422	568145
h1477	s13371	.	427ce31c-0f88-4ef4-8ca9-1ef410ed58f2	TCGA-COAD	e394e9ec-7288-4ede-9ef8-41b631d100dd	90be4505-6489-43d9-b536-e90418dae2ed	blood_derived_normal	da1f731d-da4f-427b-b7af-5fd0e3dd9484	TCGA-AA-3715-10A-01D-0957-02	50	61600796	5186944	4481151
h1478	s12120	13722.58cfa832e4b0c9d6adf6ce90	428d0880-5d57-4102-a8a2-2b0c1fddaa0c	TCGA-THCA	58ff4366-20a3-40a2-a87a-551e17cdb5d3	c40fb837-4cf9-4aac-9ad5-24cffa1b0428	blood_derived_normal	1425910e-ca62-469a-88a9-dcb1214073ff	TCGA-FY-A3RA-10A-01D-A221-26	51	160596824	1801004	1160084
h1479	s10801	13722.58cfa82fe4b0c9d6adf6b646	4292a925-518b-4c3a-8e54-f512427c467b	TCGA-LUAD	93766482-2f20-4c8f-bbd8-bdd203c37d5a	9d7d2bb6-7463-4695-ad94-e70c4ce0baa8	blood_derived_normal	43acfb6f-d582-4016-bd27-24fa2b22b6e7	TCGA-75-5126-10A-01D-1751-02	51	239855913	20581197	19162776
h1480	s7356	13722.58cfa831e4b0c9d6adf6cd29	42ab5d82-59d0-477a-a1d9-d46bf33243e6	TCGA-SKCM	d32a4219-4cca-470f-b6b3-11447d9f5e0b	20ecf8d6-2ca9-4c8a-b6ce-8b2a3ba51ae3	metastatic	b86befc7-9b14-40c8-82fb-8ed70c8b36c0	TCGA-ER-A2NF-06A-11D-A18Z-02	51	196288599	5423886	4667639
h1481	s14607	13722.58cfa830e4b0c9d6adf6c1a1	42b056a1-a776-4269-b604-2fcacad3a170	TCGA-STAD	f07070c0-fd0a-4c19-ba1e-5f06b933cd7c	1b4b19c1-75a6-4434-831e-adce44c54eb5	primary_tumor	52f84358-e1b4-4837-8c3d-9b4e8ddb4fab	TCGA-B7-5816-01A-21D-1598-02	51	56660312	361423	225054
h1482	s2481	13722.58cfa82de4b0c9d6adf6a484	42dbcde4-7c66-4d29-aadd-d7466fc1e4fe	TCGA-SARC	ea0e5ae7-1f15-4504-aea3-efd1f6733304	b09e1197-d6cd-4a76-8e2f-3b8af97d2390	primary_tumor	c556f81b-8a6c-4bbb-876f-2e2ce570c185	TCGA-DX-A1KU-01A-32D-A24N-09	100	1.05037e+09	233123	232937
h1483	s7813	13722.58cfa82ee4b0c9d6adf6aa8e	42e1d8a5-d35c-44ef-a3c9-c92c44800236	TCGA-SKCM	c2948fe9-5798-43bc-a743-511e94e417f8	d502a3a3-2bd2-49fe-92b7-5df2826b53e9	blood_derived_normal	de373850-b2ca-457e-a345-c7634a1dd4fa	TCGA-FS-A1ZD-10A-01D-A199-08	101	5.61818e+08	3468	3316
[truncated: 4,251 more rows]
