# Supplementary material for: Comprehensive analysis of microbial content in whole-genome sequencing samples from The Cancer Genome Atlas project
Source: bioRxiv. 2024 Aug 19:2024.05.24.595788. Preprint. [Version 3] doi: 10.1101/2024.05.24.595788 (PMC11275966; doi:10.1101/2024.05.24.595788)
Supplement: Supplement 4 [file media-4.xlsx]

## Sheet: microbial2023_accessions
Genome Source	Accession	GenomeTaxid	Species	SpeciesTaxid
GenBank/RefSeq	GCF_000151205.2	246969	Thermococcus sp. AM4	246969
GenBank/RefSeq	GCF_000063445.1	351160	Methanocella arvoryzae	1175445
GenBank/RefSeq	GCF_007833275.1	2599399	Salarchaeum sp. JOR-1	2599399
GenBank/RefSeq	GCF_018623055.1	2836432	Halorubrum sp. 2020YC2	2836432
GenBank/RefSeq	GCF_025231485.1	1364945	Salinirubellus salinus	1364945
GenBank/RefSeq	GCF_900036045.1	83986	Methanoculleus bourgensis	83986
GenBank/RefSeq	GCF_023973145.1	2953881	Natribaculum sp. CGA3	2953881
GenBank/RefSeq	GCF_000328685.1	694430	Natronococcus occultus	29288
GenBank/RefSeq	GCF_000304355.2	1201294	Methanoculleus bourgensis	83986
GenBank/RefSeq	GCF_000970205.1	213585	Methanosarcina mazei	2209
GenBank/RefSeq	GCF_017357405.1	2817025	Halovivax sp. KZCA124	2817025
GenBank/RefSeq	GCF_002214365.1	1293037	Thermococcus celer	2264
GenBank/RefSeq	GCF_009729015.1	2283	Acidianus ambivalens	2283
GenBank/RefSeq	GCF_002214505.1	72803	Thermococcus siculi	72803
GenBank/RefSeq	GCF_002356395.1	2017966	Methanothermobacter sp. EMTCatA1	2017966
GenBank/RefSeq	GCF_023028345.1	2931976	Halorientalis marina	2931976
GenBank/RefSeq	GCF_001006045.1	113653	Geoglobus ahangari	113653
GenBank/RefSeq	GCF_004126515.1	337243	Halorubrum ezzemoulense	337243
GenBank/RefSeq	GCF_000011105.1	70601	Pyrococcus horikoshii	53953
GenBank/RefSeq	GCF_023093535.1	1453760	Halovivax limisalsi	1453760
GenBank/RefSeq	GCF_002813085.1	2173	Methanobrevibacter smithii	2173
GenBank/RefSeq	GCF_000327485.1	593750	Methanoregula formicica	882104
GenBank/RefSeq	GCF_000303155.1	1237085	Candidatus Nitrososphaera gargensis	497727
GenBank/RefSeq	GCF_000800805.1	1577791	Candidatus Methanoplasma termitum	1577791
GenBank/RefSeq	GCF_005890195.1	69527	Natrinema pallidum	69527
GenBank/RefSeq	GCF_026410925.1	1510225	Halovenus salina	1510225
GenBank/RefSeq	GCF_000148385.1	572478	Vulcanisaeta distributa	164451
GenBank/RefSeq	GCF_020614375.1	2884876	Haladaptatus salinisoli	2884876
GenBank/RefSeq	GCF_025998175.1	718286	Nitrosopumilus zosterae	718286
GenBank/RefSeq	GCF_000069025.1	478009	Halobacterium salinarum	2242
GenBank/RefSeq	GCF_008245085.1	186497	Pyrococcus furiosus	2261
GenBank/RefSeq	GCF_025449255.1	42879	Methanococcus aeolicus	42879
GenBank/RefSeq	GCF_001266675.1	43687	Metallosphaera sedula	43687
GenBank/RefSeq	GCF_000970265.1	1434111	Methanosarcina lacustris	170861
GenBank/RefSeq	GCF_029633965.1	1789226	Methanogenium sp. S4BF	1789226
GenBank/RefSeq	GCF_001027005.1	796385	Methanosarcina barkeri	2208
GenBank/RefSeq	GCF_024707485.1	2969672	Thermococcus sp. 813A4	2969672
GenBank/RefSeq	GCF_018141185.1	2731220	Methanobacterium alkalithermotolerans	2731220
GenBank/RefSeq	GCF_003852195.1	2287	Saccharolobus solfataricus	2287
GenBank/RefSeq	GCF_030505615.1	3058903	Salinibaculum sp. KK48	3058903
GenBank/RefSeq	GCF_002787055.1	1846278	Candidatus Nitrosotenuis aquarius	1846278
GenBank/RefSeq	GCF_008831545.1	2650975	Halorussus halophilus	2650975
GenBank/RefSeq	GCF_030273315.1	3053904	Natrialbaceae archaeon AArc-T1-2	3053904
GenBank/RefSeq	GCF_000166095.1	523846	Methanothermus fervidus	2180
GenBank/RefSeq	GCF_028471785.1	311400	Thermococcus kodakarensis	311400
GenBank/RefSeq	GCF_023238205.1	2938695	Halorussus sp. XZYJT49	2938695
GenBank/RefSeq	GCF_000015945.1	399550	Staphylothermus marinus	2280
GenBank/RefSeq	GCF_027555045.1	145262	Methanothermobacter thermautotrophicus	145262
GenBank/RefSeq	GCF_000275605.1	1185654	Pyrococcus furiosus	2261
GenBank/RefSeq	GCF_020405225.1	2878680	Natrinema sp. DC36	2878680
GenBank/RefSeq	GCF_000968395.2	2287	Saccharolobus solfataricus	2287
GenBank/RefSeq	GCF_013415905.1	869886	Halosimplex pelagicum	869886
GenBank/RefSeq	GCF_009617975.1	2565781	Candidatus Nanohalobium constans	2565781
GenBank/RefSeq	GCF_000969925.1	1434121	Methanosarcina thermophila	2210
GenBank/RefSeq	GCF_024498335.1	1379040	Halobellus ramosii	1379040
GenBank/RefSeq	GCF_000144915.1	666510	Acidilobus saccharovorans	242703
GenBank/RefSeq	GCF_000011005.1	304371	Methanocella paludicola	570267
GenBank/RefSeq	GCF_000013725.1	259564	Methanococcoides burtonii	29291
GenBank/RefSeq	GCF_000025525.1	644281	Methanocaldococcus sp. FS406-22	644281
GenBank/RefSeq	GCF_000011085.1	272569	Haloarcula marismortui	2238
GenBank/RefSeq	GCF_030296715.1	710191	Methanobacterium ferruginis	710191
GenBank/RefSeq	GCF_001190965.1	35746	Haloferax gibbonsii	35746
GenBank/RefSeq	GCF_020097815.1	2876193	Haloprofundus salinisoli	2876193
GenBank/RefSeq	GCF_029338315.1	3033392	Halomicroarcula sp. SYNS111	3033392
GenBank/RefSeq	GCF_002355635.1	1048396	Halopenitus persicus	1048396
GenBank/RefSeq	GCF_000969945.1	1434099	Methanosarcina sp. Kolksee	1434099
GenBank/RefSeq	GCF_902827225.1	2546128	Methanocaldococcus lauensis	2546128
GenBank/RefSeq	GCF_001266735.1	43687	Metallosphaera sedula	43687
GenBank/RefSeq	GCF_021233435.1	223182	Halobacterium noricense	223182
GenBank/RefSeq	GCF_000769655.1	1505907	Thermococcus eurythermalis	1505907
GenBank/RefSeq	GCF_008326425.1	1294262	Sulfuracidifex tepidarius	1294262
GenBank/RefSeq	GCF_000246985.2	523849	Thermococcus litoralis	2265
GenBank/RefSeq	GCF_024228315.1	2961599	Halomarina sp. BND7	2961599
GenBank/RefSeq	GCF_020736485.1	2886895	Halobacterium salinarum	2242
GenBank/RefSeq	GCF_000306765.2	523841	Haloferax mediterranei	2252
GenBank/RefSeq	GCF_030127165.1	3032001	Halobaculum sp. DT31	3032001
GenBank/RefSeq	GCF_024138125.1	2953750	Halorussus sp. YCN54	2953750
GenBank/RefSeq	GCF_022846155.1	2173	Methanobrevibacter smithii	2173
GenBank/RefSeq	GCF_946463545.1	523845	Methanothermococcus thermolithotrophicus	2186
GenBank/RefSeq	GCF_000012545.1	339860	Methanosphaera stadtmanae	2317
GenBank/RefSeq	GCF_000018305.1	397948	Caldivirga maquilingensis	76887
GenBank/RefSeq	GCF_001719125.1	1891280	Sulfolobus sp. A20	1891280
GenBank/RefSeq	GCF_002813655.1	59277	Methanobacterium subterraneum	59277
GenBank/RefSeq	GCF_022869805.1	1552990	Halosolutus halophilus	1552990
GenBank/RefSeq	GCF_001266715.1	43687	Metallosphaera sedula	43687
GenBank/RefSeq	GCF_001412615.1	1273541	Pyrodictium delaneyi	1273541
GenBank/RefSeq	GCF_023115355.1	2934340	Halocatena salina	2934340
GenBank/RefSeq	GCF_027555065.1	145263	Methanothermobacter marburgensis	145263
GenBank/RefSeq	GCF_013340765.1	1874277	Conexivisphaera calida	1874277
GenBank/RefSeq	GCF_000328665.1	867904	Methanomethylovorans hollandica	101192
GenBank/RefSeq	GCF_023703795.1	2949995	Haloplanus sp. HW8-1	2949995
GenBank/RefSeq	GCF_900079115.1	2287	Saccharolobus solfataricus	2287
GenBank/RefSeq	GCF_000015225.1	368408	Thermofilum pendens	2269
GenBank/RefSeq	GCF_000258425.1	1163730	Fervidicoccus fontis	683846
GenBank/RefSeq	GCF_029207715.1	2978283	Halorhabdus sp. SVX81	2978283
GenBank/RefSeq	GCF_000015205.1	384616	Pyrobaculum islandicum	2277
GenBank/RefSeq	GCF_003721435.2	1853699	Halorubrum sp. CBA1229	1853699
GenBank/RefSeq	GCF_000022205.1	416348	Halorubrum lacusprofundi	2247
GenBank/RefSeq	GCF_028747785.1	3026162	Halosimplex sp. XZYJT29	3026162
GenBank/RefSeq	GCF_016917855.1	2812551	Halobacterium sp. GSL-19	2812551
GenBank/RefSeq	GCF_022846175.1	2173	Methanobrevibacter smithii	2173
GenBank/RefSeq	GCF_000152265.2	333146	Ferroplasma acidarmanus	97393
GenBank/RefSeq	GCF_000025505.1	589924	Ferroglobus placidus	54261
GenBank/RefSeq	GCF_009392895.1	348826	Natronorubrum aibiense	348826
GenBank/RefSeq	GCF_009617995.1	2610902	Halomicrobium sp. LC1Hm	2610902
GenBank/RefSeq	GCF_000698785.1	926571	Nitrososphaera viennensis	1034015
GenBank/RefSeq	GCF_000025865.1	547558	Methanohalophilus mahii	2176
GenBank/RefSeq	GCF_019880245.1	2175149	Halobaculum roseum	2175149
GenBank/RefSeq	GCF_000191585.1	877455	Methanobacterium lacus	877455
GenBank/RefSeq	GCF_000195915.1	273075	Thermoplasma acidophilum	2303
GenBank/RefSeq	GCF_019263745.1	2203	Methanospirillum hungatei	2203
GenBank/RefSeq	GCF_019669925.1	39441	Methanobrevibacter arboriphilus	39441
GenBank/RefSeq	GCF_002214525.1	122420	Thermococcus sp. P6	122420
GenBank/RefSeq	GCF_030323845.1	2584467	Methanobacterium sp. CWC-01	2584467
GenBank/RefSeq	GCF_001266695.1	43687	Metallosphaera sedula	43687
GenBank/RefSeq	GCF_000404165.1	224719	Methanobrevibacter sp. AbM4	224719
GenBank/RefSeq	GCF_013401515.1	2743090	Halobaculum halophilum	2743090
GenBank/RefSeq	GCF_003201835.2	41673	Acidianus brierleyi	41673
GenBank/RefSeq	GCF_028471865.1	311400	Thermococcus kodakarensis	311400
GenBank/RefSeq	GCF_000025625.1	547559	Natrialba magadii	13769
GenBank/RefSeq	GCF_002906575.1	755307	Salinigranum rubrum	755307
GenBank/RefSeq	GCF_000956175.1	1580092	Nitrosopumilus adriaticus	1580092
GenBank/RefSeq	GCF_000189555.1	930945	Sulfolobus islandicus	43080
GenBank/RefSeq	GCF_018502485.1	2834276	Methanospirillum sp. J.3.6.1-F.2.7.3	2834276
GenBank/RefSeq	GCF_010692905.1	114529	Haloferax alexandrinus	114529
GenBank/RefSeq	GCF_018200015.1	662476	Haloarcula sinaiiensis	35742
GenBank/RefSeq	GCF_003058365.1	1679096	Halococcoides cellulosivorans	1679096
GenBank/RefSeq	GCF_001889405.1	2177	Methanohalophilus halophilus	2177
GenBank/RefSeq	GCF_000955905.1	1603555	Candidatus Nitrosotenuis cloacae	1603555
GenBank/RefSeq	GCF_002156705.1	745377	Natrarchaeobaculum aegyptiacum	745377
GenBank/RefSeq	GCF_000017625.1	456442	Methanoregula boonei	358766
GenBank/RefSeq	GCF_000585495.1	195522	Thermococcus nautili	195522
GenBank/RefSeq	GCF_026248685.1	2993314	Haladaptatus sp. ZJ1	2993314
GenBank/RefSeq	GCF_024296665.1	2961596	Salinilacihabitans rarus	2961596
GenBank/RefSeq	GCF_008033705.1	2603820	Methanothermobacter sp. KEPCO-1	2603820
GenBank/RefSeq	GCF_000016385.1	340102	Pyrobaculum arsenaticum	121277
GenBank/RefSeq	GCF_028472005.1	43080	Sulfolobus islandicus	43080
GenBank/RefSeq	GCF_000263735.1	1183377	Pyrococcus sp. ST04	1183377
GenBank/RefSeq	GCF_029338515.1	3034026	Haloglomus sp. DT116	3034026
GenBank/RefSeq	GCF_024730625.1	302484	Haloferax larsenii	302484
GenBank/RefSeq	GCF_000204415.1	990316	Methanothrix soehngenii	2223
GenBank/RefSeq	GCF_000403645.1	1333523	Salinarchaeum sp. Harcht-Bsk1	1333523
GenBank/RefSeq	GCF_000009965.1	69014	Thermococcus kodakarensis	311400
GenBank/RefSeq	GCF_012222305.1	2512240	Sulfolobus sp. S-194	2512240
GenBank/RefSeq	GCF_000092465.1	591019	Staphylothermus hellenicus	84599
GenBank/RefSeq	GCF_016917835.2	2810537	Halobacterium sp. BOL4-2	2810537
GenBank/RefSeq	GCF_017352155.2	2816475	Haloterrigena alkaliphila	2816475
GenBank/RefSeq	GCF_000025285.1	572546	Archaeoglobus profundus	84156
GenBank/RefSeq	GCF_000813245.1	697581	Thermofilum adornatum	1365176
GenBank/RefSeq	GCF_000007305.1	186497	Pyrococcus furiosus	2261
GenBank/RefSeq	GCF_002025255.2	1853690	Halolamina sp. CBA1230	1853690
GenBank/RefSeq	GCF_000470655.1	1033806	Halorhabdus tiamatea	430914
GenBank/RefSeq	GCF_000022385.1	429572	Sulfolobus islandicus	43080
GenBank/RefSeq	GCF_000025325.1	543526	Haloterrigena turkmenica	62320
GenBank/RefSeq	GCF_016065055.1	1198301	Halosimplex litoreum	1198301
GenBank/RefSeq	GCF_000025665.1	439481	Candidatus Aciduliprofundum boonei	379547
GenBank/RefSeq	GCF_024760425.1	1034015	Nitrososphaera viennensis	1034015
GenBank/RefSeq	GCF_024362485.1	2963433	Natronobeatus ordinarius	2963433
GenBank/RefSeq	GCF_019669965.1	118126	Methanoculleus chikugoensis	118126
GenBank/RefSeq	GCF_000281695.1	406552	Natrinema sp. J7-2	406552
GenBank/RefSeq	GCF_900248165.1	2058097	Candidatus Nitrosocaldus cavascurensis	2058097
GenBank/RefSeq	GCF_023169565.1	43687	Metallosphaera sedula	43687
GenBank/RefSeq	GCF_000022405.1	427317	Sulfolobus islandicus	43080
GenBank/RefSeq	GCF_006274605.1	2586643	Thermococcus indicus	2586643
GenBank/RefSeq	GCF_000968355.2	2287	Saccharolobus solfataricus	2287
GenBank/RefSeq	GCF_000007065.1	192952	Methanosarcina mazei	2209
GenBank/RefSeq	GCF_000385565.1	387631	Archaeoglobus sulfaticallidus	1316941
GenBank/RefSeq	GCF_020097835.1	2876194	Haloprofundus halobius	2876194
GenBank/RefSeq	GCF_000022445.1	426118	Sulfolobus islandicus	43080
GenBank/RefSeq	GCF_000022465.1	439386	Sulfolobus islandicus	43080
GenBank/RefSeq	GCF_024204665.1	2953753	Saliphagus sp. WLHS1	2953753
GenBank/RefSeq	GCF_001305655.1	1604004	Halanaeroarchaeum sulfurireducens	1604004
GenBank/RefSeq	GCF_000215995.1	529709	Pyrococcus yayanosii	1008460
GenBank/RefSeq	GCF_000011185.1	273116	Thermoplasma volcanium	50339
GenBank/RefSeq	GCF_000223395.1	694429	Pyrolobus fumarii	54252
GenBank/RefSeq	GCF_003852095.1	2287	Saccharolobus solfataricus	2287
GenBank/RefSeq	GCF_002214485.1	71998	Thermococcus pacificus	71998
GenBank/RefSeq	GCF_029338395.1	3034025	Halorussus sp. DT72	3034025
GenBank/RefSeq	GCF_029338335.1	3034020	Halovivax sp. TS33	3034020
GenBank/RefSeq	GCF_001304615.2	1715806	Methanosarcina flavescens	1715806
GenBank/RefSeq	GCF_000969905.1	1434123	Methanosarcina vacuolata	2215
GenBank/RefSeq	GCF_019175305.1	2286	Saccharolobus shibatae	2286
GenBank/RefSeq	GCF_000019805.1	444157	Pyrobaculum neutrophilum	70771
GenBank/RefSeq	GCF_000299365.1	1229908	Candidatus Nitrosopumilus koreensis	1510466
GenBank/RefSeq	GCF_000022425.1	427318	Sulfolobus islandicus	43080
GenBank/RefSeq	GCF_000970145.1	1434118	Methanosarcina siciliae	38027
GenBank/RefSeq	GCF_029232225.1	114529	Haloferax alexandrinus	114529
GenBank/RefSeq	GCF_009690625.1	1380432	Halorhabdus sp. CBA1104	1380432
GenBank/RefSeq	GCF_000235565.1	1110509	Methanothrix harundinacea	301375
GenBank/RefSeq	GCF_000730285.1	1459636	Candidatus Nitrososphaera evergladensis	1459637
GenBank/RefSeq	GCF_029338295.1	3033391	Haladaptatus sp. QDMS2	3033391
GenBank/RefSeq	GCF_000211475.1	342949	Pyrococcus sp. NA2	342949
GenBank/RefSeq	GCF_000007225.1	178306	Pyrobaculum aerophilum	13773
GenBank/RefSeq	GCF_000970305.1	1434107	Methanosarcina barkeri	2208
GenBank/RefSeq	GCF_025913575.1	2934937	Halocatena marina	2934937
GenBank/RefSeq	GCF_003052125.1	39152	Methanococcus maripaludis	39152
GenBank/RefSeq	GCF_013407275.1	2259672	Candidatus Nitrosotenuis sp. DW1	2259672
GenBank/RefSeq	GCF_015654385.1	2287	Saccharolobus solfataricus	2287
GenBank/RefSeq	GCF_018228765.1	2982524	Halorubrum ruber	2982524
GenBank/RefSeq	GCF_017094445.1	2841257	Halapricum desulfuricans	2841257
GenBank/RefSeq	GCF_002214585.1	49899	Thermococcus profundus	49899
GenBank/RefSeq	GCF_904067545.1	2016373	Thermococcus camini	2016373
GenBank/RefSeq	GCF_002355655.1	29284	Halorubrum trapanicum	29284
GenBank/RefSeq	GCF_000017945.1	453591	Ignicoccus hospitalis	160233
GenBank/RefSeq	GCF_000970065.1	1434106	Methanosarcina barkeri	2208
GenBank/RefSeq	GCF_029338355.1	3034023	Halosegnis sp. DT85	3034023
GenBank/RefSeq	GCF_902383905.1	1406512	Candidatus Methanomassiliicoccus intestinalis	1406512
GenBank/RefSeq	GCF_001592435.1	53952	Thermococcus peptonophilus	53952
GenBank/RefSeq	GCF_001548675.1	1609968	Methanobrevibacter sp. YE315	1609968
GenBank/RefSeq	GCF_000812185.1	1410606	Candidatus Nitrosopelagicus brevis	1410606
GenBank/RefSeq	GCF_004799645.1	61858	Natronorubrum bangense	61858
GenBank/RefSeq	GCF_009917665.1	2606912	Methanothermobacter sp. THM-2	2606912
GenBank/RefSeq	GCF_001971705.1	588898	Natronorubrum daqingense	588898
GenBank/RefSeq	GCF_001488575.1	1407499	Halobacterium hubeiense	1407499
GenBank/RefSeq	GCF_003852175.1	2287	Saccharolobus solfataricus	2287
GenBank/RefSeq	GCF_000341715.1	1236903	Methanosarcina mazei	2209
GenBank/RefSeq	GCF_029229925.1	2980181	Halorhabdus sp. BNX81	2980181
GenBank/RefSeq	GCF_000145295.1	79929	Methanothermobacter marburgensis	145263
GenBank/RefSeq	GCF_002945325.1	39152	Methanococcus maripaludis	39152
GenBank/RefSeq	GCF_020405205.1	2878535	Natrinema salinisoli	2878535
GenBank/RefSeq	GCF_013343295.1	1532350	Metallosphaera tengchongensis	1532350
GenBank/RefSeq	GCF_024138145.1	2953746	Halovivax sp. AGai3-5	2953746
GenBank/RefSeq	GCF_000970085.1	1434120	Methanosarcina siciliae	38027
GenBank/RefSeq	GCF_003351865.1	2607662	Methanofervidicoccus sp. A16	2607662
GenBank/RefSeq	GCF_019704315.1	2824673	Stygiolobus caldivivus	2824673
GenBank/RefSeq	GCF_000016525.1	420247	Methanobrevibacter smithii	2173
GenBank/RefSeq	GCF_000446015.1	1365176	Thermofilum adornatum	1365176
GenBank/RefSeq	GCF_020405245.1	2878391	Halomicrobium salinisoli	2878391
GenBank/RefSeq	GCF_000009185.1	362976	Haloquadratum walsbyi	293091
GenBank/RefSeq	GCF_002215485.1	2285	Sulfolobus acidocaldarius	2285
GenBank/RefSeq	GCF_000213215.1	933801	Acidianus hospitalis	563177
GenBank/RefSeq	GCF_017094465.1	2841257	Halapricum desulfuricans	2841257
GenBank/RefSeq	GCF_000204925.1	1006006	Metallosphaera cuprina	1006005
GenBank/RefSeq	GCF_008000775.1	2594042	Candidatus Prometheoarchaeum syntrophicum	2594042
GenBank/RefSeq	GCF_021184045.1	2822137	Methanococcoides orientis	2822137
GenBank/RefSeq	GCF_900083515.1	1673428	Cuniculiplasma divulgatum	1673428
GenBank/RefSeq	GCF_000970025.1	1434108	Methanosarcina barkeri	2208
GenBank/RefSeq	GCF_000970125.1	1434119	Methanosarcina siciliae	38027
GenBank/RefSeq	GCF_000007345.1	188937	Methanosarcina acetivorans	2214
GenBank/RefSeq	GCF_000970225.1	1434114	Methanosarcina mazei	2209
GenBank/RefSeq	GCF_013391105.1	1710540	Natronomonas salina	1710540
GenBank/RefSeq	GCF_003852115.1	2287	Saccharolobus solfataricus	2287
GenBank/RefSeq	GCF_030247815.1	2209	Methanosarcina mazei	2209
GenBank/RefSeq	GCF_030518575.1	1353246	Candidatus Nitrosotenuis chungbukensis	1353246
GenBank/RefSeq	GCF_013402875.1	2743089	Halobaculum salinum	2743089
GenBank/RefSeq	GCF_000019605.1	374847	Candidatus Korarchaeum cryptofilum	498846
GenBank/RefSeq	GCF_009762275.1	1816183	Haloplanus rallus	1816183
GenBank/RefSeq	GCF_024362525.1	2963434	Natrononativus amylolyticus	2963434
GenBank/RefSeq	GCF_030127145.1	3032281	Halobaculum sp. SYNS20	3032281
GenBank/RefSeq	GCF_003711245.1	1291540	Candidatus Methanomethylophilus alvus	1291540
GenBank/RefSeq	GCF_000970285.1	1434110	Methanosarcina horonobensis	418008
GenBank/RefSeq	GCF_013407165.1	1959104	Nitrosopumilus oxyclinae	1959104
GenBank/RefSeq	GCF_021431925.1	2904243	Halobaculum sp. CBA1158	2904243
GenBank/RefSeq	GCF_024972755.1	2866382	Halanaeroarchaeum sp. HSR-CO	2866382
GenBank/RefSeq	GCF_009729035.1	41675	Stygiolobus azoricus	41675
GenBank/RefSeq	GCF_003430805.1	2044521	Natrarchaeobaculum sulfurireducens	2044521
GenBank/RefSeq	GCF_023167465.1	680118	Methanothermobacter tenebrarum	680118
GenBank/RefSeq	GCF_000969965.1	1434103	Methanosarcina sp. WWM596	1434103
GenBank/RefSeq	GCF_019175325.1	2286	Saccharolobus shibatae	2286
GenBank/RefSeq	GCF_020614395.1	555573	Salarchaeum japonicum	555573
GenBank/RefSeq	GCF_000364745.1	1241935	Sulfolobus islandicus	43080
GenBank/RefSeq	GCF_009914355.1	2606911	Methanothermobacter sp. THM-1	2606911
GenBank/RefSeq	GCF_003721175.2	1853682	Halarchaeum sp. CBA1220	1853682
GenBank/RefSeq	GCF_029338375.1	3034024	Halorussus sp. DT80	3034024
GenBank/RefSeq	GCF_000008645.1	187420	Methanothermobacter thermautotrophicus	145262
GenBank/RefSeq	GCF_001266655.1	43687	Metallosphaera sedula	43687
GenBank/RefSeq	GCF_000024185.1	634498	Methanobrevibacter ruminantium	83816
GenBank/RefSeq	GCF_000015145.1	415426	Hyperthermus butylicus	54248
GenBank/RefSeq	GCF_003852215.1	2287	Saccharolobus solfataricus	2287
GenBank/RefSeq	GCF_005406325.1	523841	Haloferax mediterranei	2252
GenBank/RefSeq	GCF_004803735.1	57705	Halomicrobium mukohataei	57705
GenBank/RefSeq	GCF_025914035.1	204050	Methanoculleus submarinus	204050
GenBank/RefSeq	GCF_014876775.1	2776706	Infirmifilum lucidum	2776706
GenBank/RefSeq	GCF_024498175.1	1912324	Haloplanus salinarum	1912324
GenBank/RefSeq	GCF_002116695.1	282676	Acidianus manzaensis	282676
GenBank/RefSeq	GCF_001767315.1	1873524	Halodesulfurarchaeum formicicum	1873524
GenBank/RefSeq	GCF_009217585.1	2790029	Halomicrobium sp. ZPS1	2790029
GenBank/RefSeq	GCF_021233415.1	2039234	Halobacterium litoreum	2039234
GenBank/RefSeq	GCF_019823105.1	1017351	Halobaculum magnesiiphilum	1017351
GenBank/RefSeq	GCF_002215565.1	2285	Sulfolobus acidocaldarius	2285
GenBank/RefSeq	GCF_016906025.1	2675099	Haloterrigena salifodinae	2675099
GenBank/RefSeq	GCF_003856835.1	660522	Haloplanus aerogenes	660522
GenBank/RefSeq	GCF_000023965.1	485914	Halomicrobium mukohataei	57705
GenBank/RefSeq	GCF_030127105.1	3033389	Halomicroarcula sp. YJ-61-S	3033389
GenBank/RefSeq	GCF_028472365.1	330779	Sulfolobus acidocaldarius	2285
GenBank/RefSeq	GCF_013407385.1	2259673	Nitrosarchaeum sp. AC2	2259673
GenBank/RefSeq	GCF_000265525.1	163003	Thermococcus cleftensis	163003
GenBank/RefSeq	GCF_029278565.1	3032584	Halomicroarcula sp. DFY41	3032584
GenBank/RefSeq	GCF_000828535.1	637914	Methanococcus maripaludis	39152
GenBank/RefSeq	GCF_029338275.1	3033390	Halomicroarcula sp. ZS-22-S1	3033390
GenBank/RefSeq	GCF_024662215.1	33865	Methanoplanus endosymbiosus	33865
GenBank/RefSeq	GCF_000734035.1	1344584	Archaeoglobus fulgidus	2234
GenBank/RefSeq	GCF_024508235.1	224402	Halococcus qingdaonensis	224402
GenBank/RefSeq	GCF_000012285.1	330779	Sulfolobus acidocaldarius	2285
GenBank/RefSeq	GCF_000969885.1	523844	Methanosarcina thermophila	2210
GenBank/RefSeq	GCF_000172995.2	469382	Halogeometricum borinquense	60847
GenBank/RefSeq	GCF_000404225.1	1295009	Candidatus Methanomassiliicoccus intestinalis	1406512
GenBank/RefSeq	GCF_000214415.1	880724	Methanotorris igneus	2189
GenBank/RefSeq	GCF_002788215.1	1073996	Halohasta litchfieldiae	1073996
GenBank/RefSeq	GCF_003430825.1	2044521	Natrarchaeobaculum sulfurireducens	2044521
GenBank/RefSeq	GCF_000251105.1	1041930	Methanocella conradii	1175444
GenBank/RefSeq	GCF_001577775.1	1609559	Pyrococcus kukulkanii	1609559
GenBank/RefSeq	GCF_000591055.1	268739	Natronomonas moolapensis	416273
GenBank/RefSeq	GCF_000230715.2	797304	Natronobacterium gregoryi	44930
GenBank/RefSeq	GCF_024227435.1	2961570	Natrinema caseinilyticum	2961570
GenBank/RefSeq	GCF_029338575.1	3033386	Halomarina sp. PSR21	3033386
GenBank/RefSeq	GCF_013388255.1	536044	Methanolobus zinderi	536044
GenBank/RefSeq	GCF_000762265.1	2162	Methanobacterium formicicum	2162
GenBank/RefSeq	GCF_000591035.1	1198449	Aeropyrum camini	229980
GenBank/RefSeq	GCF_002214565.1	187880	Thermococcus radiotolerans	187880
GenBank/RefSeq	GCF_000223905.1	634497	Haloarcula hispanica	51589
GenBank/RefSeq	GCF_004087835.1	2505977	Halorussus pelagicus	2505977
GenBank/RefSeq	GCF_010706455.1	2209	Methanosarcina mazei	2209
GenBank/RefSeq	GCF_900095295.1	118062	Methanobacterium congolense	118062
GenBank/RefSeq	GCF_000016125.1	402880	Methanococcus maripaludis	39152
GenBank/RefSeq	GCF_019693215.1	2862870	Salinarchaeum sp. IM2453	2862870
GenBank/RefSeq	GCF_002906215.1	2045011	Candidatus Nitrosocaldus islandicus	2045011
GenBank/RefSeq	GCF_000015765.1	410358	Methanocorpusculum labreanum	83984
GenBank/RefSeq	GCF_006740685.1	2508726	Candidatus Nitrosopumilus sp. SW	2508726
GenBank/RefSeq	GCF_001870125.1	1826872	Candidatus Nitrosocosmicus hydrocola	1826872
GenBank/RefSeq	GCF_002215525.1	2285	Sulfolobus acidocaldarius	2285
GenBank/RefSeq	GCF_013402815.2	1699371	Natrinema halophilum	1699371
GenBank/RefSeq	GCF_001563245.1	294671	Methanobrevibacter olleyae	294671
GenBank/RefSeq	GCF_000340315.1	1028566	Sulfolobus acidocaldarius	2285
GenBank/RefSeq	GCF_001989615.1	1932360	Halorientalis sp. IM1011	1932360
GenBank/RefSeq	GCF_010692885.1	60847	Halogeometricum borinquense	60847
GenBank/RefSeq	GCF_029338215.1	3033384	Haladaptatus sp. YSMS36	3033384
GenBank/RefSeq	GCF_000147875.1	679926	Methanolacinia petrolearia	54120
GenBank/RefSeq	GCF_000011125.1	272557	Aeropyrum pernix	56636
GenBank/RefSeq	GCF_027554905.1	145262	Methanothermobacter thermautotrophicus	145262
GenBank/RefSeq	GCF_000025685.1	309800	Haloferax volcanii	2246
GenBank/RefSeq	GCF_002844335.1	1932004	Haloarcula taiwanensis	1932004
GenBank/RefSeq	GCF_000875775.1	1582439	Nitrosopumilus piranensis	1582439
GenBank/RefSeq	GCF_000970325.1	1434104	Methanococcoides methylutens	2226
GenBank/RefSeq	GCF_009602405.1	2663020	Sulfolobus sp. E11-6	2663020
GenBank/RefSeq	GCF_004799685.1	699433	Halobellus limi	699433
GenBank/RefSeq	GCF_003431325.1	1577685	Acidilobus sp. 7A	1577685
GenBank/RefSeq	GCF_000023985.1	573064	Methanocaldococcus fervens	83171
GenBank/RefSeq	GCF_004799665.1	1457250	Halapricum salinum	1457250
GenBank/RefSeq	GCF_000007185.1	190192	Methanopyrus kandleri	2320
GenBank/RefSeq	GCF_000816105.1	1432656	Thermococcus guaymasensis	110164
GenBank/RefSeq	GCF_000008665.1	224325	Archaeoglobus fulgidus	2234
GenBank/RefSeq	GCF_000802205.1	1353260	Candidatus Nitrosocosmicus oleophilus	1353260
GenBank/RefSeq	GCF_013267195.1	2739057	Halorubrum salinarum	2739057
GenBank/RefSeq	GCF_002214385.1	71997	Thermococcus gorgonarius	71997
GenBank/RefSeq	GCF_003201675.2	1293036	Metallosphaera hakonensis	79601
GenBank/RefSeq	GCF_000970185.1	1434115	Methanosarcina mazei	2209
GenBank/RefSeq	GCF_023008545.1	1586232	Natribaculum luteum	1586232
GenBank/RefSeq	GCF_003990725.2	634157	Halorubrum sp. PV6	634157
GenBank/RefSeq	GCF_002156965.1	1898749	Candidatus Nitrosomarinus catalina	1898749
GenBank/RefSeq	GCF_002214165.1	1920749	Candidatus Mancarchaeum acidiphilum	1920749
GenBank/RefSeq	GCF_023169545.1	2586965	Nanobdella aerobiophila	2586965
GenBank/RefSeq	GCF_000725425.1	1343739	Palaeococcus pacificus	971279
GenBank/RefSeq	GCF_005155585.1	2572921	Haloprofundus sp. MHR1	2572921
GenBank/RefSeq	GCF_017094485.1	2784880	Natranaeroarchaeum sulfidigenes	2784880
GenBank/RefSeq	GCF_002215445.1	2285	Sulfolobus acidocaldarius	2285
GenBank/RefSeq	GCF_001647085.1	1712654	Thermococcus piezophilus	1712654
GenBank/RefSeq	GCF_002214545.1	277988	Thermococcus thioreducens	277988
GenBank/RefSeq	GCF_017094505.1	2841257	Halapricum desulfuricans	2841257
GenBank/RefSeq	GCF_024498195.1	1487865	Halovivax cerinus	1487865
GenBank/RefSeq	GCF_002214465.1	54077	Thermococcus barossii	54077
GenBank/RefSeq	GCF_013456555.2	1710539	Natrinema zhouii	1710539
GenBank/RefSeq	GCF_029633915.1	487686	Methanomicrobium antiquum	487686
GenBank/RefSeq	GCF_023028105.1	2931975	Halosolutus gelatinilyticus	2931975
GenBank/RefSeq	GCF_000970245.1	1434113	Methanosarcina mazei	2209
GenBank/RefSeq	GCF_000011585.1	267377	Methanococcus maripaludis	39152
GenBank/RefSeq	GCF_024298885.1	2962672	Haloglomus halophilum	2962672
GenBank/RefSeq	GCF_026000775.1	1293586	Vulcanisaeta souniana	164452
GenBank/RefSeq	GCF_022870485.1	179637	Halococcus dombrowskii	179637
GenBank/RefSeq	GCF_000231015.2	768672	Desulfurococcus amylolyticus	94694
GenBank/RefSeq	GCF_000214725.1	868131	Methanobacterium paludis	868131
GenBank/RefSeq	GCF_000021965.1	521011	Methanosphaerula palustris	475088
GenBank/RefSeq	GCF_000217995.1	679901	Methanosalsum zhilinae	39669
GenBank/RefSeq	GCF_023617305.1	2870563	Methanobrevibacter sp. TLL-48-HuF1	2870563
GenBank/RefSeq	GCF_024362405.1	2962676	Halorarius litoreus	2962676
GenBank/RefSeq	GCF_000226975.2	358396	Halobiforma lacisalsi	229731
GenBank/RefSeq	GCF_023702125.1	2949307	Halorubrum sp. 1-13-28	2949307
GenBank/RefSeq	GCF_002952775.1	2055893	Halalkaliarchaeum desulfuricum	2055893
GenBank/RefSeq	GCF_000828575.1	866790	Methanothermobacter sp. CaT2	866790
GenBank/RefSeq	GCF_021249345.1	2902623	Halobacterium wangiae	2902623
GenBank/RefSeq	GCF_024300625.1	2961597	Halovivax gelatinilyticus	2961597
GenBank/RefSeq	GCF_014969745.1	35746	Haloferax gibbonsii	35746
GenBank/RefSeq	GCF_023238445.1	2937524	Halorussus sp. XZYJT40	2937524
GenBank/RefSeq	GCF_900198835.1	2016361	Thermococcus henrietii	2016361
GenBank/RefSeq	GCF_000017185.1	419665	Methanococcus aeolicus	42879
GenBank/RefSeq	GCF_001484685.1	1674923	Thermococcus sp. 2319x1	1674923
GenBank/RefSeq	GCF_020700235.1	1008152	Haladaptatus pallidirubidus	1008152
GenBank/RefSeq	GCF_000317795.1	1056495	Caldisphaera lagunensis	200415
GenBank/RefSeq	GCF_000023945.1	519442	Halorhabdus utahensis	146826
GenBank/RefSeq	GCF_025397995.1	145261	Methanothermobacter wolfeii	145261
GenBank/RefSeq	GCF_005576615.1	88724	Natrinema versiforme	88724
GenBank/RefSeq	GCF_003342695.1	1547898	Haloplanus rubicundus	1547898
GenBank/RefSeq	GCF_000022545.1	604354	Thermococcus sibiricus	172049
GenBank/RefSeq	GCF_019879105.1	2871694	Natrinema sp. SYSU A 869	2871694
GenBank/RefSeq	GCF_003852135.1	2287	Saccharolobus solfataricus	2287
GenBank/RefSeq	GCF_013407185.1	1470067	Nitrosopumilus ureiphilus	1470067
GenBank/RefSeq	GCF_021249405.1	2902624	Halobacterium zhouii	2902624
GenBank/RefSeq	GCF_000018465.1	436308	Nitrosopumilus maritimus	338192
GenBank/RefSeq	GCF_000264495.1	1184251	Thermogladius calderae	1200300
GenBank/RefSeq	GCF_020217425.1	1586233	Halosiccatus urmianus	1586233
GenBank/RefSeq	GCF_024138165.1	2953749	Halorussus sp. XZYJT10	2953749
GenBank/RefSeq	GCF_000017165.1	406327	Methanococcus vannielii	2187
GenBank/RefSeq	GCF_024298865.1	2962671	Halorarius halobius	2962671
GenBank/RefSeq	GCF_000015825.1	368407	Methanoculleus marisnigri	2198
GenBank/RefSeq	GCF_000300255.2	1236689	Candidatus Methanomethylophilus alvus	1291540
GenBank/RefSeq	GCF_013415885.1	869889	Halosimplex rubrum	869889
GenBank/RefSeq	GCF_902384015.1	2317	Methanosphaera stadtmanae	2317
GenBank/RefSeq	GCF_029490015.1	3031916	Halobaculum sp. YSMS11	3031916
GenBank/RefSeq	GCF_000186365.1	765177	Desulfurococcus mucosus	2275
GenBank/RefSeq	GCF_002214605.1	54262	Thermococcus chitonophagus	54262
GenBank/RefSeq	GCF_024218795.1	2953748	Halorussus sp. XZYJ18	2953748
GenBank/RefSeq	GCF_000189575.1	930943	Sulfolobus islandicus	43080
GenBank/RefSeq	GCF_000230735.2	797303	Natrinema pellirubrum	69525
GenBank/RefSeq	GCF_008152015.1	2598455	Thermococcus aciditolerans	2598455
GenBank/RefSeq	GCF_001433455.1	55802	Thermococcus barophilus	55802
GenBank/RefSeq	GCF_014962245.1	54254	Thermosphaera aggregans	54254
GenBank/RefSeq	GCF_000827835.1	1592728	Haloarcula sp. CBA1115	1592728
GenBank/RefSeq	GCF_023913515.1	2951804	Natronococcus sp. CG52	2951804
GenBank/RefSeq	GCF_900012635.1	54262	Thermococcus chitonophagus	54262
GenBank/RefSeq	GCF_000026045.1	348780	Natronomonas pharaonis	2257
GenBank/RefSeq	GCF_023028225.1	2931977	Halorientalis litorea	2931977
GenBank/RefSeq	GCF_017352095.1	370324	Natrinema longum	370324
GenBank/RefSeq	GCF_004799605.1	2242	Halobacterium salinarum	2242
GenBank/RefSeq	GCF_008326385.1	1294262	Sulfuracidifex tepidarius	1294262
GenBank/RefSeq	GCF_004114375.1	2497325	Halorubrum sp. BOL3-1	2497325
GenBank/RefSeq	GCF_003342675.1	1547898	Haloplanus rubicundus	1547898
GenBank/RefSeq	GCF_000008265.1	1122961	Picrophilus oshimae	46632
GenBank/RefSeq	GCF_030127125.1	3031998	Halobaculum sp. DT92	3031998
GenBank/RefSeq	GCF_003268005.1	1789762	Methanosphaera sp. BMS	1789762
GenBank/RefSeq	GCF_025947005.1	2934937	Halocatena marina	2934937
GenBank/RefSeq	GCF_029338195.1	3032579	Halomicroarcula sp. GDY20	3032579
GenBank/RefSeq	GCF_029338555.1	3031996	Halobaculum sp. DT55	3031996
GenBank/RefSeq	GCF_000196655.1	644295	Methanohalobium evestigatum	2322
GenBank/RefSeq	GCF_024972735.1	2866381	Halalkaliarchaeum sp. AArc-CO	2866381
GenBank/RefSeq	GCF_020885915.1	2874846	Candidatus Methanoliparum sp. LAM-1	2874846
GenBank/RefSeq	GCF_000193375.1	999630	Thermoproteus uzoniensis	184117
GenBank/RefSeq	GCF_009729055.1	69656	Sulfurisphaera ohwakuensis	69656
GenBank/RefSeq	GCF_029338235.1	3033387	Halomicroarcula sp. SHR3	3033387
GenBank/RefSeq	GCF_000221185.1	1042877	Thermococcus sp. 4557	1042877
GenBank/RefSeq	GCF_020405185.1	2878391	Halomicrobium salinisoli	2878391
GenBank/RefSeq	GCF_021655615.1	2886040	Acidianus sp. HS-5	2886040
GenBank/RefSeq	GCF_000338775.1	1028567	Sulfolobus acidocaldarius	2285
GenBank/RefSeq	GCF_000007005.1	273057	Saccharolobus solfataricus	2287
GenBank/RefSeq	GCF_000092305.1	573063	Methanocaldococcus infernus	67760
GenBank/RefSeq	GCF_024298905.1	2961939	Natronomonas marina	2961939
GenBank/RefSeq	GCF_016806735.1	2282148	Candidatus Micrarchaeum sp.	2282148
GenBank/RefSeq	GCF_019175345.1	523848	Saccharolobus shibatae	2286
GenBank/RefSeq	GCF_000022365.1	593117	Thermococcus gammatolerans	187878
GenBank/RefSeq	GCF_013391085.1	2747817	Natronomonas halophila	2747817
GenBank/RefSeq	GCF_001886955.1	1873524	Halodesulfurarchaeum formicicum	1873524
GenBank/RefSeq	GCF_001481685.1	940295	Ignicoccus islandicus	54259
GenBank/RefSeq	GCF_002215405.1	2285	Sulfolobus acidocaldarius	2285
GenBank/RefSeq	GCF_000006805.1	64091	Halobacterium salinarum	2242
GenBank/RefSeq	GCF_024266705.1	2961571	Natrinema gelatinilyticum	2961571
GenBank/RefSeq	GCF_029338255.1	3033388	Halomicroarcula sp. XH51	3033388
GenBank/RefSeq	GCF_000014945.1	349307	Methanothrix thermoacetophila	2224
GenBank/RefSeq	GCF_900696045.1	1798806	Candidatus Nitrosocosmicus franklandus	1798806
GenBank/RefSeq	GCF_020150815.1	2876190	Haloprofundus salilacus	2876190
GenBank/RefSeq	GCF_000517445.1	582419	Thermococcus paralvinellae	582419
GenBank/RefSeq	GCF_024298845.1	2961994	Saliphagus sp. WLHSJ1	2961994
GenBank/RefSeq	GCF_026013925.1	2934937	Halocatena marina	2934937
GenBank/RefSeq	GCF_024218775.1	2961574	Halomicroarcula marina	2961574
GenBank/RefSeq	GCF_002197185.1	2008440	Thermococcus sp. 5-4	2008440
GenBank/RefSeq	GCF_000179575.2	647113	Methanothermococcus okinawensis	155863
GenBank/RefSeq	GCF_001477655.1	230361	Methanobrevibacter millerae	230361
GenBank/RefSeq	GCF_018128925.1	2795383	Nitrosopumilus sp. K4	2795383
GenBank/RefSeq	GCF_024227715.1	2961595	Halomarina sp. BCD28	2961595
GenBank/RefSeq	GCF_000195935.2	272844	Pyrococcus abyssi	29292
GenBank/RefSeq	GCF_002078355.1	74969	Ferroplasma acidiphilum	74969
GenBank/RefSeq	GCF_000299395.1	1229909	Candidatus Nitrosopumilus sediminis	1229909
GenBank/RefSeq	GCF_902813195.1	1674923	Thermococcus sp. 2319x1	1674923
GenBank/RefSeq	GCF_029489995.1	3032580	Haladaptatus sp. DYSN1	3032580
GenBank/RefSeq	GCF_003852155.1	2287	Saccharolobus solfataricus	2287
GenBank/RefSeq	GCF_020618475.1	2884875	Haladaptatus halobius	2884875
GenBank/RefSeq	GCF_023016325.1	2933293	Methanonatronarchaeum sp. AMET6-2	2933293
GenBank/RefSeq	GCF_000237865.1	768065	Haloquadratum walsbyi	293091
GenBank/RefSeq	GCF_000092185.1	633148	Thermosphaera aggregans	54254
GenBank/RefSeq	GCF_902387285.1	1291540	Candidatus Methanomethylophilus alvus	1291540
GenBank/RefSeq	GCF_023746595.1	2866384	Thermococcus argininiproducens	2866384
GenBank/RefSeq	GCF_000517625.1	797299	Halostagnicola larsenii	353800
GenBank/RefSeq	GCF_009601705.1	2663019	Sulfolobus sp. E5-1-F	2663019
GenBank/RefSeq	GCF_003967175.1	1670455	Sulfodiicoccus acidiphilus	1670455
GenBank/RefSeq	GCF_000220645.1	1053692	Methanococcus maripaludis	39152
GenBank/RefSeq	GCF_000968435.2	2287	Saccharolobus solfataricus	2287
GenBank/RefSeq	GCF_024296685.1	2961598	Natrinema marinum	2961598
GenBank/RefSeq	GCF_019880225.1	2872158	Halobaculum rubrum	2872158
GenBank/RefSeq	GCF_001458655.1	2162	Methanobacterium formicicum	2162
GenBank/RefSeq	GCF_028743435.1	420247	Methanobrevibacter smithii	2173
GenBank/RefSeq	GCF_000151105.2	391623	Thermococcus barophilus	55802
GenBank/RefSeq	GCF_000970165.1	1434117	Methanosarcina mazei	2209
GenBank/RefSeq	GCF_025244945.1	1034015	Nitrososphaera viennensis	1034015
GenBank/RefSeq	GCF_029225785.1	2254	Haloferax lucentense	2254
GenBank/RefSeq	GCF_000234805.1	1104324	Pyrobaculum ferrireducens	1104324
GenBank/RefSeq	GCF_000970045.1	1434100	Methanosarcina sp. MTP4	1434100
GenBank/RefSeq	GCF_019669945.1	2209	Methanosarcina mazei	2209
GenBank/RefSeq	GCF_000328525.1	797302	Halovivax ruber	387341
GenBank/RefSeq	GCF_000011205.1	273063	Sulfurisphaera tokodaii	111955
GenBank/RefSeq	GCF_005222525.1	47304	Metallosphaera prunae	47304
GenBank/RefSeq	GCF_003201765.2	619593	Acidianus sulfidivorans	312539
GenBank/RefSeq	GCF_017357525.1	126734	Methanofollis aquaemaris	126734
GenBank/RefSeq	GCF_000024625.1	579137	Methanocaldococcus vulcanius	73913
GenBank/RefSeq	GCF_026684035.1	2199	Methanogenium organophilum	2199
GenBank/RefSeq	GCF_005310945.1	272569	Haloarcula marismortui	2238
GenBank/RefSeq	GCF_003491305.1	2025351	Methanobacterium sp. BAmetb5	2025351
GenBank/RefSeq	GCF_000022485.1	419942	Sulfolobus islandicus	43080
GenBank/RefSeq	GCF_000828555.1	637915	Methanococcus maripaludis	39152
GenBank/RefSeq	GCF_002813695.1	59277	Methanobacterium subterraneum	59277
GenBank/RefSeq	GCF_000015805.1	410359	Pyrobaculum calidifontis	181486
GenBank/RefSeq	GCF_001011115.1	1604004	Halanaeroarchaeum sulfurireducens	1604004
GenBank/RefSeq	GCF_024298825.1	2962673	Haloglomus salinum	2962673
GenBank/RefSeq	GCF_000993805.1	1550241	Infirmifilum uzonense	1550241
GenBank/RefSeq	GCF_000091665.1	243232	Methanocaldococcus jannaschii	2190
GenBank/RefSeq	GCF_000504565.1	1417673	Haloarcula hispanica	51589
GenBank/RefSeq	GCF_002813675.1	1911685	Methanobacterium sp. MZ-A1	1911685
GenBank/RefSeq	GCF_000253055.1	768679	Thermoproteus tenax	2271
GenBank/RefSeq	GCF_013407145.1	1470066	Nitrosopumilus cobalaminigenes	1470066
GenBank/RefSeq	GCF_000970005.1	1434102	Methanosarcina sp. WH1	1434102
GenBank/RefSeq	GCF_900090055.1	1673428	Cuniculiplasma divulgatum	1673428
GenBank/RefSeq	GCF_000969985.1	1434109	Methanosarcina barkeri	2208
GenBank/RefSeq	GCF_000018365.1	523850	Thermococcus onnurineus	342948
GenBank/RefSeq	GCF_000020905.1	490899	Desulfurococcus amylolyticus	94694
GenBank/RefSeq	GCF_000194625.1	693661	Archaeoglobus veneficus	58290
GenBank/RefSeq	GCF_017094525.1	2841257	Halapricum desulfuricans	2841257
GenBank/RefSeq	GCF_000196895.1	795797	Halalkalicoccus jeotgali	413810
GenBank/RefSeq	GCF_000217715.1	797210	Halopiger xanaduensis	387343
GenBank/RefSeq	GCF_024218815.1	2961574	Halomicroarcula marina	2961574
GenBank/RefSeq	GCF_000013445.1	323259	Methanospirillum hungatei	2203
GenBank/RefSeq	GCF_029854155.1	3037654	Methanonatronarchaeum sp. AMET-Sl	3037654
GenBank/RefSeq	GCF_000190315.1	985053	Vulcanisaeta moutnovskia	985052
GenBank/RefSeq	GCF_000739065.1	1301915	Methanocaldococcus bathoardescens	1301915
GenBank/RefSeq	GCF_023703775.1	2949993	Haloplanus sp. GDY1	2949993
GenBank/RefSeq	GCF_024300825.1	1046043	Natronomonas gomsonensis	1046043
GenBank/RefSeq	GCF_946300405.1	195522	Thermococcus nautili	195522
GenBank/RefSeq	GCF_020886315.1	1702097	Saccharolobus caldissimus	1702097
GenBank/RefSeq	GCF_027474565.1	604	Salmonella enterica	28901
GenBank/RefSeq	GCF_013112395.1	615	Serratia marcescens	615
GenBank/RefSeq	GCF_002950135.1	621	Shigella boydii	621
GenBank/RefSeq	GCF_013394535.1	621	Shigella boydii	621
GenBank/RefSeq	GCF_022353745.1	623	Shigella flexneri	623
GenBank/RefSeq	GCF_024732345.1	623	Shigella flexneri	623
GenBank/RefSeq	GCF_022494155.1	623	Shigella flexneri	623
GenBank/RefSeq	GCF_000987925.1	630	Yersinia enterocolitica	630
GenBank/RefSeq	GCF_000834885.1	632	Yersinia pestis	632
GenBank/RefSeq	GCF_003798445.1	633	Yersinia pseudotuberculosis	633
GenBank/RefSeq	GCF_022494115.1	623	Shigella flexneri	623
GenBank/RefSeq	GCF_022494415.1	623	Shigella flexneri	623
GenBank/RefSeq	GCF_022494135.1	623	Shigella flexneri	623
GenBank/RefSeq	GCF_013146805.1	624	Shigella sonnei	624
GenBank/RefSeq	GCF_025908455.1	624	Shigella sonnei	624
GenBank/RefSeq	GCF_022631175.1	644	Aeromonas hydrophila	644
GenBank/RefSeq	GCF_026651445.1	644	Aeromonas hydrophila	644
GenBank/RefSeq	GCF_029541925.1	645	Aeromonas salmonicida	645
GenBank/RefSeq	GCF_000765415.1	666	Vibrio cholerae	666
GenBank/RefSeq	GCF_000969265.1	666	Vibrio cholerae	666
GenBank/RefSeq	GCF_900659645.1	623	Shigella flexneri	623
GenBank/RefSeq	GCF_010231485.1	623	Shigella flexneri	623
GenBank/RefSeq	GCF_022494355.1	623	Shigella flexneri	623
GenBank/RefSeq	GCF_022494015.1	623	Shigella flexneri	623
GenBank/RefSeq	GCF_022493995.1	623	Shigella flexneri	623
GenBank/RefSeq	GCF_022494095.1	623	Shigella flexneri	623
GenBank/RefSeq	GCF_013147185.1	624	Shigella sonnei	624
GenBank/RefSeq	GCF_001558295.2	624	Shigella sonnei	624
GenBank/RefSeq	GCF_003265245.1	624	Shigella sonnei	624
GenBank/RefSeq	GCF_008727215.1	624	Shigella sonnei	624
GenBank/RefSeq	GCF_013374815.1	624	Shigella sonnei	624
GenBank/RefSeq	GCF_001305635.1	630	Yersinia enterocolitica	630
GenBank/RefSeq	GCF_003798345.1	632	Yersinia pestis	632
GenBank/RefSeq	GCF_000834275.1	632	Yersinia pestis	632
GenBank/RefSeq	GCF_000834235.1	632	Yersinia pestis	632
GenBank/RefSeq	GCF_001693595.1	632	Yersinia pestis	632
GenBank/RefSeq	GCF_015338205.1	632	Yersinia pestis	632
GenBank/RefSeq	GCF_015336695.1	632	Yersinia pestis	632
GenBank/RefSeq	GCF_003014775.1	644	Aeromonas hydrophila	644
GenBank/RefSeq	GCF_020405385.1	644	Aeromonas hydrophila	644
GenBank/RefSeq	GCF_022404795.1	615	Serratia marcescens	615
GenBank/RefSeq	GCF_002949855.1	622	Shigella dysenteriae	622
GenBank/RefSeq	GCF_017310275.1	654	Aeromonas veronii	654
GenBank/RefSeq	GCF_002949615.1	622	Shigella dysenteriae	622
GenBank/RefSeq	GCF_002949935.1	622	Shigella dysenteriae	622
GenBank/RefSeq	GCF_002950055.1	622	Shigella dysenteriae	622
GenBank/RefSeq	GCF_021586915.1	654	Aeromonas veronii	654
GenBank/RefSeq	GCF_009763665.1	666	Vibrio cholerae	666
GenBank/RefSeq	GCF_013201485.1	624	Shigella sonnei	624
GenBank/RefSeq	GCF_026016165.1	624	Shigella sonnei	624
GenBank/RefSeq	GCF_014295015.1	628	Xenorhabdus nematophila	628
GenBank/RefSeq	GCF_000834195.1	630	Yersinia enterocolitica	630
GenBank/RefSeq	GCF_001708635.1	630	Yersinia enterocolitica	630
GenBank/RefSeq	GCF_003074875.2	636	Edwardsiella tarda	636
GenBank/RefSeq	GCF_028621795.1	644	Aeromonas hydrophila	644
GenBank/RefSeq	GCF_009791455.1	644	Aeromonas hydrophila	644
GenBank/RefSeq	GCF_000940915.1	644	Aeromonas hydrophila	644
GenBank/RefSeq	GCF_017310195.1	644	Aeromonas hydrophila	644
GenBank/RefSeq	GCF_002764135.1	645	Aeromonas salmonicida	645
GenBank/RefSeq	GCF_028355815.1	645	Aeromonas salmonicida	645
GenBank/RefSeq	GCF_028355995.1	645	Aeromonas salmonicida	645
GenBank/RefSeq	GCF_028358575.1	645	Aeromonas salmonicida	645
GenBank/RefSeq	GCF_019972775.1	648	Aeromonas caviae	648
GenBank/RefSeq	GCF_013487985.1	648	Aeromonas caviae	648
GenBank/RefSeq	GCF_013488005.1	648	Aeromonas caviae	648
GenBank/RefSeq	GCF_016126815.2	648	Aeromonas caviae	648
GenBank/RefSeq	GCF_020405325.1	648	Aeromonas caviae	648
GenBank/RefSeq	GCF_001767355.1	674	Vibrio mimicus	674
GenBank/RefSeq	GCF_025913695.1	615	Serratia marcescens	615
GenBank/RefSeq	GCF_002950155.1	622	Shigella dysenteriae	622
GenBank/RefSeq	GCF_002950015.1	622	Shigella dysenteriae	622
GenBank/RefSeq	GCF_002949815.1	622	Shigella dysenteriae	622
GenBank/RefSeq	GCF_900659665.1	623	Shigella flexneri	623
GenBank/RefSeq	GCF_025340245.1	630	Yersinia enterocolitica	630
GenBank/RefSeq	GCF_900635455.1	631	Yersinia intermedia	631
GenBank/RefSeq	GCF_003798305.1	633	Yersinia pseudotuberculosis	633
GenBank/RefSeq	GCF_001634325.1	654	Aeromonas veronii	654
GenBank/RefSeq	GCF_009762915.1	666	Vibrio cholerae	666
GenBank/RefSeq	GCF_021431945.1	666	Vibrio cholerae	666
GenBank/RefSeq	GCF_013357725.1	666	Vibrio cholerae	666
GenBank/RefSeq	GCF_013357645.1	666	Vibrio cholerae	666
GenBank/RefSeq	GCF_013357605.1	666	Vibrio cholerae	666
GenBank/RefSeq	GCF_030388405.1	669	Vibrio harveyi	669
GenBank/RefSeq	GCF_001558435.2	669	Vibrio harveyi	669
GenBank/RefSeq	GCF_028885605.1	669	Vibrio harveyi	669
GenBank/RefSeq	GCF_028885545.1	669	Vibrio harveyi	669
GenBank/RefSeq	GCF_028898625.1	669	Vibrio harveyi	669
GenBank/RefSeq	GCF_028551295.1	670	Vibrio parahaemolyticus	670
GenBank/RefSeq	GCF_009883855.1	670	Vibrio parahaemolyticus	670
GenBank/RefSeq	GCF_009931475.1	623	Shigella flexneri	623
GenBank/RefSeq	GCF_022354305.1	623	Shigella flexneri	623
GenBank/RefSeq	GCF_022354645.1	623	Shigella flexneri	623
GenBank/RefSeq	GCF_024732325.1	623	Shigella flexneri	623
GenBank/RefSeq	GCF_028472885.1	623	Shigella flexneri	623
GenBank/RefSeq	GCF_022494175.1	623	Shigella flexneri	623
GenBank/RefSeq	GCF_001518855.1	624	Shigella sonnei	624
GenBank/RefSeq	GCF_015337825.2	632	Yersinia pestis	632
GenBank/RefSeq	GCF_029774215.1	636	Edwardsiella tarda	636
GenBank/RefSeq	GCF_023823085.1	644	Aeromonas hydrophila	644
GenBank/RefSeq	GCF_001687125.1	644	Aeromonas hydrophila	644
GenBank/RefSeq	GCF_004296435.1	644	Aeromonas hydrophila	644
GenBank/RefSeq	GCF_026651545.1	644	Aeromonas hydrophila	644
GenBank/RefSeq	GCF_003491245.1	644	Aeromonas hydrophila	644
GenBank/RefSeq	GCF_003491225.1	644	Aeromonas hydrophila	644
GenBank/RefSeq	GCF_021654355.1	644	Aeromonas hydrophila	644
GenBank/RefSeq	GCF_022759545.1	644	Aeromonas hydrophila	644
GenBank/RefSeq	GCF_022700815.1	644	Aeromonas hydrophila	644
GenBank/RefSeq	GCF_014679585.1	644	Aeromonas hydrophila	644
GenBank/RefSeq	GCF_021398895.1	615	Serratia marcescens	615
GenBank/RefSeq	GCF_001027225.1	621	Shigella boydii	621
GenBank/RefSeq	GCF_014168635.1	648	Aeromonas caviae	648
GenBank/RefSeq	GCF_002949175.1	621	Shigella boydii	621
GenBank/RefSeq	GCF_002949475.1	621	Shigella boydii	621
GenBank/RefSeq	GCF_014169235.1	648	Aeromonas caviae	648
GenBank/RefSeq	GCF_019793575.1	623	Shigella flexneri	623
GenBank/RefSeq	GCF_022354685.1	623	Shigella flexneri	623
GenBank/RefSeq	GCF_022494035.1	623	Shigella flexneri	623
GenBank/RefSeq	GCF_030169125.1	623	Shigella flexneri	623
GenBank/RefSeq	GCF_022494275.1	623	Shigella flexneri	623
GenBank/RefSeq	GCF_002142635.1	624	Shigella sonnei	624
GenBank/RefSeq	GCF_029773405.1	654	Aeromonas veronii	654
GenBank/RefSeq	GCF_000750315.1	633	Yersinia pseudotuberculosis	633
GenBank/RefSeq	GCF_003798285.1	633	Yersinia pseudotuberculosis	633
GenBank/RefSeq	GCF_002949715.1	622	Shigella dysenteriae	622
GenBank/RefSeq	GCF_002949345.1	622	Shigella dysenteriae	622
GenBank/RefSeq	GCF_002949755.1	622	Shigella dysenteriae	622
GenBank/RefSeq	GCF_002949415.1	622	Shigella dysenteriae	622
GenBank/RefSeq	GCF_009295925.1	632	Yersinia pestis	632
GenBank/RefSeq	GCF_015336085.1	632	Yersinia pestis	632
GenBank/RefSeq	GCF_014162015.1	648	Aeromonas caviae	648
GenBank/RefSeq	GCF_029961805.1	648	Aeromonas caviae	648
GenBank/RefSeq	GCF_029025005.1	651	Aeromonas media	651
GenBank/RefSeq	GCF_013085725.1	651	Aeromonas media	651
GenBank/RefSeq	GCF_013085485.1	651	Aeromonas media	651
GenBank/RefSeq	GCF_013085785.1	651	Aeromonas media	651
GenBank/RefSeq	GCF_029773525.1	654	Aeromonas veronii	654
GenBank/RefSeq	GCF_014168995.1	654	Aeromonas veronii	654
GenBank/RefSeq	GCF_009665435.1	663	Vibrio alginolyticus	663
GenBank/RefSeq	GCF_012151455.1	663	Vibrio alginolyticus	663
GenBank/RefSeq	GCF_007197595.1	623	Shigella flexneri	623
GenBank/RefSeq	GCF_002313025.1	666	Vibrio cholerae	666
GenBank/RefSeq	GCF_004117115.1	666	Vibrio cholerae	666
GenBank/RefSeq	GCF_022869845.1	623	Shigella flexneri	623
GenBank/RefSeq	GCF_022353945.1	623	Shigella flexneri	623
GenBank/RefSeq	GCF_022354225.1	623	Shigella flexneri	623
GenBank/RefSeq	GCF_029026885.1	666	Vibrio cholerae	666
GenBank/RefSeq	GCF_013146785.1	624	Shigella sonnei	624
GenBank/RefSeq	GCF_008369605.1	666	Vibrio cholerae	666
GenBank/RefSeq	GCF_013147165.1	624	Shigella sonnei	624
GenBank/RefSeq	GCF_014725795.1	624	Shigella sonnei	624
GenBank/RefSeq	GCF_014217935.1	624	Shigella sonnei	624
GenBank/RefSeq	GCF_001887615.1	666	Vibrio cholerae	666
GenBank/RefSeq	GCF_001887635.1	666	Vibrio cholerae	666
GenBank/RefSeq	GCF_003575005.1	628	Xenorhabdus nematophila	628
GenBank/RefSeq	GCF_001708575.1	630	Yersinia enterocolitica	630
GenBank/RefSeq	GCF_001304755.1	630	Yersinia enterocolitica	630
GenBank/RefSeq	GCF_000834735.1	630	Yersinia enterocolitica	630
GenBank/RefSeq	GCF_001708655.1	630	Yersinia enterocolitica	630
GenBank/RefSeq	GCF_015337645.1	632	Yersinia pestis	632
GenBank/RefSeq	GCF_014158455.1	648	Aeromonas caviae	648
GenBank/RefSeq	GCF_024347695.1	648	Aeromonas caviae	648
GenBank/RefSeq	GCF_024347775.1	648	Aeromonas caviae	648
GenBank/RefSeq	GCF_016861425.1	648	Aeromonas caviae	648
GenBank/RefSeq	GCF_024347715.1	648	Aeromonas caviae	648
GenBank/RefSeq	GCF_001887395.1	666	Vibrio cholerae	666
GenBank/RefSeq	GCF_001887515.1	666	Vibrio cholerae	666
GenBank/RefSeq	GCF_026651485.1	650	Aeromonas jandaei	650
GenBank/RefSeq	GCF_023921525.1	648	Aeromonas caviae	648
GenBank/RefSeq	GCF_001887455.1	666	Vibrio cholerae	666
GenBank/RefSeq	GCF_010231685.1	622	Shigella dysenteriae	622
GenBank/RefSeq	GCF_015475595.1	622	Shigella dysenteriae	622
GenBank/RefSeq	GCF_002950335.1	623	Shigella flexneri	623
GenBank/RefSeq	GCF_009763065.1	666	Vibrio cholerae	666
GenBank/RefSeq	GCF_002950255.1	623	Shigella flexneri	623
GenBank/RefSeq	GCF_900324425.1	666	Vibrio cholerae	666
GenBank/RefSeq	GCF_009763105.1	666	Vibrio cholerae	666
GenBank/RefSeq	GCF_900324445.1	666	Vibrio cholerae	666
GenBank/RefSeq	GCF_013146745.1	624	Shigella sonnei	624
GenBank/RefSeq	GCF_000969235.1	666	Vibrio cholerae	666
GenBank/RefSeq	GCF_016727765.1	630	Yersinia enterocolitica	630
GenBank/RefSeq	GCF_024498395.1	632	Yersinia pestis	632
GenBank/RefSeq	GCF_013357765.1	666	Vibrio cholerae	666
GenBank/RefSeq	GCF_019704195.1	666	Vibrio cholerae	666
GenBank/RefSeq	GCF_003798225.1	632	Yersinia pestis	632
GenBank/RefSeq	GCF_000834335.1	632	Yersinia pestis	632
GenBank/RefSeq	GCF_003798205.1	632	Yersinia pestis	632
GenBank/RefSeq	GCF_003294895.2	648	Aeromonas caviae	648
GenBank/RefSeq	GCF_013357885.1	666	Vibrio cholerae	666
GenBank/RefSeq	GCF_013357745.1	666	Vibrio cholerae	666
GenBank/RefSeq	GCF_013357785.1	666	Vibrio cholerae	666
GenBank/RefSeq	GCF_022354025.1	623	Shigella flexneri	623
GenBank/RefSeq	GCF_026016185.1	624	Shigella sonnei	624
GenBank/RefSeq	GCF_900659655.1	624	Shigella sonnei	624
GenBank/RefSeq	GCF_009664515.1	624	Shigella sonnei	624
GenBank/RefSeq	GCF_013462495.1	666	Vibrio cholerae	666
GenBank/RefSeq	GCF_002150905.1	624	Shigella sonnei	624
GenBank/RefSeq	GCF_001708595.1	630	Yersinia enterocolitica	630
GenBank/RefSeq	GCF_001708555.1	630	Yersinia enterocolitica	630
GenBank/RefSeq	GCF_013357865.1	666	Vibrio cholerae	666
GenBank/RefSeq	GCF_015336465.1	632	Yersinia pestis	632
GenBank/RefSeq	GCF_015336865.1	632	Yersinia pestis	632
GenBank/RefSeq	GCF_009295945.1	632	Yersinia pestis	632
GenBank/RefSeq	GCF_012931585.1	645	Aeromonas salmonicida	645
GenBank/RefSeq	GCF_003612695.1	670	Vibrio parahaemolyticus	670
GenBank/RefSeq	GCF_029854275.1	645	Aeromonas salmonicida	645
GenBank/RefSeq	GCF_014883895.1	648	Aeromonas caviae	648
GenBank/RefSeq	GCF_028884875.1	648	Aeromonas caviae	648
GenBank/RefSeq	GCF_002073775.2	670	Vibrio parahaemolyticus	670
GenBank/RefSeq	GCF_004006515.1	670	Vibrio parahaemolyticus	670
GenBank/RefSeq	GCF_014169675.1	648	Aeromonas caviae	648
GenBank/RefSeq	GCF_013085105.1	686	Vibrio cholerae	666
GenBank/RefSeq	GCF_000963555.1	686	Vibrio cholerae	666
GenBank/RefSeq	GCF_022343945.1	648	Aeromonas caviae	648
GenBank/RefSeq	GCF_020181575.1	648	Aeromonas caviae	648
GenBank/RefSeq	GCF_016127195.1	650	Aeromonas jandaei	650
GenBank/RefSeq	GCF_016865345.1	650	Aeromonas jandaei	650
GenBank/RefSeq	GCF_022354585.1	623	Shigella flexneri	623
GenBank/RefSeq	GCF_002224625.1	624	Shigella sonnei	624
GenBank/RefSeq	GCF_002442535.1	624	Shigella sonnei	624
GenBank/RefSeq	GCF_009730055.1	631	Yersinia intermedia	631
GenBank/RefSeq	GCF_000834495.1	632	Yersinia pestis	632
GenBank/RefSeq	GCF_015337085.2	632	Yersinia pestis	632
GenBank/RefSeq	GCF_029633935.1	654	Aeromonas veronii	654
GenBank/RefSeq	GCF_001518775.1	644	Aeromonas hydrophila	644
GenBank/RefSeq	GCF_014274185.1	663	Vibrio alginolyticus	663
GenBank/RefSeq	GCF_022700835.1	644	Aeromonas hydrophila	644
GenBank/RefSeq	GCF_001887495.1	666	Vibrio cholerae	666
GenBank/RefSeq	GCF_016592295.1	644	Aeromonas hydrophila	644
GenBank/RefSeq	GCF_028994095.1	644	Aeromonas hydrophila	644
GenBank/RefSeq	GCF_029025785.1	644	Aeromonas hydrophila	644
GenBank/RefSeq	GCF_028356375.1	645	Aeromonas salmonicida	645
GenBank/RefSeq	GCF_013487965.1	648	Aeromonas caviae	648
GenBank/RefSeq	GCF_016598815.1	648	Aeromonas caviae	648
GenBank/RefSeq	GCF_030178455.1	654	Aeromonas veronii	654
GenBank/RefSeq	GCF_001593245.1	654	Aeromonas veronii	654
GenBank/RefSeq	GCF_900635805.1	727	Haemophilus influenzae	727
GenBank/RefSeq	GCF_014169795.1	654	Aeromonas veronii	654
GenBank/RefSeq	GCF_002950395.1	624	Shigella sonnei	624
GenBank/RefSeq	GCF_015338045.2	632	Yersinia pestis	632
GenBank/RefSeq	GCF_900636705.1	633	Yersinia pseudotuberculosis	633
GenBank/RefSeq	GCF_003798405.1	633	Yersinia pseudotuberculosis	633
GenBank/RefSeq	GCF_002966615.1	727	Haemophilus influenzae	727
GenBank/RefSeq	GCF_004768525.1	638	Arsenophonus nasoniae	638
GenBank/RefSeq	GCF_007179295.1	648	Aeromonas caviae	648
GenBank/RefSeq	GCF_029773505.1	654	Aeromonas veronii	654
GenBank/RefSeq	GCF_016026615.1	656	Aeromonas allosaccharophila	656
GenBank/RefSeq	GCF_029024985.1	656	Aeromonas allosaccharophila	656
GenBank/RefSeq	GCF_002149065.1	663	Vibrio alginolyticus	663
GenBank/RefSeq	GCF_002149085.1	663	Vibrio alginolyticus	663
GenBank/RefSeq	GCF_003097695.1	666	Vibrio cholerae	666
GenBank/RefSeq	GCF_029203225.1	663	Vibrio alginolyticus	663
GenBank/RefSeq	GCF_003574155.1	666	Vibrio cholerae	666
GenBank/RefSeq	GCF_003613065.1	663	Vibrio alginolyticus	663
GenBank/RefSeq	GCF_017310215.1	644	Aeromonas hydrophila	644
GenBank/RefSeq	GCF_900324435.1	666	Vibrio cholerae	666
GenBank/RefSeq	GCF_002214265.1	645	Aeromonas salmonicida	645
GenBank/RefSeq	GCF_012151595.1	663	Vibrio alginolyticus	663
GenBank/RefSeq	GCF_020423125.1	651	Aeromonas media	651
GenBank/RefSeq	GCF_029773225.1	654	Aeromonas veronii	654
GenBank/RefSeq	GCF_003352405.1	727	Haemophilus influenzae	727
GenBank/RefSeq	GCF_002119505.2	663	Vibrio alginolyticus	663
GenBank/RefSeq	GCF_003063785.1	666	Vibrio cholerae	666
GenBank/RefSeq	GCF_009763825.1	666	Vibrio cholerae	666
GenBank/RefSeq	GCF_002073335.2	666	Vibrio cholerae	666
GenBank/RefSeq	GCF_013368735.1	663	Vibrio alginolyticus	663
GenBank/RefSeq	GCF_011801435.1	663	Vibrio alginolyticus	663
GenBank/RefSeq	GCF_002119545.1	663	Vibrio alginolyticus	663
GenBank/RefSeq	GCF_019704215.1	666	Vibrio cholerae	666
GenBank/RefSeq	GCF_009763745.1	663	Vibrio alginolyticus	663
GenBank/RefSeq	GCF_022343125.1	663	Vibrio alginolyticus	663
GenBank/RefSeq	GCF_003352365.1	727	Haemophilus influenzae	727
GenBank/RefSeq	GCF_013357825.1	666	Vibrio cholerae	666
GenBank/RefSeq	GCF_003063885.1	666	Vibrio cholerae	666
GenBank/RefSeq	GCF_002749635.1	666	Vibrio cholerae	666
GenBank/RefSeq	GCF_019458465.1	666	Vibrio cholerae	666
GenBank/RefSeq	GCF_009762985.1	666	Vibrio cholerae	666
GenBank/RefSeq	GCF_900478325.1	727	Haemophilus influenzae	727
GenBank/RefSeq	GCF_001708615.1	630	Yersinia enterocolitica	630
GenBank/RefSeq	GCF_016727905.1	630	Yersinia enterocolitica	630
GenBank/RefSeq	GCF_000834515.1	631	Yersinia intermedia	631
GenBank/RefSeq	GCF_013357665.1	666	Vibrio cholerae	666
GenBank/RefSeq	GCF_019704255.1	666	Vibrio cholerae	666
GenBank/RefSeq	GCF_015337285.1	632	Yersinia pestis	632
GenBank/RefSeq	GCF_015337445.1	632	Yersinia pestis	632
GenBank/RefSeq	GCF_003425445.1	727	Haemophilus influenzae	727
GenBank/RefSeq	GCF_015190655.1	632	Yersinia pestis	632
GenBank/RefSeq	GCF_008693705.1	654	Aeromonas veronii	654
GenBank/RefSeq	GCF_003491365.1	654	Aeromonas veronii	654
GenBank/RefSeq	GCF_009755745.1	654	Aeromonas veronii	654
GenBank/RefSeq	GCF_003425605.1	727	Haemophilus influenzae	727
GenBank/RefSeq	GCF_011045495.1	654	Aeromonas veronii	654
GenBank/RefSeq	GCF_020640955.1	654	Aeromonas veronii	654
GenBank/RefSeq	GCF_023206775.1	663	Vibrio alginolyticus	663
GenBank/RefSeq	GCF_023169605.1	663	Vibrio alginolyticus	663
GenBank/RefSeq	GCF_026639315.1	663	Vibrio alginolyticus	663
GenBank/RefSeq	GCF_026651645.1	663	Vibrio alginolyticus	663
GenBank/RefSeq	GCF_026013235.1	666	Vibrio cholerae	666
GenBank/RefSeq	GCF_009730075.1	631	Yersinia intermedia	631
GenBank/RefSeq	GCF_030060435.1	669	Vibrio harveyi	669
GenBank/RefSeq	GCF_029773485.1	654	Aeromonas veronii	654
GenBank/RefSeq	GCF_029773325.1	654	Aeromonas veronii	654
GenBank/RefSeq	GCF_001908435.2	669	Vibrio harveyi	669
GenBank/RefSeq	GCF_024734685.1	666	Vibrio cholerae	666
GenBank/RefSeq	GCF_028551315.1	669	Vibrio harveyi	669
GenBank/RefSeq	GCF_014931495.1	727	Haemophilus influenzae	727
GenBank/RefSeq	GCF_009665315.1	669	Vibrio harveyi	669
GenBank/RefSeq	GCF_009184745.1	669	Vibrio harveyi	669
GenBank/RefSeq	GCF_024971935.1	669	Vibrio harveyi	669
GenBank/RefSeq	GCF_019703385.1	727	Haemophilus influenzae	727
GenBank/RefSeq	GCF_015779285.1	670	Vibrio parahaemolyticus	670
GenBank/RefSeq	GCF_002966675.1	727	Haemophilus influenzae	727
GenBank/RefSeq	GCF_023205895.1	670	Vibrio parahaemolyticus	670
GenBank/RefSeq	GCF_028472865.1	670	Vibrio parahaemolyticus	670
GenBank/RefSeq	GCF_030552955.1	670	Vibrio parahaemolyticus	670
GenBank/RefSeq	GCF_009763585.1	673	Grimontia hollisae	673
GenBank/RefSeq	GCF_022832755.1	1280	Staphylococcus aureus	1280
GenBank/RefSeq	GCF_009764005.1	674	Vibrio mimicus	674
GenBank/RefSeq	GCF_009296005.1	632	Yersinia pestis	632
GenBank/RefSeq	GCF_009363195.1	632	Yersinia pestis	632
GenBank/RefSeq	GCF_003814345.1	633	Yersinia pseudotuberculosis	633
GenBank/RefSeq	GCF_003798425.1	633	Yersinia pseudotuberculosis	633
GenBank/RefSeq	GCF_900637475.1	633	Yersinia pseudotuberculosis	633
GenBank/RefSeq	GCF_000834415.1	633	Yersinia pseudotuberculosis	633
GenBank/RefSeq	GCF_000834435.1	633	Yersinia pseudotuberculosis	633
GenBank/RefSeq	GCF_900635715.1	633	Yersinia pseudotuberculosis	633
GenBank/RefSeq	GCF_002214305.1	645	Aeromonas salmonicida	645
GenBank/RefSeq	GCF_019973835.1	648	Aeromonas caviae	648
GenBank/RefSeq	GCF_029773345.1	654	Aeromonas veronii	654
GenBank/RefSeq	GCF_014169835.1	654	Aeromonas veronii	654
GenBank/RefSeq	GCF_024971835.1	654	Aeromonas veronii	654
GenBank/RefSeq	GCF_020172765.2	654	Aeromonas veronii	654
GenBank/RefSeq	GCF_020544445.1	654	Aeromonas veronii	654
GenBank/RefSeq	GCF_949787665.1	659	Photobacterium phosphoreum	659
GenBank/RefSeq	GCF_002953515.1	663	Vibrio alginolyticus	663
GenBank/RefSeq	GCF_029873495.1	638	Arsenophonus nasoniae	638
GenBank/RefSeq	GCF_029873555.1	638	Arsenophonus nasoniae	638
GenBank/RefSeq	GCF_029873515.1	638	Arsenophonus nasoniae	638
GenBank/RefSeq	GCF_022982835.1	644	Aeromonas hydrophila	644
GenBank/RefSeq	GCF_024583175.1	644	Aeromonas hydrophila	644
GenBank/RefSeq	GCF_001895965.1	644	Aeromonas hydrophila	644
GenBank/RefSeq	GCF_029773045.1	644	Aeromonas hydrophila	644
GenBank/RefSeq	GCF_026651505.1	644	Aeromonas hydrophila	644
GenBank/RefSeq	GCF_014161955.1	644	Aeromonas hydrophila	644
GenBank/RefSeq	GCF_022557195.1	644	Aeromonas hydrophila	644
GenBank/RefSeq	GCF_003722175.1	654	Aeromonas veronii	654
GenBank/RefSeq	GCF_029773065.1	654	Aeromonas veronii	654
GenBank/RefSeq	GCF_009834065.1	654	Aeromonas veronii	654
GenBank/RefSeq	GCF_000963645.1	644	Aeromonas hydrophila	644
GenBank/RefSeq	GCF_014169715.1	644	Aeromonas hydrophila	644
GenBank/RefSeq	GCF_030011615.1	645	Aeromonas salmonicida	645
GenBank/RefSeq	GCF_016728865.1	648	Aeromonas caviae	648
GenBank/RefSeq	GCF_015508545.1	648	Aeromonas caviae	648
GenBank/RefSeq	GCF_021609985.1	648	Aeromonas caviae	648
GenBank/RefSeq	GCF_026000055.1	648	Aeromonas caviae	648
GenBank/RefSeq	GCF_029025765.1	648	Aeromonas caviae	648
GenBank/RefSeq	GCF_003925855.2	648	Aeromonas caviae	648
GenBank/RefSeq	GCF_018802325.1	650	Aeromonas jandaei	650
GenBank/RefSeq	GCF_014161425.1	651	Aeromonas media	651
GenBank/RefSeq	GCF_002866885.2	654	Aeromonas veronii	654
GenBank/RefSeq	GCF_014169875.1	654	Aeromonas veronii	654
GenBank/RefSeq	GCF_022921155.1	654	Aeromonas veronii	654
GenBank/RefSeq	GCF_029773365.1	654	Aeromonas veronii	654
GenBank/RefSeq	GCF_029773085.1	654	Aeromonas veronii	654
GenBank/RefSeq	GCF_023100745.1	654	Aeromonas veronii	654
GenBank/RefSeq	GCF_029773425.1	654	Aeromonas veronii	654
GenBank/RefSeq	GCF_029773445.1	654	Aeromonas veronii	654
GenBank/RefSeq	GCF_029773545.1	654	Aeromonas veronii	654
GenBank/RefSeq	GCF_001679745.1	663	Vibrio alginolyticus	663
GenBank/RefSeq	GCF_003613035.1	663	Vibrio alginolyticus	663
GenBank/RefSeq	GCF_018802305.1	644	Aeromonas hydrophila	644
GenBank/RefSeq	GCF_029962325.1	644	Aeromonas hydrophila	644
GenBank/RefSeq	GCF_001455365.1	644	Aeromonas hydrophila	644
GenBank/RefSeq	GCF_001683535.1	644	Aeromonas hydrophila	644
GenBank/RefSeq	GCF_004684305.1	644	Aeromonas hydrophila	644
GenBank/RefSeq	GCF_004684325.1	644	Aeromonas hydrophila	644
GenBank/RefSeq	GCF_016026875.1	644	Aeromonas hydrophila	644
GenBank/RefSeq	GCF_022631195.1	644	Aeromonas hydrophila	644
GenBank/RefSeq	GCF_028356175.1	645	Aeromonas salmonicida	645
GenBank/RefSeq	GCF_024508255.1	645	Aeromonas salmonicida	645
GenBank/RefSeq	GCF_022700855.1	644	Aeromonas hydrophila	644
GenBank/RefSeq	GCF_028355655.1	645	Aeromonas salmonicida	645
GenBank/RefSeq	GCF_002214245.1	645	Aeromonas salmonicida	645
GenBank/RefSeq	GCF_013415825.1	654	Aeromonas veronii	654
GenBank/RefSeq	GCF_029773245.1	654	Aeromonas veronii	654
GenBank/RefSeq	GCF_014169735.1	648	Aeromonas caviae	648
GenBank/RefSeq	GCF_029773565.1	654	Aeromonas veronii	654
GenBank/RefSeq	GCF_002119585.1	663	Vibrio alginolyticus	663
GenBank/RefSeq	GCF_009763085.1	663	Vibrio alginolyticus	663
GenBank/RefSeq	GCF_022343105.1	663	Vibrio alginolyticus	663
GenBank/RefSeq	GCF_002997215.1	666	Vibrio cholerae	666
GenBank/RefSeq	GCF_021397735.1	669	Vibrio harveyi	669
GenBank/RefSeq	GCF_028609685.1	670	Vibrio parahaemolyticus	670
GenBank/RefSeq	GCF_001304775.1	670	Vibrio parahaemolyticus	670
GenBank/RefSeq	GCF_006517795.1	670	Vibrio parahaemolyticus	670
GenBank/RefSeq	GCF_001758605.1	670	Vibrio parahaemolyticus	670
GenBank/RefSeq	GCF_009764155.1	673	Grimontia hollisae	673
GenBank/RefSeq	GCF_009931135.1	651	Aeromonas media	651
GenBank/RefSeq	GCF_013085745.1	651	Aeromonas media	651
GenBank/RefSeq	GCF_016653695.1	651	Aeromonas media	651
GenBank/RefSeq	GCF_002803945.1	654	Aeromonas veronii	654
GenBank/RefSeq	GCF_029773265.1	654	Aeromonas veronii	654
GenBank/RefSeq	GCF_001887415.1	666	Vibrio cholerae	666
GenBank/RefSeq	GCF_001887655.1	666	Vibrio cholerae	666
GenBank/RefSeq	GCF_001250235.2	666	Vibrio cholerae	666
GenBank/RefSeq	GCF_001887475.1	666	Vibrio cholerae	666
GenBank/RefSeq	GCF_013357845.1	666	Vibrio cholerae	666
GenBank/RefSeq	GCF_001188185.2	670	Vibrio parahaemolyticus	670
GenBank/RefSeq	GCF_009665495.1	670	Vibrio parahaemolyticus	670
GenBank/RefSeq	GCF_009734325.1	670	Vibrio parahaemolyticus	670
GenBank/RefSeq	GCF_023921405.1	654	Aeromonas veronii	654
GenBank/RefSeq	GCF_026016025.1	654	Aeromonas veronii	654
GenBank/RefSeq	GCF_025665435.1	654	Aeromonas veronii	654
GenBank/RefSeq	GCF_023169625.1	663	Vibrio alginolyticus	663
GenBank/RefSeq	GCF_002119565.1	663	Vibrio alginolyticus	663
GenBank/RefSeq	GCF_023205955.1	670	Vibrio parahaemolyticus	670
GenBank/RefSeq	GCF_023206515.1	670	Vibrio parahaemolyticus	670
GenBank/RefSeq	GCF_023205915.1	670	Vibrio parahaemolyticus	670
GenBank/RefSeq	GCF_013393845.1	670	Vibrio parahaemolyticus	670
GenBank/RefSeq	GCF_013393865.1	670	Vibrio parahaemolyticus	670
GenBank/RefSeq	GCF_021730045.1	670	Vibrio parahaemolyticus	670
GenBank/RefSeq	GCF_001433435.1	672	Vibrio vulnificus	672
GenBank/RefSeq	GCF_001653775.1	672	Vibrio vulnificus	672
GenBank/RefSeq	GCF_002117205.1	672	Vibrio vulnificus	672
GenBank/RefSeq	GCF_003522555.1	672	Vibrio vulnificus	672
GenBank/RefSeq	GCF_009764115.1	672	Vibrio vulnificus	672
GenBank/RefSeq	GCF_024442155.1	680	Vibrio campbellii	680
GenBank/RefSeq	GCF_001680085.1	691	Vibrio natriegens	691
GenBank/RefSeq	GCF_919949215.1	727	Haemophilus influenzae	727
GenBank/RefSeq	GCF_008085855.1	731	Histophilus somni	731
GenBank/RefSeq	GCF_016415305.1	731	Histophilus somni	731
GenBank/RefSeq	GCF_002953975.1	663	Vibrio alginolyticus	663
GenBank/RefSeq	GCF_022343205.1	663	Vibrio alginolyticus	663
GenBank/RefSeq	GCF_009763845.1	663	Vibrio alginolyticus	663
GenBank/RefSeq	GCF_022343085.1	663	Vibrio alginolyticus	663
GenBank/RefSeq	GCF_022343145.1	663	Vibrio alginolyticus	663
GenBank/RefSeq	GCF_022343165.1	663	Vibrio alginolyticus	663
GenBank/RefSeq	GCF_009762965.1	666	Vibrio cholerae	666
GenBank/RefSeq	GCF_009762895.1	666	Vibrio cholerae	666
GenBank/RefSeq	GCF_009763045.1	666	Vibrio cholerae	666
GenBank/RefSeq	GCF_013357625.1	666	Vibrio cholerae	666
GenBank/RefSeq	GCF_009762945.1	666	Vibrio cholerae	666
GenBank/RefSeq	GCF_937000115.1	666	Vibrio cholerae	666
GenBank/RefSeq	GCF_023921245.1	715	Actinobacillus pleuropneumoniae	715
GenBank/RefSeq	GCF_019703525.1	727	Haemophilus influenzae	727
GenBank/RefSeq	GCF_000969315.2	728	Avibacterium paragallinarum	728
GenBank/RefSeq	GCF_012850815.1	728	Avibacterium paragallinarum	728
GenBank/RefSeq	GCF_014931295.1	729	Haemophilus parainfluenzae	729
GenBank/RefSeq	GCF_014931335.1	729	Haemophilus parainfluenzae	729
GenBank/RefSeq	GCF_001647875.1	730	[Haemophilus] ducreyi	730
GenBank/RefSeq	GCF_001647765.1	730	[Haemophilus] ducreyi	730
GenBank/RefSeq	GCF_002953535.1	663	Vibrio alginolyticus	663
GenBank/RefSeq	GCF_023650915.1	663	Vibrio alginolyticus	663
GenBank/RefSeq	GCF_004328575.1	666	Vibrio cholerae	666
GenBank/RefSeq	GCF_009799825.1	666	Vibrio cholerae	666
GenBank/RefSeq	GCF_002892855.1	666	Vibrio cholerae	666
GenBank/RefSeq	GCF_028898705.1	669	Vibrio harveyi	669
GenBank/RefSeq	GCF_025920025.1	670	Vibrio parahaemolyticus	670
GenBank/RefSeq	GCF_009883875.1	670	Vibrio parahaemolyticus	670
GenBank/RefSeq	GCF_001682175.1	670	Vibrio parahaemolyticus	670
GenBank/RefSeq	GCF_003691525.1	670	Vibrio parahaemolyticus	670
GenBank/RefSeq	GCF_009764055.1	670	Vibrio parahaemolyticus	670
GenBank/RefSeq	GCF_008693625.1	670	Vibrio parahaemolyticus	670
GenBank/RefSeq	GCF_008693745.1	670	Vibrio parahaemolyticus	670
GenBank/RefSeq	GCF_009763625.1	670	Vibrio parahaemolyticus	670
GenBank/RefSeq	GCF_009763545.1	670	Vibrio parahaemolyticus	670
GenBank/RefSeq	GCF_020991225.1	663	Vibrio alginolyticus	663
GenBank/RefSeq	GCF_002149105.1	663	Vibrio alginolyticus	663
GenBank/RefSeq	GCF_015168795.1	666	Vibrio cholerae	666
GenBank/RefSeq	GCF_019321785.1	670	Vibrio parahaemolyticus	670
GenBank/RefSeq	GCF_020041945.1	670	Vibrio parahaemolyticus	670
GenBank/RefSeq	GCF_030291875.1	670	Vibrio parahaemolyticus	670
GenBank/RefSeq	GCF_009665295.1	673	Grimontia hollisae	673
GenBank/RefSeq	GCF_008086385.1	714	Aggregatibacter actinomycetemcomitans	714
GenBank/RefSeq	GCF_008086365.1	714	Aggregatibacter actinomycetemcomitans	714
GenBank/RefSeq	GCF_020809485.1	714	Aggregatibacter actinomycetemcomitans	714
GenBank/RefSeq	GCF_023518055.1	714	Aggregatibacter actinomycetemcomitans	714
GenBank/RefSeq	GCF_003290385.1	715	Actinobacillus pleuropneumoniae	715
GenBank/RefSeq	GCF_012850275.1	728	Avibacterium paragallinarum	728
GenBank/RefSeq	GCF_003390455.1	729	Haemophilus parainfluenzae	729
GenBank/RefSeq	GCF_022343185.1	663	Vibrio alginolyticus	663
GenBank/RefSeq	GCF_012151295.1	663	Vibrio alginolyticus	663
GenBank/RefSeq	GCF_023169825.1	666	Vibrio cholerae	666
GenBank/RefSeq	GCF_002313005.1	666	Vibrio cholerae	666
GenBank/RefSeq	GCF_900185995.1	666	Vibrio cholerae	666
GenBank/RefSeq	GCF_013357685.1	666	Vibrio cholerae	666
GenBank/RefSeq	GCF_937000105.1	666	Vibrio cholerae	666
GenBank/RefSeq	GCF_028898825.1	669	Vibrio harveyi	669
GenBank/RefSeq	GCF_003612715.1	670	Vibrio parahaemolyticus	670
GenBank/RefSeq	GCF_009763185.1	676	Vibrio fluvialis	676
GenBank/RefSeq	GCF_008586825.1	725	Haemophilus influenzae	727
GenBank/RefSeq	GCF_019973675.1	726	Haemophilus haemolyticus	726
GenBank/RefSeq	GCF_003425485.1	727	Haemophilus influenzae	727
GenBank/RefSeq	GCF_003351605.1	727	Haemophilus influenzae	727
GenBank/RefSeq	GCF_003351445.1	727	Haemophilus influenzae	727
GenBank/RefSeq	GCF_003351425.1	727	Haemophilus influenzae	727
GenBank/RefSeq	GCF_003425715.1	727	Haemophilus influenzae	727
GenBank/RefSeq	GCF_001856725.1	727	Haemophilus influenzae	727
GenBank/RefSeq	GCF_002966575.1	727	Haemophilus influenzae	727
GenBank/RefSeq	GCF_900478275.1	727	Haemophilus influenzae	727
GenBank/RefSeq	GCF_004792575.1	747	Pasteurella multocida	747
GenBank/RefSeq	GCF_019754275.1	747	Pasteurella multocida	747
GenBank/RefSeq	GCF_002948995.1	747	Pasteurella multocida	747
GenBank/RefSeq	GCF_002073255.2	747	Pasteurella multocida	747
GenBank/RefSeq	GCF_028743695.1	663	Vibrio alginolyticus	663
GenBank/RefSeq	GCF_029023705.1	663	Vibrio alginolyticus	663
GenBank/RefSeq	GCF_025917745.1	670	Vibrio parahaemolyticus	670
GenBank/RefSeq	GCF_026970915.1	670	Vibrio parahaemolyticus	670
GenBank/RefSeq	GCF_001636035.1	670	Vibrio parahaemolyticus	670
GenBank/RefSeq	GCF_003047085.1	670	Vibrio parahaemolyticus	670
GenBank/RefSeq	GCF_001996365.2	670	Vibrio parahaemolyticus	670
GenBank/RefSeq	GCF_001887055.1	670	Vibrio parahaemolyticus	670
GenBank/RefSeq	GCF_009763565.1	670	Vibrio parahaemolyticus	670
GenBank/RefSeq	GCF_001558255.2	673	Grimontia hollisae	673
GenBank/RefSeq	GCF_009763965.1	674	Vibrio mimicus	674
GenBank/RefSeq	GCF_009665395.1	675	Vibrio cincinnatiensis	675
GenBank/RefSeq	GCF_030144385.1	676	Vibrio fluvialis	676
GenBank/RefSeq	GCF_021953185.1	715	Actinobacillus pleuropneumoniae	715
GenBank/RefSeq	GCF_014931275.1	729	Haemophilus parainfluenzae	729
GenBank/RefSeq	GCF_003591575.1	666	Vibrio cholerae	666
GenBank/RefSeq	GCF_008085735.1	731	Histophilus somni	731
GenBank/RefSeq	GCF_025258925.1	666	Vibrio cholerae	666
GenBank/RefSeq	GCF_008085795.1	731	Histophilus somni	731
GenBank/RefSeq	GCF_900324455.1	666	Vibrio cholerae	666
GenBank/RefSeq	GCF_019704175.1	666	Vibrio cholerae	666
GenBank/RefSeq	GCF_019704235.1	666	Vibrio cholerae	666
GenBank/RefSeq	GCF_028898725.1	669	Vibrio harveyi	669
GenBank/RefSeq	GCF_028898685.1	669	Vibrio harveyi	669
GenBank/RefSeq	GCF_009763405.1	670	Vibrio parahaemolyticus	670
GenBank/RefSeq	GCF_009763505.1	670	Vibrio parahaemolyticus	670
GenBank/RefSeq	GCF_009763525.1	670	Vibrio parahaemolyticus	670
GenBank/RefSeq	GCF_009763025.1	670	Vibrio parahaemolyticus	670
GenBank/RefSeq	GCF_016415245.1	731	Histophilus somni	731
GenBank/RefSeq	GCF_009763445.1	670	Vibrio parahaemolyticus	670
GenBank/RefSeq	GCF_016889385.1	735	Haemophilus parahaemolyticus	735
GenBank/RefSeq	GCF_008330025.1	735	Haemophilus parahaemolyticus	735
GenBank/RefSeq	GCF_029762455.1	738	Glaesserella parasuis	738
GenBank/RefSeq	GCF_013181325.1	676	Vibrio fluvialis	676
GenBank/RefSeq	GCF_024442195.1	680	Vibrio campbellii	680
GenBank/RefSeq	GCF_001969325.1	680	Vibrio campbellii	680
GenBank/RefSeq	GCF_024442235.1	680	Vibrio campbellii	680
GenBank/RefSeq	GCF_003312585.1	680	Vibrio campbellii	680
GenBank/RefSeq	GCF_029762435.1	738	Glaesserella parasuis	738
GenBank/RefSeq	GCF_003691485.1	680	Vibrio campbellii	680
GenBank/RefSeq	GCF_002906455.1	680	Vibrio campbellii	680
GenBank/RefSeq	GCF_030062725.1	666	Vibrio cholerae	666
GenBank/RefSeq	GCF_028743655.1	680	Vibrio campbellii	680
GenBank/RefSeq	GCF_948151475.1	680	Vibrio campbellii	680
GenBank/RefSeq	GCF_013357805.1	666	Vibrio cholerae	666
GenBank/RefSeq	GCF_028885585.1	669	Vibrio harveyi	669
GenBank/RefSeq	GCF_028898665.1	669	Vibrio harveyi	669
GenBank/RefSeq	GCF_028898745.1	669	Vibrio harveyi	669
GenBank/RefSeq	GCF_028898645.1	669	Vibrio harveyi	669
GenBank/RefSeq	GCF_013085145.1	686	Vibrio cholerae	666
GenBank/RefSeq	GCF_025917705.1	670	Vibrio parahaemolyticus	670
GenBank/RefSeq	GCF_001879585.1	670	Vibrio parahaemolyticus	670
GenBank/RefSeq	GCF_001700835.1	670	Vibrio parahaemolyticus	670
GenBank/RefSeq	GCF_000742795.1	738	Glaesserella parasuis	738
GenBank/RefSeq	GCF_001611775.1	738	Glaesserella parasuis	738
GenBank/RefSeq	GCF_002196515.1	687	Vibrio gazogenes	687
GenBank/RefSeq	GCF_002946655.1	686	Vibrio cholerae	666
GenBank/RefSeq	GCF_023920225.1	687	Vibrio gazogenes	687
GenBank/RefSeq	GCF_001558495.2	670	Vibrio parahaemolyticus	670
GenBank/RefSeq	GCF_009764075.1	670	Vibrio parahaemolyticus	670
GenBank/RefSeq	GCF_001887435.1	666	Vibrio cholerae	666
GenBank/RefSeq	GCF_002906475.1	680	Vibrio campbellii	680
GenBank/RefSeq	GCF_002142655.1	680	Vibrio campbellii	680
GenBank/RefSeq	GCF_002140055.1	680	Vibrio campbellii	680
GenBank/RefSeq	GCF_003425955.1	727	Haemophilus influenzae	727
GenBank/RefSeq	GCF_003425645.1	727	Haemophilus influenzae	727
GenBank/RefSeq	GCF_008831525.1	727	Haemophilus influenzae	727
GenBank/RefSeq	GCF_001647835.1	730	[Haemophilus] ducreyi	730
GenBank/RefSeq	GCF_001647815.1	730	[Haemophilus] ducreyi	730
GenBank/RefSeq	GCF_001647915.1	730	[Haemophilus] ducreyi	730
GenBank/RefSeq	GCF_001647795.1	730	[Haemophilus] ducreyi	730
GenBank/RefSeq	GCF_011044295.1	738	Glaesserella parasuis	738
GenBank/RefSeq	GCF_026409365.1	747	Pasteurella multocida	747
GenBank/RefSeq	GCF_026409225.1	747	Pasteurella multocida	747
GenBank/RefSeq	GCF_009763165.1	670	Vibrio parahaemolyticus	670
GenBank/RefSeq	GCF_001952955.1	676	Vibrio fluvialis	676
GenBank/RefSeq	GCF_009763785.1	676	Vibrio fluvialis	676
GenBank/RefSeq	GCF_009764215.1	676	Vibrio fluvialis	676
GenBank/RefSeq	GCF_022453845.1	680	Vibrio campbellii	680
GenBank/RefSeq	GCF_024730685.1	714	Aggregatibacter actinomycetemcomitans	714
GenBank/RefSeq	GCF_023517855.1	714	Aggregatibacter actinomycetemcomitans	714
GenBank/RefSeq	GCF_024730745.1	714	Aggregatibacter actinomycetemcomitans	714
GenBank/RefSeq	GCF_021953265.1	715	Actinobacillus pleuropneumoniae	715
GenBank/RefSeq	GCF_021957205.1	715	Actinobacillus pleuropneumoniae	715
GenBank/RefSeq	GCF_021953005.1	715	Actinobacillus pleuropneumoniae	715
GenBank/RefSeq	GCF_023035175.1	715	Actinobacillus pleuropneumoniae	715
GenBank/RefSeq	GCF_026153635.1	715	Actinobacillus pleuropneumoniae	715
GenBank/RefSeq	GCF_019703735.1	727	Haemophilus influenzae	727
GenBank/RefSeq	GCF_019703575.1	727	Haemophilus influenzae	727
GenBank/RefSeq	GCF_019703405.1	727	Haemophilus influenzae	727
GenBank/RefSeq	GCF_002776885.1	813	Chlamydia trachomatis	813
GenBank/RefSeq	GCF_002777055.1	813	Chlamydia trachomatis	813
GenBank/RefSeq	GCF_016026035.1	714	Aggregatibacter actinomycetemcomitans	714
GenBank/RefSeq	GCF_027941935.1	715	Actinobacillus pleuropneumoniae	715
GenBank/RefSeq	GCF_900638445.1	715	Actinobacillus pleuropneumoniae	715
GenBank/RefSeq	GCF_900475195.1	715	Actinobacillus pleuropneumoniae	715
GenBank/RefSeq	GCF_019703495.1	727	Haemophilus influenzae	727
GenBank/RefSeq	GCF_019822885.1	728	Avibacterium paragallinarum	728
GenBank/RefSeq	GCF_011044275.1	738	Glaesserella parasuis	738
GenBank/RefSeq	GCF_017352235.1	738	Glaesserella parasuis	738
GenBank/RefSeq	GCF_028748045.1	738	Glaesserella parasuis	738
GenBank/RefSeq	GCF_016127115.1	739	Aggregatibacter segnis	739
GenBank/RefSeq	GCF_900327255.1	784	Orientia tsutsugamushi	784
GenBank/RefSeq	GCF_009936175.1	803	Bartonella quintana	803
GenBank/RefSeq	GCF_000770115.1	669	Vibrio harveyi	669
GenBank/RefSeq	GCF_030064635.1	670	Vibrio parahaemolyticus	670
GenBank/RefSeq	GCF_030064615.2	670	Vibrio parahaemolyticus	670
GenBank/RefSeq	GCF_002863725.1	672	Vibrio vulnificus	672
GenBank/RefSeq	GCF_030220165.1	672	Vibrio vulnificus	672
GenBank/RefSeq	GCF_008693685.1	672	Vibrio vulnificus	672
GenBank/RefSeq	GCF_014211935.1	672	Vibrio vulnificus	672
GenBank/RefSeq	GCF_029990625.1	672	Vibrio vulnificus	672
GenBank/RefSeq	GCF_024730705.1	714	Aggregatibacter actinomycetemcomitans	714
GenBank/RefSeq	GCF_008086405.1	714	Aggregatibacter actinomycetemcomitans	714
GenBank/RefSeq	GCF_025884555.1	728	Avibacterium paragallinarum	728
GenBank/RefSeq	GCF_009883815.1	670	Vibrio parahaemolyticus	670
GenBank/RefSeq	GCF_009763425.1	670	Vibrio parahaemolyticus	670
GenBank/RefSeq	GCF_013393885.1	670	Vibrio parahaemolyticus	670
GenBank/RefSeq	GCF_009883835.1	670	Vibrio parahaemolyticus	670
GenBank/RefSeq	GCF_026650865.1	670	Vibrio parahaemolyticus	670
GenBank/RefSeq	GCF_021729965.1	670	Vibrio parahaemolyticus	670
GenBank/RefSeq	GCF_020991025.1	703	Plesiomonas shigelloides	703
GenBank/RefSeq	GCF_001690155.1	714	Aggregatibacter actinomycetemcomitans	714
GenBank/RefSeq	GCF_900636745.1	718	Actinobacillus equuli	718
GenBank/RefSeq	GCF_900477945.1	726	Haemophilus haemolyticus	726
GenBank/RefSeq	GCF_003351625.1	726	Haemophilus haemolyticus	726
GenBank/RefSeq	GCF_003425815.1	727	Haemophilus influenzae	727
GenBank/RefSeq	GCF_900635795.1	727	Haemophilus influenzae	727
GenBank/RefSeq	GCF_020736045.1	727	Haemophilus influenzae	727
GenBank/RefSeq	GCF_013394405.1	727	Haemophilus influenzae	727
GenBank/RefSeq	GCF_016861285.1	727	Haemophilus influenzae	727
GenBank/RefSeq	GCF_002988885.2	727	Haemophilus influenzae	727
GenBank/RefSeq	GCF_030059845.1	670	Vibrio parahaemolyticus	670
GenBank/RefSeq	GCF_002215135.1	672	Vibrio vulnificus	672
GenBank/RefSeq	GCF_001675245.1	672	Vibrio vulnificus	672
GenBank/RefSeq	GCF_009764095.1	672	Vibrio vulnificus	672
GenBank/RefSeq	GCF_002850455.1	672	Vibrio vulnificus	672
GenBank/RefSeq	GCF_014107515.1	672	Vibrio vulnificus	672
GenBank/RefSeq	GCF_001558515.2	672	Vibrio vulnificus	672
GenBank/RefSeq	GCF_024508015.1	691	Vibrio natriegens	691
GenBank/RefSeq	GCF_025757485.1	691	Vibrio natriegens	691
GenBank/RefSeq	GCF_014854595.1	703	Plesiomonas shigelloides	703
GenBank/RefSeq	GCF_023517895.1	714	Aggregatibacter actinomycetemcomitans	714
GenBank/RefSeq	GCF_023517935.1	714	Aggregatibacter actinomycetemcomitans	714
GenBank/RefSeq	GCF_024730725.1	714	Aggregatibacter actinomycetemcomitans	714
GenBank/RefSeq	GCF_025449295.1	714	Aggregatibacter actinomycetemcomitans	714
GenBank/RefSeq	GCF_023517835.1	714	Aggregatibacter actinomycetemcomitans	714
GenBank/RefSeq	GCF_014217295.1	670	Vibrio parahaemolyticus	670
GenBank/RefSeq	GCF_018135645.1	670	Vibrio parahaemolyticus	670
GenBank/RefSeq	GCF_025920045.1	670	Vibrio parahaemolyticus	670
GenBank/RefSeq	GCF_017357465.1	715	Actinobacillus pleuropneumoniae	715
GenBank/RefSeq	GCF_009709415.1	1238	Piscirickettsia salmonis	1238
GenBank/RefSeq	GCF_012272975.1	1238	Piscirickettsia salmonis	1238
GenBank/RefSeq	GCF_900324255.1	1280	Staphylococcus aureus	1280
GenBank/RefSeq	GCF_003354865.1	1280	Staphylococcus aureus	1280
GenBank/RefSeq	GCF_009738205.1	1304	Streptococcus salivarius	1304
GenBank/RefSeq	GCF_025402735.1	1311	Streptococcus agalactiae	1311
GenBank/RefSeq	GCF_003966485.1	1313	Streptococcus pneumoniae	1313
GenBank/RefSeq	GCF_025643315.1	1313	Streptococcus pneumoniae	1313
GenBank/RefSeq	GCF_019342885.1	1314	Streptococcus pyogenes	1314
GenBank/RefSeq	GCF_905318255.2	1423	Bacillus subtilis	1423
GenBank/RefSeq	GCF_905315395.2	1423	Bacillus subtilis	1423
GenBank/RefSeq	GCF_013363915.1	1596	Lactobacillus gasseri	1596
GenBank/RefSeq	GCF_020991205.1	1596	Lactobacillus gasseri	1596
GenBank/RefSeq	GCF_017498665.1	1596	Lactobacillus gasseri	1596
GenBank/RefSeq	GCF_010726245.1	1799	Mycolicibacterium aichiense	1799
GenBank/RefSeq	GCF_009939825.1	2104	Mycoplasmoides pneumoniae	2104
GenBank/RefSeq	GCF_009945535.1	2104	Mycoplasmoides pneumoniae	2104
GenBank/RefSeq	GCF_009941325.1	2104	Mycoplasmoides pneumoniae	2104
GenBank/RefSeq	GCF_009942155.1	2104	Mycoplasmoides pneumoniae	2104
GenBank/RefSeq	GCF_009945165.1	2104	Mycoplasmoides pneumoniae	2104
GenBank/RefSeq	GCF_009942395.1	2104	Mycoplasmoides pneumoniae	2104
GenBank/RefSeq	GCF_009940965.1	2104	Mycoplasmoides pneumoniae	2104
GenBank/RefSeq	GCF_001901705.1	2104	Mycoplasmoides pneumoniae	2104
GenBank/RefSeq	GCF_023205935.1	670	Vibrio parahaemolyticus	670
GenBank/RefSeq	GCF_021730025.1	670	Vibrio parahaemolyticus	670
GenBank/RefSeq	GCF_021729985.1	670	Vibrio parahaemolyticus	670
GenBank/RefSeq	GCF_021730085.1	670	Vibrio parahaemolyticus	670
GenBank/RefSeq	GCF_004319645.1	672	Vibrio vulnificus	672
GenBank/RefSeq	GCF_000746665.1	672	Vibrio vulnificus	672
GenBank/RefSeq	GCF_002204915.1	672	Vibrio vulnificus	672
GenBank/RefSeq	GCF_009665475.1	672	Vibrio vulnificus	672
GenBank/RefSeq	GCF_024442175.1	680	Vibrio campbellii	680
GenBank/RefSeq	GCF_013085165.1	686	Vibrio cholerae	666
GenBank/RefSeq	GCF_000931625.1	727	Haemophilus influenzae	727
GenBank/RefSeq	GCF_003425505.1	727	Haemophilus influenzae	727
GenBank/RefSeq	GCF_021730005.1	670	Vibrio parahaemolyticus	670
GenBank/RefSeq	GCF_021730065.1	670	Vibrio parahaemolyticus	670
GenBank/RefSeq	GCF_025994915.1	672	Vibrio vulnificus	672
GenBank/RefSeq	GCF_003351585.1	727	Haemophilus influenzae	727
GenBank/RefSeq	GCF_001457655.1	727	Haemophilus influenzae	727
GenBank/RefSeq	GCF_008085695.1	731	Histophilus somni	731
GenBank/RefSeq	GCF_008085775.1	731	Histophilus somni	731
GenBank/RefSeq	GCF_008085715.1	731	Histophilus somni	731
GenBank/RefSeq	GCF_002162255.1	731	Histophilus somni	731
GenBank/RefSeq	GCF_008087605.1	731	Histophilus somni	731
GenBank/RefSeq	GCF_002162295.1	731	Histophilus somni	731
GenBank/RefSeq	GCF_002162195.1	731	Histophilus somni	731
GenBank/RefSeq	GCF_008085755.1	731	Histophilus somni	731
GenBank/RefSeq	GCF_019916005.1	747	Pasteurella multocida	747
GenBank/RefSeq	GCF_018139065.1	747	Pasteurella multocida	747
GenBank/RefSeq	GCF_030122645.1	747	Pasteurella multocida	747
GenBank/RefSeq	GCF_023572985.1	747	Pasteurella multocida	747
GenBank/RefSeq	GCF_900087055.1	703	Plesiomonas shigelloides	703
GenBank/RefSeq	GCF_003019855.1	703	Plesiomonas shigelloides	703
GenBank/RefSeq	GCF_900187155.1	716	Actinobacillus suis	716
GenBank/RefSeq	GCF_900635785.1	720	Actinobacillus lignieresii	720
GenBank/RefSeq	GCF_008586745.1	725	Haemophilus influenzae	727
GenBank/RefSeq	GCF_008586805.1	725	Haemophilus influenzae	727
GenBank/RefSeq	GCF_000931605.1	727	Haemophilus influenzae	727
GenBank/RefSeq	GCF_002966595.1	727	Haemophilus influenzae	727
GenBank/RefSeq	GCF_002966635.1	727	Haemophilus influenzae	727
GenBank/RefSeq	GCF_002966695.1	727	Haemophilus influenzae	727
GenBank/RefSeq	GCF_003352345.1	727	Haemophilus influenzae	727
GenBank/RefSeq	GCF_014931435.1	729	Haemophilus parainfluenzae	729
GenBank/RefSeq	GCF_030144815.1	729	Haemophilus parainfluenzae	729
GenBank/RefSeq	GCF_001647695.1	730	[Haemophilus] ducreyi	730
GenBank/RefSeq	GCF_001647655.1	730	[Haemophilus] ducreyi	730
GenBank/RefSeq	GCF_002859385.1	747	Pasteurella multocida	747
GenBank/RefSeq	GCF_002859245.1	747	Pasteurella multocida	747
GenBank/RefSeq	GCF_002859345.1	747	Pasteurella multocida	747
GenBank/RefSeq	GCF_002891845.2	747	Pasteurella multocida	747
GenBank/RefSeq	GCF_026409265.1	747	Pasteurella multocida	747
GenBank/RefSeq	GCF_019754255.1	747	Pasteurella multocida	747
GenBank/RefSeq	GCF_009665195.1	674	Vibrio mimicus	674
GenBank/RefSeq	GCF_009763485.1	675	Vibrio cincinnatiensis	675
GenBank/RefSeq	GCF_009763885.1	675	Vibrio cincinnatiensis	675
GenBank/RefSeq	GCF_009764195.1	676	Vibrio fluvialis	676
GenBank/RefSeq	GCF_002953375.1	676	Vibrio fluvialis	676
GenBank/RefSeq	GCF_018140575.1	676	Vibrio fluvialis	676
GenBank/RefSeq	GCF_024205305.1	716	Actinobacillus suis	716
GenBank/RefSeq	GCF_014931355.1	729	Haemophilus parainfluenzae	729
GenBank/RefSeq	GCF_004104465.2	729	Haemophilus parainfluenzae	729
GenBank/RefSeq	GCF_014931375.1	729	Haemophilus parainfluenzae	729
GenBank/RefSeq	GCF_001647895.1	730	[Haemophilus] ducreyi	730
GenBank/RefSeq	GCF_017352295.1	738	Glaesserella parasuis	738
GenBank/RefSeq	GCF_000971725.1	813	Chlamydia trachomatis	813
GenBank/RefSeq	GCF_024346915.1	687	Vibrio gazogenes	687
GenBank/RefSeq	GCF_001680045.1	691	Vibrio natriegens	691
GenBank/RefSeq	GCF_001680065.1	691	Vibrio natriegens	691
GenBank/RefSeq	GCF_001594245.1	714	Aggregatibacter actinomycetemcomitans	714
GenBank/RefSeq	GCF_001594265.1	714	Aggregatibacter actinomycetemcomitans	714
GenBank/RefSeq	GCF_023517815.1	714	Aggregatibacter actinomycetemcomitans	714
GenBank/RefSeq	GCF_023517875.1	714	Aggregatibacter actinomycetemcomitans	714
GenBank/RefSeq	GCF_023517915.1	714	Aggregatibacter actinomycetemcomitans	714
GenBank/RefSeq	GCF_003431405.1	715	Actinobacillus pleuropneumoniae	715
GenBank/RefSeq	GCF_021952605.1	715	Actinobacillus pleuropneumoniae	715
GenBank/RefSeq	GCF_021952945.1	715	Actinobacillus pleuropneumoniae	715
GenBank/RefSeq	GCF_021957145.1	715	Actinobacillus pleuropneumoniae	715
GenBank/RefSeq	GCF_019930705.1	727	Haemophilus influenzae	727
GenBank/RefSeq	GCF_026315085.1	747	Pasteurella multocida	747
GenBank/RefSeq	GCF_024055505.2	747	Pasteurella multocida	747
GenBank/RefSeq	GCF_001558475.2	674	Vibrio mimicus	674
GenBank/RefSeq	GCF_019048845.1	674	Vibrio mimicus	674
GenBank/RefSeq	GCF_009763705.1	675	Vibrio cincinnatiensis	675
GenBank/RefSeq	GCF_030297535.1	676	Vibrio fluvialis	676
GenBank/RefSeq	GCF_001558415.2	676	Vibrio fluvialis	676
GenBank/RefSeq	GCF_009763465.1	676	Vibrio fluvialis	676
GenBank/RefSeq	GCF_002966735.1	727	Haemophilus influenzae	727
GenBank/RefSeq	GCF_900475535.1	727	Haemophilus influenzae	727
GenBank/RefSeq	GCF_900475995.1	727	Haemophilus influenzae	727
GenBank/RefSeq	GCF_003425565.1	727	Haemophilus influenzae	727
GenBank/RefSeq	GCF_003425935.1	727	Haemophilus influenzae	727
GenBank/RefSeq	GCF_900638105.1	727	Haemophilus influenzae	727
GenBank/RefSeq	GCF_901472485.1	727	Haemophilus influenzae	727
GenBank/RefSeq	GCF_002966655.1	727	Haemophilus influenzae	727
GenBank/RefSeq	GCF_002988215.2	727	Haemophilus influenzae	727
GenBank/RefSeq	GCF_019703545.1	727	Haemophilus influenzae	727
GenBank/RefSeq	GCF_019703425.1	727	Haemophilus influenzae	727
GenBank/RefSeq	GCF_001647735.1	730	[Haemophilus] ducreyi	730
GenBank/RefSeq	GCF_900637315.1	730	[Haemophilus] ducreyi	730
GenBank/RefSeq	GCF_003288155.1	738	Glaesserella parasuis	738
GenBank/RefSeq	GCF_016845695.1	738	Glaesserella parasuis	738
GenBank/RefSeq	GCF_009831435.1	738	Glaesserella parasuis	738
GenBank/RefSeq	GCF_003425465.1	727	Haemophilus influenzae	727
GenBank/RefSeq	GCF_003425625.1	727	Haemophilus influenzae	727
GenBank/RefSeq	GCF_000767075.1	727	Haemophilus influenzae	727
GenBank/RefSeq	GCF_008085835.1	731	Histophilus somni	731
GenBank/RefSeq	GCF_008086425.1	731	Histophilus somni	731
GenBank/RefSeq	GCF_002162175.1	731	Histophilus somni	731
GenBank/RefSeq	GCF_002162215.1	731	Histophilus somni	731
GenBank/RefSeq	GCF_006351865.1	747	Pasteurella multocida	747
GenBank/RefSeq	GCF_008693845.1	747	Pasteurella multocida	747
GenBank/RefSeq	GCF_023587305.1	747	Pasteurella multocida	747
GenBank/RefSeq	GCF_023587205.1	747	Pasteurella multocida	747
GenBank/RefSeq	GCF_000724815.2	817	Bacteroides fragilis	817
GenBank/RefSeq	GCF_016889925.1	817	Bacteroides fragilis	817
GenBank/RefSeq	GCF_001314975.1	818	Bacteroides thetaiotaomicron	818
GenBank/RefSeq	GCF_024442215.1	680	Vibrio campbellii	680
GenBank/RefSeq	GCF_000931575.1	727	Haemophilus influenzae	727
GenBank/RefSeq	GCF_003425585.1	727	Haemophilus influenzae	727
GenBank/RefSeq	GCF_024759205.1	818	Bacteroides thetaiotaomicron	818
GenBank/RefSeq	GCF_003425525.1	727	Haemophilus influenzae	727
GenBank/RefSeq	GCF_003425765.1	727	Haemophilus influenzae	727
GenBank/RefSeq	GCF_024760245.1	818	Bacteroides thetaiotaomicron	818
GenBank/RefSeq	GCF_002073475.2	727	Haemophilus influenzae	727
GenBank/RefSeq	GCF_024758905.1	818	Bacteroides thetaiotaomicron	818
GenBank/RefSeq	GCF_019703455.1	727	Haemophilus influenzae	727
GenBank/RefSeq	GCF_012850955.1	728	Avibacterium paragallinarum	728
GenBank/RefSeq	GCF_003864155.1	728	Avibacterium paragallinarum	728
GenBank/RefSeq	GCF_012850075.1	728	Avibacterium paragallinarum	728
GenBank/RefSeq	GCF_008085815.1	731	Histophilus somni	731
GenBank/RefSeq	GCF_013373555.1	738	Glaesserella parasuis	738
GenBank/RefSeq	GCF_013285285.1	738	Glaesserella parasuis	738
GenBank/RefSeq	GCF_009707445.1	738	Glaesserella parasuis	738
GenBank/RefSeq	GCF_008330065.1	738	Glaesserella parasuis	738
GenBank/RefSeq	GCF_020091305.1	818	Bacteroides thetaiotaomicron	818
GenBank/RefSeq	GCF_014058645.1	747	Pasteurella multocida	747
GenBank/RefSeq	GCF_010443215.1	747	Pasteurella multocida	747
GenBank/RefSeq	GCF_023572905.1	747	Pasteurella multocida	747
GenBank/RefSeq	GCF_002214345.1	689	Vibrio mediterranei	689
GenBank/RefSeq	GCF_003726935.1	689	Vibrio mediterranei	689
GenBank/RefSeq	GCF_022832815.1	691	Vibrio natriegens	691
GenBank/RefSeq	GCF_019896115.1	818	Bacteroides thetaiotaomicron	818
GenBank/RefSeq	GCF_009498695.1	774	Bartonella bacilliformis	774
GenBank/RefSeq	GCF_002859405.1	747	Pasteurella multocida	747
GenBank/RefSeq	GCF_003402875.1	747	Pasteurella multocida	747
GenBank/RefSeq	GCF_003402935.1	747	Pasteurella multocida	747
GenBank/RefSeq	GCF_001559035.2	774	Bartonella bacilliformis	774
GenBank/RefSeq	GCF_016313205.1	747	Pasteurella multocida	747
GenBank/RefSeq	GCF_019134675.1	747	Pasteurella multocida	747
GenBank/RefSeq	GCF_030252285.1	750	Gallibacterium anatis	750
GenBank/RefSeq	GCF_018289375.1	820	Bacteroides uniformis	820
GenBank/RefSeq	GCF_006742345.1	820	Bacteroides uniformis	820
GenBank/RefSeq	GCF_002094935.1	777	Coxiella burnetii	777
GenBank/RefSeq	GCF_004006195.1	777	Coxiella burnetii	777
GenBank/RefSeq	GCF_013462075.1	779	Ehrlichia ruminantium	779
GenBank/RefSeq	GCF_013460375.1	779	Ehrlichia ruminantium	779
GenBank/RefSeq	GCF_023716745.1	783	Rickettsia rickettsii	783
GenBank/RefSeq	GCF_900536895.1	785	Rickettsia typhi	785
GenBank/RefSeq	GCF_021953125.1	715	Actinobacillus pleuropneumoniae	715
GenBank/RefSeq	GCF_023100885.1	715	Actinobacillus pleuropneumoniae	715
GenBank/RefSeq	GCF_014701215.1	727	Haemophilus influenzae	727
GenBank/RefSeq	GCF_019703365.1	727	Haemophilus influenzae	727
GenBank/RefSeq	GCF_019703775.1	727	Haemophilus influenzae	727
GenBank/RefSeq	GCF_019703655.1	727	Haemophilus influenzae	727
GenBank/RefSeq	GCF_026153335.1	747	Pasteurella multocida	747
GenBank/RefSeq	GCF_026409325.1	747	Pasteurella multocida	747
GenBank/RefSeq	GCF_001721885.1	747	Pasteurella multocida	747
GenBank/RefSeq	GCF_023573025.1	747	Pasteurella multocida	747
GenBank/RefSeq	GCF_026315165.1	747	Pasteurella multocida	747
GenBank/RefSeq	GCF_023572885.1	747	Pasteurella multocida	747
GenBank/RefSeq	GCF_026013665.1	750	Gallibacterium anatis	750
GenBank/RefSeq	GCF_018336295.1	813	Chlamydia trachomatis	813
GenBank/RefSeq	GCF_002966715.1	727	Haemophilus influenzae	727
GenBank/RefSeq	GCF_900475755.1	727	Haemophilus influenzae	727
GenBank/RefSeq	GCF_019703715.1	727	Haemophilus influenzae	727
GenBank/RefSeq	GCF_016415045.1	731	Histophilus somni	731
GenBank/RefSeq	GCF_016415085.1	731	Histophilus somni	731
GenBank/RefSeq	GCF_016415225.1	731	Histophilus somni	731
GenBank/RefSeq	GCF_016415185.1	731	Histophilus somni	731
GenBank/RefSeq	GCF_016455325.1	731	Histophilus somni	731
GenBank/RefSeq	GCF_900478265.1	732	Aggregatibacter aphrophilus	732
GenBank/RefSeq	GCF_029224005.1	747	Pasteurella multocida	747
GenBank/RefSeq	GCF_030059805.1	747	Pasteurella multocida	747
GenBank/RefSeq	GCF_900187275.1	747	Pasteurella multocida	747
GenBank/RefSeq	GCF_014058665.1	747	Pasteurella multocida	747
GenBank/RefSeq	GCF_019703595.1	727	Haemophilus influenzae	727
GenBank/RefSeq	GCF_020735825.1	727	Haemophilus influenzae	727
GenBank/RefSeq	GCF_003351465.1	727	Haemophilus influenzae	727
GenBank/RefSeq	GCF_019703635.1	727	Haemophilus influenzae	727
GenBank/RefSeq	GCF_025884415.1	728	Avibacterium paragallinarum	728
GenBank/RefSeq	GCF_001647855.1	730	[Haemophilus] ducreyi	730
GenBank/RefSeq	GCF_026636255.1	747	Pasteurella multocida	747
GenBank/RefSeq	GCF_022179625.1	747	Pasteurella multocida	747
GenBank/RefSeq	GCF_020221775.1	747	Pasteurella multocida	747
GenBank/RefSeq	GCF_023586965.1	747	Pasteurella multocida	747
GenBank/RefSeq	GCF_023587665.1	747	Pasteurella multocida	747
GenBank/RefSeq	GCF_004087735.1	777	Coxiella burnetii	777
GenBank/RefSeq	GCF_900478735.1	727	Haemophilus influenzae	727
GenBank/RefSeq	GCF_019703795.1	727	Haemophilus influenzae	727
GenBank/RefSeq	GCF_012849875.1	728	Avibacterium paragallinarum	728
GenBank/RefSeq	GCF_022964995.1	728	Avibacterium paragallinarum	728
GenBank/RefSeq	GCF_012850655.1	728	Avibacterium paragallinarum	728
GenBank/RefSeq	GCF_025765755.1	777	Coxiella burnetii	777
GenBank/RefSeq	GCF_011765605.1	728	Avibacterium paragallinarum	728
GenBank/RefSeq	GCF_016415005.1	731	Histophilus somni	731
GenBank/RefSeq	GCF_013460855.1	779	Ehrlichia ruminantium	779
GenBank/RefSeq	GCF_013461585.1	779	Ehrlichia ruminantium	779
GenBank/RefSeq	GCF_021474145.1	747	Pasteurella multocida	747
GenBank/RefSeq	GCF_023573045.1	747	Pasteurella multocida	747
GenBank/RefSeq	GCF_013461435.1	779	Ehrlichia ruminantium	779
GenBank/RefSeq	GCF_023573065.1	747	Pasteurella multocida	747
GenBank/RefSeq	GCF_023587085.1	747	Pasteurella multocida	747
GenBank/RefSeq	GCF_002263255.2	750	Gallibacterium anatis	750
GenBank/RefSeq	GCF_020810595.1	753	Pasteurella canis	753
GenBank/RefSeq	GCF_900186835.1	754	Pasteurella dagmatis	754
GenBank/RefSeq	GCF_900635775.1	762	Avibacterium volantium	762
GenBank/RefSeq	GCF_001572745.1	777	Coxiella burnetii	777
GenBank/RefSeq	GCF_005280755.1	777	Coxiella burnetii	777
GenBank/RefSeq	GCF_027252975.2	783	Rickettsia rickettsii	783
GenBank/RefSeq	GCF_019703755.1	727	Haemophilus influenzae	727
GenBank/RefSeq	GCF_023716785.1	783	Rickettsia rickettsii	783
GenBank/RefSeq	GCF_019703615.1	727	Haemophilus influenzae	727
GenBank/RefSeq	GCF_019703695.1	727	Haemophilus influenzae	727
GenBank/RefSeq	GCF_019703675.1	727	Haemophilus influenzae	727
GenBank/RefSeq	GCF_001655335.1	813	Chlamydia trachomatis	813
GenBank/RefSeq	GCF_020736025.1	727	Haemophilus influenzae	727
GenBank/RefSeq	GCF_900638025.1	729	Haemophilus parainfluenzae	729
GenBank/RefSeq	GCF_014931455.1	729	Haemophilus parainfluenzae	729
GenBank/RefSeq	GCF_014931475.1	729	Haemophilus parainfluenzae	729
GenBank/RefSeq	GCF_014931315.1	729	Haemophilus parainfluenzae	729
GenBank/RefSeq	GCF_016127215.1	729	Haemophilus parainfluenzae	729
GenBank/RefSeq	GCF_014931395.1	729	Haemophilus parainfluenzae	729
GenBank/RefSeq	GCF_014931415.1	729	Haemophilus parainfluenzae	729
GenBank/RefSeq	GCF_002208665.2	730	[Haemophilus] ducreyi	730
GenBank/RefSeq	GCF_024759625.1	823	Parabacteroides distasonis	823
GenBank/RefSeq	GCF_011390865.1	747	Pasteurella multocida	747
GenBank/RefSeq	GCF_016888905.1	823	Parabacteroides distasonis	823
GenBank/RefSeq	GCF_014844295.1	996	Flavobacterium columnare	996
GenBank/RefSeq	GCF_014844775.1	996	Flavobacterium columnare	996
GenBank/RefSeq	GCF_009739575.1	747	Pasteurella multocida	747
GenBank/RefSeq	GCF_014058625.1	747	Pasteurella multocida	747
GenBank/RefSeq	GCF_014844515.1	996	Flavobacterium columnare	996
GenBank/RefSeq	GCF_014844575.1	996	Flavobacterium columnare	996
GenBank/RefSeq	GCF_002162275.1	731	Histophilus somni	731
GenBank/RefSeq	GCF_002162235.1	731	Histophilus somni	731
GenBank/RefSeq	GCF_026409345.1	747	Pasteurella multocida	747
GenBank/RefSeq	GCF_004792635.1	747	Pasteurella multocida	747
GenBank/RefSeq	GCF_900638665.1	747	Pasteurella multocida	747
GenBank/RefSeq	GCF_006274235.1	747	Pasteurella multocida	747
GenBank/RefSeq	GCF_001874445.1	747	Pasteurella multocida	747
GenBank/RefSeq	GCF_011149495.1	747	Pasteurella multocida	747
GenBank/RefSeq	GCF_900478175.1	747	Pasteurella multocida	747
GenBank/RefSeq	GCF_009646155.1	747	Pasteurella multocida	747
GenBank/RefSeq	GCF_008693345.1	784	Orientia tsutsugamushi	784
GenBank/RefSeq	GCF_900327275.1	784	Orientia tsutsugamushi	784
GenBank/RefSeq	GCF_000965785.1	817	Bacteroides fragilis	817
GenBank/RefSeq	GCF_028743275.1	817	Bacteroides fragilis	817
GenBank/RefSeq	GCF_021359585.1	817	Bacteroides fragilis	817
GenBank/RefSeq	GCF_024759965.1	818	Bacteroides thetaiotaomicron	818
GenBank/RefSeq	GCF_024758865.1	818	Bacteroides thetaiotaomicron	818
GenBank/RefSeq	GCF_019857385.1	818	Bacteroides thetaiotaomicron	818
GenBank/RefSeq	GCF_024760085.1	820	Bacteroides uniformis	820
GenBank/RefSeq	GCF_018289175.1	820	Bacteroides uniformis	820
GenBank/RefSeq	GCF_018291785.1	820	Bacteroides uniformis	820
GenBank/RefSeq	GCF_016415145.1	731	Histophilus somni	731
GenBank/RefSeq	GCF_011044315.1	738	Glaesserella parasuis	738
GenBank/RefSeq	GCF_002055565.1	738	Glaesserella parasuis	738
GenBank/RefSeq	GCF_020885775.1	821	Phocaeicola vulgatus	821
GenBank/RefSeq	GCF_002859545.1	747	Pasteurella multocida	747
GenBank/RefSeq	GCF_024759565.1	821	Phocaeicola vulgatus	821
GenBank/RefSeq	GCF_024758245.1	823	Parabacteroides distasonis	823
GenBank/RefSeq	GCF_002859505.1	747	Pasteurella multocida	747
GenBank/RefSeq	GCF_014495805.1	747	Pasteurella multocida	747
GenBank/RefSeq	GCF_023572945.1	747	Pasteurella multocida	747
GenBank/RefSeq	GCF_023587685.1	747	Pasteurella multocida	747
GenBank/RefSeq	GCF_023587645.1	747	Pasteurella multocida	747
GenBank/RefSeq	GCF_020885715.1	821	Phocaeicola vulgatus	821
GenBank/RefSeq	GCF_020885855.1	821	Phocaeicola vulgatus	821
GenBank/RefSeq	GCF_016415165.1	731	Histophilus somni	731
GenBank/RefSeq	GCF_001262035.1	732	Aggregatibacter aphrophilus	732
GenBank/RefSeq	GCF_000740985.1	738	Glaesserella parasuis	738
GenBank/RefSeq	GCF_015832095.1	738	Glaesserella parasuis	738
GenBank/RefSeq	GCF_017352275.1	738	Glaesserella parasuis	738
GenBank/RefSeq	GCF_017352255.1	738	Glaesserella parasuis	738
GenBank/RefSeq	GCF_002859305.1	747	Pasteurella multocida	747
GenBank/RefSeq	GCF_002859425.1	747	Pasteurella multocida	747
GenBank/RefSeq	GCF_002859465.1	747	Pasteurella multocida	747
GenBank/RefSeq	GCF_026409285.1	747	Pasteurella multocida	747
GenBank/RefSeq	GCF_025723025.1	813	Chlamydia trachomatis	813
GenBank/RefSeq	GCF_020097275.1	817	Bacteroides fragilis	817
GenBank/RefSeq	GCF_023572865.1	747	Pasteurella multocida	747
GenBank/RefSeq	GCF_023573085.1	747	Pasteurella multocida	747
GenBank/RefSeq	GCF_026723845.1	747	Pasteurella multocida	747
GenBank/RefSeq	GCF_000754275.1	747	Pasteurella multocida	747
GenBank/RefSeq	GCF_002859365.1	747	Pasteurella multocida	747
GenBank/RefSeq	GCF_006149185.1	823	Parabacteroides distasonis	823
GenBank/RefSeq	GCF_002859285.1	747	Pasteurella multocida	747
GenBank/RefSeq	GCF_002859325.1	747	Pasteurella multocida	747
GenBank/RefSeq	GCF_018279895.1	823	Parabacteroides distasonis	823
GenBank/RefSeq	GCF_026315225.1	747	Pasteurella multocida	747
GenBank/RefSeq	GCF_026315145.1	747	Pasteurella multocida	747
GenBank/RefSeq	GCF_026315125.1	747	Pasteurella multocida	747
GenBank/RefSeq	GCF_024328725.2	823	Parabacteroides distasonis	823
GenBank/RefSeq	GCF_024759985.1	823	Parabacteroides distasonis	823
GenBank/RefSeq	GCF_018288975.1	823	Parabacteroides distasonis	823
GenBank/RefSeq	GCF_006739545.1	823	Parabacteroides distasonis	823
GenBank/RefSeq	GCF_020735945.1	823	Parabacteroides distasonis	823
GenBank/RefSeq	GCF_902388275.1	853	Faecalibacterium prausnitzii	853
GenBank/RefSeq	GCF_014058605.1	747	Pasteurella multocida	747
GenBank/RefSeq	GCF_002073295.2	747	Pasteurella multocida	747
GenBank/RefSeq	GCF_002754035.1	837	Porphyromonas gingivalis	837
GenBank/RefSeq	GCF_002374845.2	955	Wolbachia pipientis	955
GenBank/RefSeq	GCF_002754135.1	837	Porphyromonas gingivalis	837
GenBank/RefSeq	GCF_002754055.1	837	Porphyromonas gingivalis	837
GenBank/RefSeq	GCF_018141765.1	837	Porphyromonas gingivalis	837
GenBank/RefSeq	GCF_029972225.1	1032	Thiothrix sp.	1032
GenBank/RefSeq	GCF_009709475.1	1238	Piscirickettsia salmonis	1238
GenBank/RefSeq	GCF_009709035.1	1238	Piscirickettsia salmonis	1238
GenBank/RefSeq	GCF_030440495.1	837	Porphyromonas gingivalis	837
GenBank/RefSeq	GCF_030440475.1	837	Porphyromonas gingivalis	837
GenBank/RefSeq	GCF_009709535.1	1238	Piscirickettsia salmonis	1238
GenBank/RefSeq	GCF_002127965.1	847	Oxalobacter formigenes	847
GenBank/RefSeq	GCF_027116435.1	847	Oxalobacter formigenes	847
GenBank/RefSeq	GCF_027947475.1	851	Fusobacterium nucleatum	851
GenBank/RefSeq	GCF_026409305.1	747	Pasteurella multocida	747
GenBank/RefSeq	GCF_900478315.1	861	Fusobacterium ulcerans	861
GenBank/RefSeq	GCF_020714665.1	753	Pasteurella canis	753
GenBank/RefSeq	GCF_020042685.1	753	Pasteurella canis	753
GenBank/RefSeq	GCF_004801255.1	876	Desulfovibrio desulfuricans	876
GenBank/RefSeq	GCF_001655375.1	813	Chlamydia trachomatis	813
GenBank/RefSeq	GCF_002776995.1	813	Chlamydia trachomatis	813
GenBank/RefSeq	GCF_002753935.1	837	Porphyromonas gingivalis	837
GenBank/RefSeq	GCF_002754095.1	837	Porphyromonas gingivalis	837
GenBank/RefSeq	GCF_014844755.1	996	Flavobacterium columnare	996
GenBank/RefSeq	GCF_002892595.1	837	Porphyromonas gingivalis	837
GenBank/RefSeq	GCF_014844595.1	996	Flavobacterium columnare	996
GenBank/RefSeq	GCF_014844435.1	996	Flavobacterium columnare	996
GenBank/RefSeq	GCF_014844735.1	996	Flavobacterium columnare	996
GenBank/RefSeq	GCF_014844695.1	996	Flavobacterium columnare	996
GenBank/RefSeq	GCF_009708775.1	1238	Piscirickettsia salmonis	1238
GenBank/RefSeq	GCF_009709075.1	1238	Piscirickettsia salmonis	1238
GenBank/RefSeq	GCF_002393385.1	747	Pasteurella multocida	747
GenBank/RefSeq	GCF_003402895.1	747	Pasteurella multocida	747
GenBank/RefSeq	GCF_002859525.1	747	Pasteurella multocida	747
GenBank/RefSeq	GCF_026409245.1	747	Pasteurella multocida	747
GenBank/RefSeq	GCF_004792555.1	747	Pasteurella multocida	747
GenBank/RefSeq	GCF_029873295.1	747	Pasteurella multocida	747
GenBank/RefSeq	GCF_023573105.1	747	Pasteurella multocida	747
GenBank/RefSeq	GCF_023573005.1	747	Pasteurella multocida	747
GenBank/RefSeq	GCF_023587605.1	747	Pasteurella multocida	747
GenBank/RefSeq	GCF_900327235.1	784	Orientia tsutsugamushi	784
GenBank/RefSeq	GCF_900327265.1	784	Orientia tsutsugamushi	784
GenBank/RefSeq	GCF_900638615.1	807	Bartonella elizabethae	807
GenBank/RefSeq	GCF_024800105.1	1245	Leuconostoc mesenteroides	1245
GenBank/RefSeq	GCF_030168775.1	1249	Weissella paramesenteroides	1249
GenBank/RefSeq	GCF_002386265.1	1249	Weissella paramesenteroides	1249
GenBank/RefSeq	GCF_028994215.1	1249	Weissella paramesenteroides	1249
GenBank/RefSeq	GCF_023221555.1	1254	Pediococcus acidilactici	1254
GenBank/RefSeq	GCF_004102605.1	1254	Pediococcus acidilactici	1254
GenBank/RefSeq	GCF_004355265.1	1254	Pediococcus acidilactici	1254
GenBank/RefSeq	GCF_004792595.1	747	Pasteurella multocida	747
GenBank/RefSeq	GCF_004792615.1	747	Pasteurella multocida	747
GenBank/RefSeq	GCF_003402915.1	747	Pasteurella multocida	747
GenBank/RefSeq	GCF_014058465.1	747	Pasteurella multocida	747
GenBank/RefSeq	GCF_002591295.1	747	Pasteurella multocida	747
GenBank/RefSeq	GCF_002859445.1	747	Pasteurella multocida	747
GenBank/RefSeq	GCF_002859485.1	747	Pasteurella multocida	747
GenBank/RefSeq	GCF_023587585.1	747	Pasteurella multocida	747
GenBank/RefSeq	GCF_020034555.1	753	Pasteurella canis	753
GenBank/RefSeq	GCF_020810675.1	753	Pasteurella canis	753
GenBank/RefSeq	GCF_002776745.1	813	Chlamydia trachomatis	813
GenBank/RefSeq	GCF_002776795.1	813	Chlamydia trachomatis	813
GenBank/RefSeq	GCF_002777095.1	813	Chlamydia trachomatis	813
GenBank/RefSeq	GCF_002777015.1	813	Chlamydia trachomatis	813
GenBank/RefSeq	GCF_002777155.1	813	Chlamydia trachomatis	813
GenBank/RefSeq	GCF_002777075.1	813	Chlamydia trachomatis	813
GenBank/RefSeq	GCF_008369705.1	817	Bacteroides fragilis	817
GenBank/RefSeq	GCF_001816225.3	817	Bacteroides fragilis	817
GenBank/RefSeq	GCF_001286525.1	817	Bacteroides fragilis	817
GenBank/RefSeq	GCF_000710375.2	817	Bacteroides fragilis	817
GenBank/RefSeq	GCF_016864615.1	817	Bacteroides fragilis	817
GenBank/RefSeq	GCF_018289275.1	818	Bacteroides thetaiotaomicron	818
GenBank/RefSeq	GCF_018141745.1	837	Porphyromonas gingivalis	837
GenBank/RefSeq	GCF_027116415.1	847	Oxalobacter formigenes	847
GenBank/RefSeq	GCF_003061265.1	747	Pasteurella multocida	747
GenBank/RefSeq	GCF_003061385.1	747	Pasteurella multocida	747
GenBank/RefSeq	GCF_009739555.1	747	Pasteurella multocida	747
GenBank/RefSeq	GCF_002891825.2	747	Pasteurella multocida	747
GenBank/RefSeq	GCF_020971725.1	747	Pasteurella multocida	747
GenBank/RefSeq	GCF_018336255.1	813	Chlamydia trachomatis	813
GenBank/RefSeq	GCF_018337015.1	813	Chlamydia trachomatis	813
GenBank/RefSeq	GCF_030144345.1	837	Porphyromonas gingivalis	837
GenBank/RefSeq	GCF_002754015.1	837	Porphyromonas gingivalis	837
GenBank/RefSeq	GCF_028657925.1	851	Fusobacterium nucleatum	851
GenBank/RefSeq	GCF_902381645.1	851	Fusobacterium nucleatum	851
GenBank/RefSeq	GCF_009708975.1	1238	Piscirickettsia salmonis	1238
GenBank/RefSeq	GCF_020388825.1	1280	Staphylococcus aureus	1280
GenBank/RefSeq	GCF_020389025.2	1280	Staphylococcus aureus	1280
GenBank/RefSeq	GCF_023573125.1	747	Pasteurella multocida	747
GenBank/RefSeq	GCF_023572925.1	747	Pasteurella multocida	747
GenBank/RefSeq	GCF_030252265.1	750	Gallibacterium anatis	750
GenBank/RefSeq	GCF_022814825.1	779	Ehrlichia ruminantium	779
GenBank/RefSeq	GCF_001602215.1	782	Rickettsia prowazekii	782
GenBank/RefSeq	GCF_001951015.1	783	Rickettsia rickettsii	783
GenBank/RefSeq	GCF_001655535.1	813	Chlamydia trachomatis	813
GenBank/RefSeq	GCF_000971705.1	813	Chlamydia trachomatis	813
GenBank/RefSeq	GCF_014131755.1	818	Bacteroides thetaiotaomicron	818
GenBank/RefSeq	GCF_018291825.1	818	Bacteroides thetaiotaomicron	818
GenBank/RefSeq	GCF_022637295.1	747	Pasteurella multocida	747
GenBank/RefSeq	GCF_023587725.1	747	Pasteurella multocida	747
GenBank/RefSeq	GCF_023587465.1	747	Pasteurella multocida	747
GenBank/RefSeq	GCF_023587705.1	747	Pasteurella multocida	747
GenBank/RefSeq	GCF_030517085.1	750	Gallibacterium anatis	750
GenBank/RefSeq	GCF_025790825.1	777	Coxiella burnetii	777
GenBank/RefSeq	GCF_002109345.1	777	Coxiella burnetii	777
GenBank/RefSeq	GCF_027627535.1	777	Coxiella burnetii	777
GenBank/RefSeq	GCF_027943605.1	777	Coxiella burnetii	777
GenBank/RefSeq	GCF_027943585.1	777	Coxiella burnetii	777
GenBank/RefSeq	GCF_013461095.1	779	Ehrlichia ruminantium	779
GenBank/RefSeq	GCF_001950995.1	783	Rickettsia rickettsii	783
GenBank/RefSeq	GCF_023716765.1	783	Rickettsia rickettsii	783
GenBank/RefSeq	GCF_002754115.1	837	Porphyromonas gingivalis	837
GenBank/RefSeq	GCF_029277405.1	1061	Rhodobacter capsulatus	1061
GenBank/RefSeq	GCF_001514395.1	1238	Piscirickettsia salmonis	1238
GenBank/RefSeq	GCF_001534725.1	1238	Piscirickettsia salmonis	1238
GenBank/RefSeq	GCF_002370415.1	1245	Leuconostoc mesenteroides	1245
GenBank/RefSeq	GCF_009913935.1	1245	Leuconostoc mesenteroides	1245
GenBank/RefSeq	GCF_029762475.1	747	Pasteurella multocida	747
GenBank/RefSeq	GCF_021441925.1	747	Pasteurella multocida	747
GenBank/RefSeq	GCF_030252305.1	750	Gallibacterium anatis	750
GenBank/RefSeq	GCF_002088355.1	813	Chlamydia trachomatis	813
GenBank/RefSeq	GCF_002776955.1	813	Chlamydia trachomatis	813
GenBank/RefSeq	GCF_018336275.1	813	Chlamydia trachomatis	813
GenBank/RefSeq	GCF_005706655.1	817	Bacteroides fragilis	817
GenBank/RefSeq	GCF_030294885.1	817	Bacteroides fragilis	817
GenBank/RefSeq	GCF_000724795.2	817	Bacteroides fragilis	817
GenBank/RefSeq	GCF_000724805.2	817	Bacteroides fragilis	817
GenBank/RefSeq	GCF_002754075.1	837	Porphyromonas gingivalis	837
GenBank/RefSeq	GCF_030252365.1	837	Porphyromonas gingivalis	837
GenBank/RefSeq	GCF_027116455.1	847	Oxalobacter formigenes	847
GenBank/RefSeq	GCF_013137915.1	851	Fusobacterium nucleatum	851
GenBank/RefSeq	GCF_002088315.1	813	Chlamydia trachomatis	813
GenBank/RefSeq	GCF_000590755.1	813	Chlamydia trachomatis	813
GenBank/RefSeq	GCF_001655495.1	813	Chlamydia trachomatis	813
GenBank/RefSeq	GCF_001932735.1	1238	Piscirickettsia salmonis	1238
GenBank/RefSeq	GCF_001932755.1	1238	Piscirickettsia salmonis	1238
GenBank/RefSeq	GCF_009708255.1	1238	Piscirickettsia salmonis	1238
GenBank/RefSeq	GCF_009708875.1	1238	Piscirickettsia salmonis	1238
GenBank/RefSeq	GCF_009708315.1	1238	Piscirickettsia salmonis	1238
GenBank/RefSeq	GCF_009709175.1	1238	Piscirickettsia salmonis	1238
GenBank/RefSeq	GCF_001655575.1	813	Chlamydia trachomatis	813
GenBank/RefSeq	GCF_001885175.1	813	Chlamydia trachomatis	813
GenBank/RefSeq	GCF_900637325.1	844	Wolinella succinogenes	844
GenBank/RefSeq	GCF_026013805.1	1018	Capnocytophaga ochracea	1018
GenBank/RefSeq	GCF_900638125.1	1019	Capnocytophaga sputigena	1019
GenBank/RefSeq	GCF_002302495.1	1019	Capnocytophaga sputigena	1019
GenBank/RefSeq	GCF_001932935.1	1238	Piscirickettsia salmonis	1238
GenBank/RefSeq	GCF_009709135.1	1238	Piscirickettsia salmonis	1238
GenBank/RefSeq	GCF_009709215.1	1238	Piscirickettsia salmonis	1238
GenBank/RefSeq	GCF_003850185.1	1238	Piscirickettsia salmonis	1238
GenBank/RefSeq	GCF_009708335.1	1238	Piscirickettsia salmonis	1238
GenBank/RefSeq	GCF_009708755.1	1238	Piscirickettsia salmonis	1238
GenBank/RefSeq	GCF_009709115.1	1238	Piscirickettsia salmonis	1238
GenBank/RefSeq	GCF_024498575.1	1245	Leuconostoc mesenteroides	1245
GenBank/RefSeq	GCF_009913915.1	1245	Leuconostoc mesenteroides	1245
GenBank/RefSeq	GCF_001183805.1	813	Chlamydia trachomatis	813
GenBank/RefSeq	GCF_001183845.1	813	Chlamydia trachomatis	813
GenBank/RefSeq	GCF_000590675.1	813	Chlamydia trachomatis	813
GenBank/RefSeq	GCF_000590575.1	813	Chlamydia trachomatis	813
GenBank/RefSeq	GCF_000590615.1	813	Chlamydia trachomatis	813
GenBank/RefSeq	GCF_004135145.1	813	Chlamydia trachomatis	813
GenBank/RefSeq	GCF_002088335.1	813	Chlamydia trachomatis	813
GenBank/RefSeq	GCF_002777035.1	813	Chlamydia trachomatis	813
GenBank/RefSeq	GCF_001183825.1	813	Chlamydia trachomatis	813
GenBank/RefSeq	GCF_002776975.1	813	Chlamydia trachomatis	813
GenBank/RefSeq	GCF_002776845.1	813	Chlamydia trachomatis	813
GenBank/RefSeq	GCF_024759485.1	823	Parabacteroides distasonis	823
GenBank/RefSeq	GCF_013372225.1	827	Campylobacter ureolyticus	827
GenBank/RefSeq	GCF_003812825.1	859	Fusobacterium necrophorum	859
GenBank/RefSeq	GCF_017815575.1	876	Desulfovibrio desulfuricans	876
GenBank/RefSeq	GCF_000195755.1	882	Desulfovibrio vulgaris	881
GenBank/RefSeq	GCF_003006415.1	907	Megasphaera elsdenii	907
GenBank/RefSeq	GCF_900116045.1	901	Desulfovibrio piger	901
GenBank/RefSeq	GCF_001549675.1	1280	Staphylococcus aureus	1280
GenBank/RefSeq	GCF_002356555.2	1052	Halorhodospira halochloris	1052
GenBank/RefSeq	GCF_020091565.1	817	Bacteroides fragilis	817
GenBank/RefSeq	GCF_024760065.1	818	Bacteroides thetaiotaomicron	818
GenBank/RefSeq	GCF_029635105.1	1280	Staphylococcus aureus	1280
GenBank/RefSeq	GCF_003330905.1	1280	Staphylococcus aureus	1280
GenBank/RefSeq	GCF_008728395.1	821	Phocaeicola vulgatus	821
GenBank/RefSeq	GCF_030168515.1	1280	Staphylococcus aureus	1280
GenBank/RefSeq	GCF_018289335.1	823	Parabacteroides distasonis	823
GenBank/RefSeq	GCF_024760045.1	823	Parabacteroides distasonis	823
GenBank/RefSeq	GCF_024759745.1	823	Parabacteroides distasonis	823
GenBank/RefSeq	GCF_024759425.1	823	Parabacteroides distasonis	823
GenBank/RefSeq	GCF_008370815.1	1280	Staphylococcus aureus	1280
GenBank/RefSeq	GCF_028621995.1	851	Fusobacterium nucleatum	851
GenBank/RefSeq	GCF_009709235.1	1238	Piscirickettsia salmonis	1238
GenBank/RefSeq	GCF_007954625.1	1246	Leuconostoc lactis	1246
GenBank/RefSeq	GCF_900519475.1	1247	Oenococcus oeni	1247
GenBank/RefSeq	GCF_900519455.1	1247	Oenococcus oeni	1247
GenBank/RefSeq	GCF_023920145.1	1247	Oenococcus oeni	1247
GenBank/RefSeq	GCF_003957355.1	1254	Pediococcus acidilactici	1254
GenBank/RefSeq	GCF_004101585.1	1254	Pediococcus acidilactici	1254
GenBank/RefSeq	GCF_009684655.1	1280	Staphylococcus aureus	1280
GenBank/RefSeq	GCF_014906145.1	1254	Pediococcus acidilactici	1254
GenBank/RefSeq	GCF_010092385.1	1254	Pediococcus acidilactici	1254
GenBank/RefSeq	GCF_029025725.1	1254	Pediococcus acidilactici	1254
GenBank/RefSeq	GCF_019844055.1	1254	Pediococcus acidilactici	1254
GenBank/RefSeq	GCF_002777135.1	813	Chlamydia trachomatis	813
GenBank/RefSeq	GCF_002795285.1	1280	Staphylococcus aureus	1280
GenBank/RefSeq	GCF_001019535.2	1280	Staphylococcus aureus	1280
GenBank/RefSeq	GCF_012851305.1	823	Parabacteroides distasonis	823
GenBank/RefSeq	GCF_013267615.1	823	Parabacteroides distasonis	823
GenBank/RefSeq	GCF_020091445.1	823	Parabacteroides distasonis	823
GenBank/RefSeq	GCF_003312465.1	853	Faecalibacterium prausnitzii	853
GenBank/RefSeq	GCF_019968035.1	853	Faecalibacterium prausnitzii	853
GenBank/RefSeq	GCF_019967975.1	853	Faecalibacterium prausnitzii	853
GenBank/RefSeq	GCF_019968015.1	853	Faecalibacterium prausnitzii	853
GenBank/RefSeq	GCF_009912055.1	1280	Staphylococcus aureus	1280
GenBank/RefSeq	GCF_003019755.1	860	Fusobacterium periodonticum	860
GenBank/RefSeq	GCF_027947635.1	881	Desulfovibrio vulgaris	881
GenBank/RefSeq	GCF_009911815.1	1280	Staphylococcus aureus	1280
GenBank/RefSeq	GCF_002009335.2	897	Desulfococcus multivorans	897
GenBank/RefSeq	GCF_014844675.1	996	Flavobacterium columnare	996
GenBank/RefSeq	GCF_014844415.1	996	Flavobacterium columnare	996
GenBank/RefSeq	GCF_002302595.1	1019	Capnocytophaga sputigena	1019
GenBank/RefSeq	GCF_025811435.1	1076	Rhodopseudomonas palustris	1076
GenBank/RefSeq	GCF_001548155.2	1079	Blastochloris viridis	1079
GenBank/RefSeq	GCF_001459775.1	1079	Blastochloris viridis	1079
GenBank/RefSeq	GCF_009912375.1	1280	Staphylococcus aureus	1280
GenBank/RefSeq	GCF_001402875.1	1079	Blastochloris viridis	1079
GenBank/RefSeq	GCF_000012525.1	1140	Synechococcus elongatus	32046
GenBank/RefSeq	GCF_000478825.2	1147	Synechocystis sp. PCC 6714	1147
GenBank/RefSeq	GCF_000340785.1	1148	Synechocystis sp. PCC 6803	1148
GenBank/RefSeq	GCF_009912155.1	1280	Staphylococcus aureus	1280
GenBank/RefSeq	GCF_022869765.1	1148	Synechocystis sp. PCC 6803	1148
GenBank/RefSeq	GCF_904830915.1	1160	Planktothrix agardhii	1160
GenBank/RefSeq	GCF_904830845.1	1160	Planktothrix agardhii	1160
GenBank/RefSeq	GCF_009708435.1	1238	Piscirickettsia salmonis	1238
GenBank/RefSeq	GCF_009709495.1	1238	Piscirickettsia salmonis	1238
GenBank/RefSeq	GCF_001682215.1	817	Bacteroides fragilis	817
GenBank/RefSeq	GCF_009912635.1	1280	Staphylococcus aureus	1280
GenBank/RefSeq	GCF_018771625.1	940	Hydrogenobacter thermophilus	940
GenBank/RefSeq	GCF_006874605.1	960	Bacteriovorax stolpii	960
GenBank/RefSeq	GCF_001677395.1	996	Flavobacterium columnare	996
GenBank/RefSeq	GCF_001580475.1	996	Flavobacterium columnare	996
GenBank/RefSeq	GCF_014844335.1	996	Flavobacterium columnare	996
GenBank/RefSeq	GCF_007954605.1	1246	Leuconostoc lactis	1246
GenBank/RefSeq	GCF_002174215.1	1254	Pediococcus acidilactici	1254
GenBank/RefSeq	GCF_009912535.1	1280	Staphylococcus aureus	1280
GenBank/RefSeq	GCF_002000705.1	1280	Staphylococcus aureus	1280
GenBank/RefSeq	GCF_030533585.1	1280	Staphylococcus aureus	1280
GenBank/RefSeq	GCF_030533975.1	1280	Staphylococcus aureus	1280
GenBank/RefSeq	GCF_009912195.1	1280	Staphylococcus aureus	1280
GenBank/RefSeq	GCF_018336315.1	813	Chlamydia trachomatis	813
GenBank/RefSeq	GCF_023702735.1	817	Bacteroides fragilis	817
GenBank/RefSeq	GCF_013267555.1	817	Bacteroides fragilis	817
GenBank/RefSeq	GCF_000710365.2	817	Bacteroides fragilis	817
GenBank/RefSeq	GCF_000724665.2	817	Bacteroides fragilis	817
GenBank/RefSeq	GCF_002849695.1	817	Bacteroides fragilis	817
GenBank/RefSeq	GCF_021359565.1	817	Bacteroides fragilis	817
GenBank/RefSeq	GCF_024760285.1	823	Parabacteroides distasonis	823
GenBank/RefSeq	GCF_904830935.1	1160	Planktothrix agardhii	1160
GenBank/RefSeq	GCF_001932595.1	1238	Piscirickettsia salmonis	1238
GenBank/RefSeq	GCF_001932895.1	1238	Piscirickettsia salmonis	1238
GenBank/RefSeq	GCF_027942255.1	1280	Staphylococcus aureus	1280
GenBank/RefSeq	GCF_025152705.1	1280	Staphylococcus aureus	1280
GenBank/RefSeq	GCF_000695215.1	1280	Staphylococcus aureus	1280
GenBank/RefSeq	GCF_900607275.1	1280	Staphylococcus aureus	1280
GenBank/RefSeq	GCF_900607245.1	1280	Staphylococcus aureus	1280
GenBank/RefSeq	GCF_001263815.1	837	Porphyromonas gingivalis	837
GenBank/RefSeq	GCF_030295095.1	955	Wolbachia pipientis	955
GenBank/RefSeq	GCF_014844635.1	996	Flavobacterium columnare	996
GenBank/RefSeq	GCF_011765465.1	1042	Erythrobacter sp.	1042
GenBank/RefSeq	GCF_904830855.1	1160	Planktothrix agardhii	1160
GenBank/RefSeq	GCF_904830765.1	1160	Planktothrix agardhii	1160
GenBank/RefSeq	GCF_001932875.1	1238	Piscirickettsia salmonis	1238
GenBank/RefSeq	GCF_001932815.1	1238	Piscirickettsia salmonis	1238
GenBank/RefSeq	GCF_000756415.2	1238	Piscirickettsia salmonis	1238
GenBank/RefSeq	GCF_000756435.2	1238	Piscirickettsia salmonis	1238
GenBank/RefSeq	GCF_009709255.1	1238	Piscirickettsia salmonis	1238
GenBank/RefSeq	GCF_006770865.1	1255	Pediococcus pentosaceus	1255
GenBank/RefSeq	GCF_016726885.1	1255	Pediococcus pentosaceus	1255
GenBank/RefSeq	GCF_016028695.1	1255	Pediococcus pentosaceus	1255
GenBank/RefSeq	GCF_009769055.1	1270	Micrococcus luteus	1270
GenBank/RefSeq	GCF_009873315.1	1270	Micrococcus luteus	1270
GenBank/RefSeq	GCF_017840535.1	1270	Micrococcus luteus	1270
GenBank/RefSeq	GCF_030412635.1	1275	Kocuria rosea	1275
GenBank/RefSeq	GCF_000597965.1	1280	Staphylococcus aureus	1280
GenBank/RefSeq	GCF_022453665.1	818	Bacteroides thetaiotaomicron	818
GenBank/RefSeq	GCF_024758405.1	818	Bacteroides thetaiotaomicron	818
GenBank/RefSeq	GCF_000815125.1	1280	Staphylococcus aureus	1280
GenBank/RefSeq	GCF_024022975.1	821	Phocaeicola vulgatus	821
GenBank/RefSeq	GCF_018289355.1	821	Phocaeicola vulgatus	821
GenBank/RefSeq	GCF_025147485.1	820	Bacteroides uniformis	820
GenBank/RefSeq	GCF_024758205.1	821	Phocaeicola vulgatus	821
GenBank/RefSeq	GCF_020091465.1	821	Phocaeicola vulgatus	821
GenBank/RefSeq	GCF_028335085.1	837	Porphyromonas gingivalis	837
GenBank/RefSeq	GCF_003019675.1	861	Fusobacterium ulcerans	861
GenBank/RefSeq	GCF_014076555.1	865	Pectinatus frisingensis	865
GenBank/RefSeq	GCF_008329885.1	1280	Staphylococcus aureus	1280
GenBank/RefSeq	GCF_021365555.1	876	Desulfovibrio desulfuricans	876
GenBank/RefSeq	GCF_001879545.1	1280	Staphylococcus aureus	1280
GenBank/RefSeq	GCF_951793255.1	901	Desulfovibrio piger	901
GenBank/RefSeq	GCF_001854245.1	897	Desulfococcus multivorans	897
GenBank/RefSeq	GCF_014844535.1	996	Flavobacterium columnare	996
GenBank/RefSeq	GCF_014844395.1	996	Flavobacterium columnare	996
GenBank/RefSeq	GCF_008619075.1	1280	Staphylococcus aureus	1280
GenBank/RefSeq	GCF_009913095.1	1280	Staphylococcus aureus	1280
GenBank/RefSeq	GCF_024759645.1	823	Parabacteroides distasonis	823
GenBank/RefSeq	GCF_020736185.1	824	Campylobacter gracilis	824
GenBank/RefSeq	GCF_023822425.1	837	Porphyromonas gingivalis	837
GenBank/RefSeq	GCF_028335125.1	837	Porphyromonas gingivalis	837
GenBank/RefSeq	GCF_025757605.1	856	Fusobacterium varium	856
GenBank/RefSeq	GCF_001721865.1	964	Herbaspirillum seropedicae	964
GenBank/RefSeq	GCF_001040945.1	964	Herbaspirillum seropedicae	964
GenBank/RefSeq	GCF_002872415.1	960	Bacteriovorax stolpii	960
GenBank/RefSeq	GCF_030388325.1	986	Flavobacterium johnsoniae	986
GenBank/RefSeq	GCF_001936395.1	996	Flavobacterium columnare	996
GenBank/RefSeq	GCF_001941605.1	979	Cellulophaga lytica	979
GenBank/RefSeq	GCF_014844655.1	996	Flavobacterium columnare	996
GenBank/RefSeq	GCF_025811355.1	1076	Rhodopseudomonas palustris	1076
GenBank/RefSeq	GCF_001746795.1	1238	Piscirickettsia salmonis	1238
GenBank/RefSeq	GCF_010092585.1	1238	Piscirickettsia salmonis	1238
GenBank/RefSeq	GCF_009709435.1	1238	Piscirickettsia salmonis	1238
GenBank/RefSeq	GCF_001932795.1	1238	Piscirickettsia salmonis	1238
GenBank/RefSeq	GCF_001932835.1	1238	Piscirickettsia salmonis	1238
GenBank/RefSeq	GCF_001932955.1	1238	Piscirickettsia salmonis	1238
GenBank/RefSeq	GCF_024759585.1	823	Parabacteroides distasonis	823
GenBank/RefSeq	GCF_023822465.1	837	Porphyromonas gingivalis	837
GenBank/RefSeq	GCF_002892555.1	837	Porphyromonas gingivalis	837
GenBank/RefSeq	GCF_002753955.1	837	Porphyromonas gingivalis	837
GenBank/RefSeq	GCF_009708695.1	1238	Piscirickettsia salmonis	1238
GenBank/RefSeq	GCF_018389405.1	839	Prevotella ruminicola	839
GenBank/RefSeq	GCF_023008185.1	1238	Piscirickettsia salmonis	1238
GenBank/RefSeq	GCF_007923185.1	1255	Pediococcus pentosaceus	1255
GenBank/RefSeq	GCF_009930955.1	1255	Pediococcus pentosaceus	1255
GenBank/RefSeq	GCF_023277805.1	1255	Pediococcus pentosaceus	1255
GenBank/RefSeq	GCF_026167725.1	1280	Staphylococcus aureus	1280
GenBank/RefSeq	GCF_002000665.1	1280	Staphylococcus aureus	1280
GenBank/RefSeq	GCF_001298325.2	1280	Staphylococcus aureus	1280
GenBank/RefSeq	GCF_026625205.1	1280	Staphylococcus aureus	1280
GenBank/RefSeq	GCF_026625305.1	1280	Staphylococcus aureus	1280
GenBank/RefSeq	GCF_000953255.1	1280	Staphylococcus aureus	1280
GenBank/RefSeq	GCF_002633865.1	1280	Staphylococcus aureus	1280
GenBank/RefSeq	GCF_003827915.1	1280	Staphylococcus aureus	1280
GenBank/RefSeq	GCF_002633785.1	1280	Staphylococcus aureus	1280
GenBank/RefSeq	GCF_002633805.1	1280	Staphylococcus aureus	1280
GenBank/RefSeq	GCF_003957315.1	1280	Staphylococcus aureus	1280
GenBank/RefSeq	GCF_900635285.1	1280	Staphylococcus aureus	1280
GenBank/RefSeq	GCF_900636695.1	1280	Staphylococcus aureus	1280
GenBank/RefSeq	GCF_900635305.1	1280	Staphylococcus aureus	1280
GenBank/RefSeq	GCF_004026185.1	1280	Staphylococcus aureus	1280
GenBank/RefSeq	GCF_025559605.1	1280	Staphylococcus aureus	1280
GenBank/RefSeq	GCF_020906975.2	1280	Staphylococcus aureus	1280
GenBank/RefSeq	GCF_001465675.1	1280	Staphylococcus aureus	1280
GenBank/RefSeq	GCF_003354665.1	1280	Staphylococcus aureus	1280
GenBank/RefSeq	GCF_003351925.1	1280	Staphylococcus aureus	1280
GenBank/RefSeq	GCF_002753975.1	837	Porphyromonas gingivalis	837
GenBank/RefSeq	GCF_002754155.1	837	Porphyromonas gingivalis	837
GenBank/RefSeq	GCF_007833235.1	847	Oxalobacter formigenes	847
GenBank/RefSeq	GCF_028735995.1	851	Fusobacterium nucleatum	851
GenBank/RefSeq	GCF_003855575.1	1280	Staphylococcus aureus	1280
GenBank/RefSeq	GCF_951792925.1	853	Faecalibacterium prausnitzii	853
GenBank/RefSeq	GCF_025677855.1	1188	Tolypothrix sp. PCC 7601	1188
GenBank/RefSeq	GCF_001932775.1	1238	Piscirickettsia salmonis	1238
GenBank/RefSeq	GCF_010092545.1	1238	Piscirickettsia salmonis	1238
GenBank/RefSeq	GCF_009709015.1	1238	Piscirickettsia salmonis	1238
GenBank/RefSeq	GCF_016127295.1	1245	Leuconostoc mesenteroides	1245
GenBank/RefSeq	GCF_001457495.1	1280	Staphylococcus aureus	1280
GenBank/RefSeq	GCF_024734775.1	1280	Staphylococcus aureus	1280
GenBank/RefSeq	GCF_000756205.1	1280	Staphylococcus aureus	1280
GenBank/RefSeq	GCF_026625265.1	1280	Staphylococcus aureus	1280
GenBank/RefSeq	GCF_003354725.1	1280	Staphylococcus aureus	1280
GenBank/RefSeq	GCF_003354785.1	1280	Staphylococcus aureus	1280
GenBank/RefSeq	GCF_003354585.1	1280	Staphylococcus aureus	1280
GenBank/RefSeq	GCF_003354745.1	1280	Staphylococcus aureus	1280
GenBank/RefSeq	GCF_024758045.1	823	Parabacteroides distasonis	823
GenBank/RefSeq	GCF_001190745.1	824	Campylobacter gracilis	824
GenBank/RefSeq	GCF_023206215.1	831	Butyrivibrio fibrisolvens	831
GenBank/RefSeq	GCF_023822445.1	837	Porphyromonas gingivalis	837
GenBank/RefSeq	GCF_002586945.1	853	Faecalibacterium prausnitzii	853
GenBank/RefSeq	GCF_028743395.1	853	Faecalibacterium prausnitzii	853
GenBank/RefSeq	GCF_019967995.1	853	Faecalibacterium prausnitzii	853
GenBank/RefSeq	GCF_019967955.1	853	Faecalibacterium prausnitzii	853
GenBank/RefSeq	GCF_900637705.1	856	Fusobacterium varium	856
GenBank/RefSeq	GCF_020736165.1	1018	Capnocytophaga ochracea	1018
GenBank/RefSeq	GCF_002302395.1	1019	Capnocytophaga sputigena	1019
GenBank/RefSeq	GCF_018845095.1	1148	Synechocystis sp. PCC 6803	1148
GenBank/RefSeq	GCF_904830775.1	1160	Planktothrix agardhii	1160
GenBank/RefSeq	GCF_001932915.1	1238	Piscirickettsia salmonis	1238
GenBank/RefSeq	GCF_001932855.1	1238	Piscirickettsia salmonis	1238
GenBank/RefSeq	GCF_009708275.1	1238	Piscirickettsia salmonis	1238
GenBank/RefSeq	GCF_028621975.1	851	Fusobacterium nucleatum	851
GenBank/RefSeq	GCF_028743415.1	851	Fusobacterium nucleatum	851
GenBank/RefSeq	GCF_023278635.1	948	Anaplasma phagocytophilum	948
GenBank/RefSeq	GCF_019665805.1	955	Wolbachia pipientis	955
GenBank/RefSeq	GCF_014844555.1	996	Flavobacterium columnare	996
GenBank/RefSeq	GCF_014844255.1	996	Flavobacterium columnare	996
GenBank/RefSeq	GCF_014844375.1	996	Flavobacterium columnare	996
GenBank/RefSeq	GCF_002706325.1	1063	Cereibacter sphaeroides	1063
GenBank/RefSeq	GCF_027912195.1	1076	Rhodopseudomonas palustris	1076
GenBank/RefSeq	GCF_030544905.1	1140	Synechococcus elongatus	32046
GenBank/RefSeq	GCF_025561605.1	1280	Staphylococcus aureus	1280
GenBank/RefSeq	GCF_022699245.1	1280	Staphylococcus aureus	1280
GenBank/RefSeq	GCF_001701005.1	1281	Staphylococcus carnosus	1281
GenBank/RefSeq	GCF_024172345.1	1281	Staphylococcus carnosus	1281
GenBank/RefSeq	GCF_003293635.1	853	Faecalibacterium prausnitzii	853
GenBank/RefSeq	GCF_019968075.1	853	Faecalibacterium prausnitzii	853
GenBank/RefSeq	GCF_019968055.1	853	Faecalibacterium prausnitzii	853
GenBank/RefSeq	GCF_019856615.1	920	Acidithiobacillus ferrooxidans	920
GenBank/RefSeq	GCF_002028405.1	926	Thiomonas intermedia	926
GenBank/RefSeq	GCF_009709195.1	1238	Piscirickettsia salmonis	1238
GenBank/RefSeq	GCF_009708735.1	1238	Piscirickettsia salmonis	1238
GenBank/RefSeq	GCF_009709155.1	1238	Piscirickettsia salmonis	1238
GenBank/RefSeq	GCF_009709455.1	1238	Piscirickettsia salmonis	1238
GenBank/RefSeq	GCF_009708815.1	1238	Piscirickettsia salmonis	1238
GenBank/RefSeq	GCF_014696535.1	1280	Staphylococcus aureus	1280
GenBank/RefSeq	GCF_001018845.2	1280	Staphylococcus aureus	1280
GenBank/RefSeq	GCF_004421085.1	1280	Staphylococcus aureus	1280
GenBank/RefSeq	GCF_900474535.1	1280	Staphylococcus aureus	1280
GenBank/RefSeq	GCF_003342735.1	1280	Staphylococcus aureus	1280
GenBank/RefSeq	GCF_026625525.1	1280	Staphylococcus aureus	1280
GenBank/RefSeq	GCF_003595485.1	1280	Staphylococcus aureus	1280
GenBank/RefSeq	GCF_900635265.1	1280	Staphylococcus aureus	1280
GenBank/RefSeq	GCF_001411765.2	1255	Pediococcus pentosaceus	1255
GenBank/RefSeq	GCF_009914035.1	1255	Pediococcus pentosaceus	1255
GenBank/RefSeq	GCF_023375545.1	1351	Enterococcus faecalis	1351
GenBank/RefSeq	GCF_023702145.1	1351	Enterococcus faecalis	1351
GenBank/RefSeq	GCF_018516925.1	1352	Enterococcus faecium	1352
GenBank/RefSeq	GCF_017161745.1	158836	Enterobacter hormaechei	158836
GenBank/RefSeq	GCF_000006685.1	243161	Chlamydia muridarum	83560
GenBank/RefSeq	GCF_000818055.1	302911	Bifidobacterium animalis	28025
GenBank/RefSeq	GCF_003606305.1	302911	Bifidobacterium animalis	28025
GenBank/RefSeq	GCF_900475855.1	333962	Providencia heimbachae	333962
GenBank/RefSeq	GCF_026074015.1	334542	Rhodococcus qingshengii	334542
GenBank/RefSeq	GCF_008306195.1	334542	Rhodococcus qingshengii	334542
GenBank/RefSeq	GCF_002893965.1	334542	Rhodococcus qingshengii	334542
GenBank/RefSeq	GCF_025146005.1	411490	Anaerostipes caccae	105841
GenBank/RefSeq	GCF_014131675.1	411490	Anaerostipes caccae	105841
GenBank/RefSeq	GCF_010509075.1	411903	Collinsella aerofaciens	74426
GenBank/RefSeq	GCF_000017965.1	444177	Lysinibacillus sphaericus	1421
GenBank/RefSeq	GCF_001017775.3	445709	Pandoraea thiooxydans	445709
GenBank/RefSeq	GCF_000020145.1	445932	Elusimicrobium minutum	423605
GenBank/RefSeq	GCF_001294605.1	445576	Pseudonocardia sp. AL041005-10	445576
GenBank/RefSeq	GCF_000956315.1	1329908	Borrelia hermsii	140
GenBank/RefSeq	GCF_000831065.1	1330043	Bacillus bombysepticus	658666
GenBank/RefSeq	GCF_014844495.1	996	Flavobacterium columnare	996
GenBank/RefSeq	GCF_014622665.1	1061	Rhodobacter capsulatus	1061
GenBank/RefSeq	GCF_000009725.1	1148	Synechocystis sp. PCC 6803	1148
GenBank/RefSeq	GCF_009708915.1	1238	Piscirickettsia salmonis	1238
GenBank/RefSeq	GCF_020510245.1	1247	Oenococcus oeni	1247
GenBank/RefSeq	GCF_028621815.1	1254	Pediococcus acidilactici	1254
GenBank/RefSeq	GCF_002951025.1	996	Flavobacterium columnare	996
GenBank/RefSeq	GCF_014844455.1	996	Flavobacterium columnare	996
GenBank/RefSeq	GCF_014844475.1	996	Flavobacterium columnare	996
GenBank/RefSeq	GCF_014844355.1	996	Flavobacterium columnare	996
GenBank/RefSeq	GCF_027594745.1	1008	Saprospira grandis	1008
GenBank/RefSeq	GCF_003264795.1	1247	Oenococcus oeni	1247
GenBank/RefSeq	GCF_025259685.1	1280	Staphylococcus aureus	1280
GenBank/RefSeq	GCF_002633765.1	1280	Staphylococcus aureus	1280
GenBank/RefSeq	GCF_004785995.1	1280	Staphylococcus aureus	1280
GenBank/RefSeq	GCF_014844315.1	996	Flavobacterium columnare	996
GenBank/RefSeq	GCF_014844615.1	996	Flavobacterium columnare	996
GenBank/RefSeq	GCF_002302415.1	1017	Capnocytophaga gingivalis	1017
GenBank/RefSeq	GCF_013415845.1	1076	Rhodopseudomonas palustris	1076
GenBank/RefSeq	GCF_000270265.1	1148	Synechocystis sp. PCC 6803	1148
GenBank/RefSeq	GCF_009708835.1	1238	Piscirickettsia salmonis	1238
GenBank/RefSeq	GCF_009708355.1	1238	Piscirickettsia salmonis	1238
GenBank/RefSeq	GCF_009708935.1	1238	Piscirickettsia salmonis	1238
GenBank/RefSeq	GCF_029953235.2	1245	Leuconostoc mesenteroides	1245
GenBank/RefSeq	GCF_026167765.1	1280	Staphylococcus aureus	1280
GenBank/RefSeq	GCF_002000845.1	1280	Staphylococcus aureus	1280
GenBank/RefSeq	GCF_026625245.1	1280	Staphylococcus aureus	1280
GenBank/RefSeq	GCF_001685625.1	1063	Cereibacter sphaeroides	1063
GenBank/RefSeq	GCF_001576595.1	1063	Cereibacter sphaeroides	1063
GenBank/RefSeq	GCF_003071405.1	1075	Fuscovulum blasticum	1075
GenBank/RefSeq	GCF_025811215.1	1076	Rhodopseudomonas palustris	1076
GenBank/RefSeq	GCF_003031265.1	1076	Rhodopseudomonas palustris	1076
GenBank/RefSeq	GCF_003031245.1	1076	Rhodopseudomonas palustris	1076
GenBank/RefSeq	GCF_016584445.1	1076	Rhodopseudomonas palustris	1076
GenBank/RefSeq	GCF_026625025.1	1076	Rhodopseudomonas palustris	1076
GenBank/RefSeq	GCF_019134555.1	1085	Rhodospirillum rubrum	1085
GenBank/RefSeq	GCF_001663175.1	1112	Erythrobacter neustonensis	1112
GenBank/RefSeq	GCF_008586845.1	1094	Chlorobium phaeovibrioides	1094
GenBank/RefSeq	GCF_009709375.1	1238	Piscirickettsia salmonis	1238
GenBank/RefSeq	GCF_009708855.1	1238	Piscirickettsia salmonis	1238
GenBank/RefSeq	GCF_009709515.1	1238	Piscirickettsia salmonis	1238
GenBank/RefSeq	GCF_009708795.1	1238	Piscirickettsia salmonis	1238
[truncated: 47,716 more rows]
